# Supplementary material for: Alternative splicing landscapes in Arabidopsis thaliana across tissues and stress conditions highlight major functional differences with animals
Source: Genome Biol. 2021 Jan 14;22:35. doi: 10.1186/s13059-020-02258-y (PMC7807721; doi:10.1186/s13059-020-02258-y)
Supplement: Supplementary file 4 — Additional file 4: Table S3. List of AS events differentially regulated in response to abiotic and biotic stimuli or in different tissues of A. thaliana. [file 13059_2020_2258_MOESM4_ESM.xlsx]

## Sheet: ABIOTIC
GENE_ID	GENE	EVENT	COORD	LENGTH	FullCO	COMPLEX	ABIOTIC CORE	ABA_EXP1	DROUGHT_EXP2	SALT_EXP3	HEAT_EXP4	COLD_EXP5	E1_Seedlings_2wLD_6h_mock_WT.cRPKM	E1_Seedlings_2wLD_6h_ABA_WT.cRPKM	E2_Seedlings_9d_24h_control_WT.cRPKM	E2_Seedlings_9d_24h_mannitol_WT.cRPKM	E3_Seedlings_11d_4h_control_WT.cRPKM	E3_Seedlings_11d_4h_NaCl_WT.cRPKM	E4_Leaves_5wSD_30min_23C_WT.cRPKM	E4_Leaves_5wSD_30min_37C_WT.cRPKM	E5_Seedlings_9dWL_0h_10C_WT.cRPKM	E5_Seedlings_9dWL_24h_10C_WT.cRPKM
AT1G01760		AthALTA0000059-2/2	chr1:276266-276317	10	chr1:276405,276266-276317+276307	Alt3			DRO				NA	NA	75.76	60	NA	NA	NA	NA	NA	NA
AT1G01910		AthALTA0000079-2/2	chr1:-313452	34	chr1:313567,-313452+313418	Alt3			DRO				NA	NA	60.61	36.73	NA	NA	NA	NA	NA	NA
AT1G01930		AthALTA0000093-2/3	chr1:320380-320453	17	chr1:320769,320380-320457+320453+320436	Alt3				SALT			0	0	0	0	0	15.62	0	0	0	0
AT1G01930		AthALTA0000093-3/3	chr1:320380-320457	21	chr1:320769,320380-320457+320453+320436	Alt3				SALT			100	100	100	100	100	84.38	100	100	100	100
AT1G02100		AthALTA0000126-2/4	chr1:391026-391123	34	chr1:390864,391060+391026+391003+390957-391123	Alt3			DRO				36.45	31.99	17.99	36.08	16.44	17.2	14.71	17.95	16.67	15.69
AT1G02100		AthALTA0000126-3/4	chr1:391003-391123	57	chr1:390864,391060+391026+391003+390957-391123	Alt3			DRO				63.55	67.42	82.01	63.92	83.56	82.8	85.29	82.05	83.33	84.31
AT1G02960		AthALTA0000179-2/2	chr1:667391-667464	27	chr1:667541,667391-667464+667437	Alt3	Core_down	ABA			HEAT		74.47	57.5	73.63	68.24	60.71	67.74	61.4	43.33	81.25	80
AT1G03180		AthALTA0000198-3/4	chr1:774231-774539	16	chr1:774153,774247+774234+774231+774224-774539	Alt3	Core_up	ABA	DRO		HEAT		76.47	93.75	55.17	73.81	NA	NA	65.62	83.87	NA	NA
AT1G03180		AthALTA0000198-4/4	chr1:774224-774539	23	chr1:774153,774247+774234+774231+774224-774539	Alt3	Core_down	ABA	DRO		HEAT		23.53	6.25	41.38	23.81	NA	NA	34.38	9.68	NA	NA
AT1G04230		AthALTA0000282-2/3	chr1:1127437-1127673	126	chr1:1127256,1127563+1127437+1127434-1127673	Alt3						COLD	4.76	7.27	6.06	2.38	7.32	7.14	6	2.94	20	3.7
AT1G04230		AthALTA0000282-3/3	chr1:1127434-1127673	129	chr1:1127256,1127563+1127437+1127434-1127673	Alt3						COLD	95.24	92.73	93.94	97.62	92.68	92.86	94	97.06	80	96.3
AT1G04390		AthALTA0000310-2/2	chr1:1182081-1182380	4	chr1:1182454,1182081-1182380+1182376	Alt3		ABA					52.17	37.04	28.57	38.24	NA	NA	31.48	18.18	NA	NA
AT1G05320		AthALTA0000404-2/3	chr1:1554813-1554900	9	chr1:1553759,1554822+1554813+1554799-1554900	Alt3		ABA					86.52	58.12	79.59	81.87	63.3	64.77	63.03	68.14	76.89	80.86
AT1G05710		AthALTA0000441-2/3	chr1:1716196-1716283	16	chr1:1715384,1716212+1716196+1716175-1716283	Alt3				SALT			76.2	81.97	82.89	80.28	72.75	90.92	82.61	82.14	86.8	89.49
AT1G05870		AthALTA0000464-2/4	chr1:-1771757	40	chr1:1771892,-1771814+1771788+1771757+1771717	Alt3						COLD	30.35	33.33	21.62	27.66	27.62	15.55	21.81	8.89	0	21.05
AT1G06265		AthALTA0000502-3/3	chr1:1916562-1917028	159	chr1:1917115,1916562-1917028+1917016+1916869	Alt3			DRO				NA	NA	89.66	72.73	NA	NA	NA	NA	NA	NA
AT1G06265		AthALTA0000503-2/3	chr1:1916292-1916342	6	chr1:1916476,1916292-1916361+1916342+1916336	Alt3			DRO				NA	NA	15.79	35	NA	NA	NA	NA	NA	NA
AT1G07200		AthALTA0000604-2/2	chr1:-2210528	5	chr1:2210607,-2210528+2210523	Alt3				SALT			30.88	40.58	44.27	37.39	50	32.39	45.35	35.16	32.26	31.58
AT1G07590		AthALTA0000629-2/2	chr1:-2338034	135	chr1:2338128,-2338034+2337899	Alt3					HEAT		29.58	24.48	0	8.15	NA	NA	26.42	0	NA	NA
AT1G08910		AthALTA0000711-2/2	chr1:2858237-2858338	4	chr1:2858160,2858241+2858237-2858338	Alt3				SALT	HEAT		NA	NA	86.21	84.62	73.33	93.75	93.75	77.78	NA	NA
AT1G09060		AthALTA0000717-2/3	chr1:2924649-2925248	28	chr1:2925688,2924649-2925264+2925248+2925220	Alt3					HEAT		90.32	92.04	93.3	90.94	84.88	84.69	84.69	59.94	NA	NA
AT1G09060		AthALTA0000717-3/3	chr1:2924649-2925264	44	chr1:2925688,2924649-2925264+2925248+2925220	Alt3					HEAT		9.68	7.96	6.7	9.06	15.12	12.96	15.31	38.97	NA	NA
AT1G09195		AthALTA0000734-2/2	chr1:-2968254	55	chr1:2968380,-2968254+2968199	Alt3		ABA					80	60.76	81.15	74.51	NA	NA	NA	NA	NA	NA
AT1G09995		AthALTA0000816-2/3	chr1:3262265-3262452	3	chr1:3262635,3262265-3262455+3262452+3262449	Alt3			DRO				61.25	56.18	71.68	52.12	60.95	49.18	NA	NA	NA	NA
AT1G09995		AthALTA0000816-3/3	chr1:3262265-3262455	6	chr1:3262635,3262265-3262455+3262452+3262449	Alt3	Core_up		DRO	SALT			31.53	28.92	21.08	41.73	24.13	44.3	NA	NA	NA	NA
AT1G10050		AthALTA0000823-2/3	chr1:3281447-3281617	58	chr1:3281317,3281505+3281447+3281440-3281617	Alt3			DRO	SALT	HEAT		17.65	22.22	39.22	21.05	18.52	35	19.15	46.34	NA	NA
AT1G10050		AthALTA0000823-3/3	chr1:3281440-3281617	65	chr1:3281317,3281505+3281447+3281440-3281617	Alt3			DRO	SALT	HEAT		82.35	77.78	60.78	78.95	81.48	65	80.85	53.66	NA	NA
AT1G10095		AthALTA0000829-2/2	chr1:3299655-3299747	4	chr1:3299838,3299655-3299747+3299743	Alt3			DRO				10.53	25	9.52	36.67	NA	NA	NA	NA	NA	NA
AT1G10657		AthALTA0000878-4/5	chr1:3531193-3531307	72	chr1:3530927,3531265+3531211+3531200+3531193+3531180-3531307	Alt3		ABA					2.44	20	8.42	7.32	9.46	23.26	4.51	9.88	0	0
AT1G10660		AthALTA0000879-2/6	chr1:3532992-3533322	36	chr1:3532667,3533028+3532992+3532954+3532923+3532918+3532892-3533322	Alt3			DRO				64.58	66.3	58.6	73.68	62.34	74.63	72.35	74.65	71.93	77.5
AT1G10820		AthALTA0000892-2/3	chr1:3601916-3601971	11	chr1:3602168,3601916-3601977+3601971+3601960	Alt3		ABA					20.69	35.71	12.35	20.78	16.46	12.12	14.58	9.84	13.21	8.82
AT1G10820		AthALTA0000892-3/3	chr1:3601916-3601977	17	chr1:3602168,3601916-3601977+3601971+3601960	Alt3		ABA					79.31	64.29	87.65	79.22	83.54	87.88	85.42	90.16	86.79	89.71
AT1G10865		AthALTA0000899-2/3	chr1:-3614830	4	chr1:3615037,-3614971+3614830+3614826	Alt3						COLD	41.7	42.82	43.72	43.6	63.78	71.75	43.56	43.99	78.3	62.67
AT1G10910		AthALTA0000906-2/2	chr1:3641241-3641543	10	chr1:3641003,3641251+3641241-3641543	Alt3						COLD	83.13	80.65	74.55	68.8	83.53	77.5	90.07	87.69	65.22	100
AT1G11592		AthALTA0000960-2/2	chr1:3895802-3895848	3	chr1:3895935,3895802-3895848+3895845	Alt3					HEAT		38.36	37.5	35	40.62	48.15	36.36	43.59	17.86	NA	NA
AT1G11880		AthALTA0000972-2/4	chr1:4009578-4009662	14	chr1:4009799,4009578-4009683+4009670+4009662+4009648	Alt3		ABA					16.67	0	0	6.25	NA	NA	12.5	0	6.25	9.09
AT1G11880		AthALTA0000972-3/4	chr1:4009578-4009670	22	chr1:4009799,4009578-4009683+4009670+4009662+4009648	Alt3	Core_up	ABA	DRO			COLD	50	86.96	56.25	75	NA	NA	59.38	61.29	56.25	77.27
AT1G12470		AthALTA0001032-2/2	chr1:4255566-4255754	4	chr1:4255381,4255570+4255566-4255754	Alt3	Core_down	ABA			HEAT		100	64.95	100	100	100	100	100	82.65	100	100
AT1G12650		AthALTA0001039-2/3	chr1:4306169-4306287	21	chr1:4306028,4306190+4306169+4306149-4306269	Alt3						COLD	96.64	98.07	92.84	98.03	89.2	88.56	82.81	88.45	93.53	54.45
AT1G12650		AthALTA0001039-3/3	chr1:4306149-4306287	41	chr1:4306028,4306190+4306169+4306149-4306269	Alt3						COLD	3.36	1.93	7.16	1.97	10.8	11.44	17.19	11.55	6.47	45.55
AT1G12930		AthALTA0001064-2/2	chr1:4401616-4401695	8	chr1:4401779,4401616-4401695+4401687	Alt3				SALT			80.49	74.29	82	75.61	83.87	65	86.54	77.14	75	86.96
AT1G13390		AthALTA0001093-2/2	chr1:4593395-4593561	3	chr1:4594111,4593395-4593561+4593558	Alt3					HEAT		7.63	12.65	17.65	9.43	10.53	5.13	30.3	0	NA	NA
AT1G13880		AthALTA0001118-2/2	chr1:4749835-4751212	3	chr1:4749747,4749838+4749835-4751212	Alt3				SALT		COLD	14.63	10.2	14.47	16.5	31.82	13.41	27.17	17.19	12	34.78
AT1G13920		AthALTA0001125-2/2	chr1:4759560-4759754	3	chr1:4759455,4759563+4759560-4759754	Alt3					HEAT		65.22	72.73	78.26	76.71	63.64	71.43	76	55.56	77.42	80.95
AT1G14205		AthALTA0001147-2/2	chr1:4856906-4856930	4	chr1:4856765,4856910+4856906-4856930	Alt3						COLD	100	100	100	100	100	100	100	100	100	80.46
AT1G15125		AthALTA0001210-2/2	chr1:5204758-5205045	97	chr1:5204675,5204855+5204758-5205045	Alt3					HEAT		99.6	97.7	98.53	95.95	NA	NA	88	64.71	NA	NA
AT1G15350		AthALTA0001264-2/3	chr1:5278955-5279189	21	chr1:5279482,5278955-5279194+5279189+5279168	Alt3						COLD	36.16	35.51	30.1	35.25	30.88	32.48	25.27	32.56	25.58	47.93
AT1G15350		AthALTA0001264-3/3	chr1:5278955-5279194	26	chr1:5279482,5278955-5279194+5279189+5279168	Alt3						COLD	63.74	64.39	69.64	64.75	69.12	67.09	74.73	67.44	74.42	52.07
AT1G16180		AthALTA0001342-4/5	chr1:5540863-5541088	52	chr1:5540531,5540915+5540905+5540898+5540863+5540860-5541088	Alt3						COLD	89.74	91.2	82.74	85.22	81.12	86.71	86.86	89.34	100	84.48
AT1G16445		AthALTA0001357-2/3	chr1:5618722-5618795	3	chr1:5618634,5618725+5618722+5618714-5618795	Alt3		ABA					77.78	93.75	NA	NA	NA	NA	84.85	96	NA	NA
AT1G16445		AthALTA0001357-3/3	chr1:5618714-5618795	11	chr1:5618634,5618725+5618722+5618714-5618795	Alt3		ABA					22.22	6.25	NA	NA	NA	NA	15.15	4	NA	NA
AT1G16560		AthALTA0001365-2/5	chr1:5668945-5669039	7	chr1:5668464,5668952+5668945+5668919+5668895+5668861-5669039	Alt3						COLD	51.31	45.84	38.84	37.02	39.13	31.51	37.14	42.77	41.38	57.89
AT1G16810		AthALTA0001411-2/2	chr1:5756140-5756297	3	chr1:5755672,5756143+5756140-5756297	Alt3						COLD	14.44	12.57	15.82	17.77	21.73	34.3	21.2	19.58	5.72	21.82
AT1G16840		AthALTA0001415-2/4	chr1:-5762965	7	chr1:5763091,-5762976+5762972+5762965+5762958	Alt3						COLD	34.12	37.15	42.24	45.93	47.45	47.97	58.48	44.86	50.77	66.67
AT1G17350		AthALTA0001455-3/4	chr1:5942348-5942442	33	chr1:5941846,5942381+5942378+5942348+5942329-5942442	Alt3			DRO				76.32	66.07	71.43	44.83	NA	NA	NA	NA	NA	NA
AT1G17410		AthALTA0001462-2/2	chr1:5969263-5969487	8	chr1:5969713,5969263-5969487+5969479	Alt3				SALT			20.44	19.25	26.97	21.15	48.15	18.42	40.28	36.84	NA	NA
AT1G17520		AthALTA0001475-2/4	chr1:6025523-6025606	29	chr1:6026078,6025523-6025625+6025609+6025606+6025577	Alt3	Core_up	ABA		SALT			44.07	61.84	61.22	66.09	43.48	64.55	55.68	53.23	48.15	45.95
AT1G17520		AthALTA0001475-3/4	chr1:6025523-6025609	32	chr1:6026078,6025523-6025625+6025609+6025606+6025577	Alt3	Core_down	ABA		SALT			55.93	38.16	38.78	33.91	56.52	35.45	44.32	46.77	51.85	54.05
AT1G18160		AthALTA0001536-2/2	chr1:6252253-6252316	4	chr1:6252146,6252257+6252253-6252316	Alt3					HEAT	COLD	54.95	53.97	54.47	55.56	48.48	50.98	68.42	48.57	58.18	79.45
AT1G18335		AthALTA0001565-2/2	chr1:6309394-6309457	3	chr1:6309588,6309394-6309457+6309454	Alt3					HEAT		10	12.13	17.68	10.01	22.33	9.52	31.58	16.06	NA	NA
AT1G18610		AthALTA0001592-2/2	chr1:6408349-6408595	4	chr1:6408266,6408353+6408349-6408595	Alt3					HEAT		100	100	92.22	100	100	100	100	84.02	NA	NA
AT1G18773		AthALTA0001614-2/3	chr1:6475381-	232	chr1:6475215,6475613+6475381+6475364-	Alt3					HEAT		71.93	75	77.42	62.5	57.14	53.33	73.91	51.16	NA	NA
AT1G18910		AthALTA0001619-2/3	chr1:6535978-6536174	9	chr1:6536316,6535978-6536203+6536174+6536165	Alt3					HEAT		NA	NA	19.44	12.5	12.12	16.67	0	16.67	NA	NA
AT1G18910		AthALTA0001619-3/3	chr1:6535978-6536203	38	chr1:6536316,6535978-6536203+6536174+6536165	Alt3					HEAT		NA	NA	80.56	87.5	87.88	83.33	100	83.33	NA	NA
AT1G18950		AthALTA0001624-2/3	chr1:6550769-6551887	230	chr1:6550669,6550999+6550769+6550763-6551887	Alt3					HEAT	COLD	21.99	25.41	24.12	25.35	34.15	21.72	34	18.51	4.49	52.37
AT1G18950		AthALTA0001624-3/3	chr1:6550763-6551887	236	chr1:6550669,6550999+6550769+6550763-6551887	Alt3					HEAT	COLD	78.01	74.59	75.88	74.65	65.85	78.28	66	81.49	95.51	47.63
AT1G19330		AthALTA0001647-2/3	chr1:6681361-6681515	15	chr1:6681683,6681361-6681533+6681515+6681500	Alt3						COLD	14.47	24.36	27.33	14.04	33.9	23.33	38.3	49.43	20	48.15
AT1G19330		AthALTA0001647-3/3	chr1:6681361-6681533	33	chr1:6681683,6681361-6681533+6681515+6681500	Alt3						COLD	1.32	0	1.86	2.63	0	3.33	4.26	11.49	16	0
AT1G19690		AthALTA0001684-2/3	chr1:6809158-6809250	11	chr1:6809336,6809158-6809256+6809250+6809239	Alt3						COLD	81.18	91.11	86	74.68	90.24	83.08	89.61	85	81.82	100
AT1G20540		AthALTA0001762-2/4	chr1:7113952-7114021	4	chr1:7113772,7113956+7113952+7113896+7113890-7114021	Alt3				SALT			100	96.23	94.59	94.74	100	80.77	100	98.04	100	100
AT1G20550		AthALTA0001767-2/2	chr1:7116414-7116698	4	chr1:7116817,7116414-7116698+7116694	Alt3			DRO				NA	NA	100	80.2	NA	NA	NA	NA	NA	NA
AT1G21610		AthALTA0001859-2/3	chr1:7578052-7578162	23	chr1:7577896,7578075+7578052+7577982-7578162	Alt3				SALT			96.47	97.87	86.09	94.52	96.43	77.42	100	98.15	96.88	93.18
AT1G21610		AthALTA0001859-3/3	chr1:7577982-7578162	93	chr1:7577896,7578075+7578052+7577982-7578162	Alt3				SALT			3.53	2.13	13.91	4.79	3.57	22.58	0	1.85	3.12	6.82
AT1G22750		AthALTA0001952-2/4	chr1:8052615-	48	chr1:8052480,8052663+8052615+8052610+8052606-	Alt3						COLD	16.29	16.78	20.9	18.11	18.67	17	18.48	11.18	10.61	39.55
AT1G22750		AthALTA0001952-3/4	chr1:8052610-	53	chr1:8052480,8052663+8052615+8052610+8052606-	Alt3						COLD	25.28	20.81	30.97	22.05	21.33	24.5	19.91	16.36	34.09	15.67
AT1G22790		AthALTA0001954-6/9	chr1:8070159-8070851	149	chr1:8069641,8070308+8070255+8070237+8070215+8070165+8070159+8070138+8070062+8069977-8070851	Alt3			DRO				42.68	39.43	31.51	47.08	44.86	36.59	46.98	41.27	30.23	42
AT1G22910		AthALTA0001977-2/2	chr1:8107593-	20	chr1:8107519,8107613+8107593-	Alt3						COLD	39.81	42.61	43.85	47.19	52.38	56.96	43.67	56.55	52.38	36.84
AT1G23890		AthALTA0002044-2/2	chr1:-8439416	4	chr1:8439498,-8439416+8439412	Alt3					HEAT		77.27	74.42	85.88	85.54	77.27	80	86.21	66.67	NA	NA
AT1G26190		AthALTA0002149-2/2	chr1:9057623-9057895	22	chr1:9057990,9057623-9057895+9057873	Alt3						COLD	92.86	93.33	92.5	92.86	100	95.24	97.06	95.45	78.95	97.56
AT1G27070		AthALTA0002234-2/3	chr1:9397584-9397729	5	chr1:9397825,9397584-9397752+9397729+9397724	Alt3		ABA					100	67.44	87.72	96.47	81.01	69.51	83.72	72	NA	NA
AT1G27300		AthALTA0002258-3/4	chr1:9483733-9484368	280	chr1:9483464,9484013+9483754+9483733+9483702-9484368	Alt3					HEAT		97.84	97.67	98.41	95.09	96.64	91.61	99.09	80	98.85	99.24
AT1G27300		AthALTA0002258-4/4	chr1:9483702-9484368	311	chr1:9483464,9484013+9483754+9483733+9483702-9484368	Alt3					HEAT		2.16	2.33	1.59	4.91	3.36	8.39	0.91	20	1.15	0.76
AT1G27700		AthALTA0002293-2/3	chr1:9640800-9641284	58	chr1:9641365,9640800-9641288+9641284+9641226	Alt3		ABA				COLD	30.62	10.45	24.31	28.46	0	0	13.43	7.94	0	20.96
AT1G27700		AthALTA0002293-3/3	chr1:9640800-9641288	62	chr1:9641365,9640800-9641288+9641284+9641226	Alt3		ABA				COLD	69.38	89.55	75.69	71.54	100	100	85.76	92.06	100	79.04
AT1G27752		AthALTA0002299-2/5	chr1:9663959-9664053	11	chr1:9663149,9663970+9663959+9663947+9663742+9663732-9664053	Alt3			DRO				88.37	75.58	100	81.97	90.63	100	90.62	82.35	91.67	98
AT1G27752		AthALTA0002300-2/2	chr1:9664128-9664353	112	chr1:9664053,9664240+9664128-9664353	Alt3						COLD	1.54	4.11	10.61	18.65	15.15	11.9	7.94	0	20	0
AT1G28090		AthALTA0002317-2/4	chr1:9797426-9797471	5	chr1:9797329,9797431+9797426+9797414+9797408-9797471	Alt3					HEAT		94.12	90	94.74	91.3	88.46	88.64	90.91	75	91.3	91.89
AT1G28090		AthALTA0002317-4/4	chr1:9797408-9797471	23	chr1:9797329,9797431+9797426+9797414+9797408-9797471	Alt3					HEAT		5.88	10	5.26	8.7	7.69	9.09	6.06	25	4.35	8.11
AT1G28090		AthALTA0002318-2/3	chr1:9797591-9797602	8	chr1:9797471,9797599+9797591+9797569-9797602	Alt3					HEAT		10	9.43	3.57	1.56	15	2.27	2.7	20	4.76	11.36
AT1G28090		AthALTA0002318-3/3	chr1:9797569-9797602	30	chr1:9797471,9797599+9797591+9797569-9797602	Alt3					HEAT		90	90.57	96.43	98.44	85	97.73	97.3	80	95.24	88.64
AT1G28100		AthALTA0002323-2/3	chr1:9804157-	10	chr1:9804026,9804167+9804157+9804131-	Alt3		ABA					31.58	5.88	17.95	12	NA	NA	NA	NA	NA	NA
AT1G28100		AthALTA0002323-3/3	chr1:9804131-	36	chr1:9804026,9804167+9804157+9804131-	Alt3			DRO				21.05	29.41	25.64	60	NA	NA	NA	NA	NA	NA
AT1G28410		AthALTA0002356-2/3	chr1:9977857-9977985	15	chr1:9978121,9977857-9977990+9977985+9977970	Alt3						COLD	20.45	14.43	17.85	22.44	31.25	37.26	21.92	24.32	20.96	38.22
AT1G28530		AthALTA0002362-2/3	chr1:10034236-10034721	58	chr1:10034822,10034236-10034724+10034721+10034663	Alt3			DRO				83.11	76.64	83.76	68.63	89.13	86.28	82.58	89.55	NA	NA
AT1G28530		AthALTA0002362-3/3	chr1:10034236-10034724	61	chr1:10034822,10034236-10034724+10034721+10034663	Alt3			DRO				14.07	23.36	16.24	31.37	10.87	13.72	17.42	10.45	NA	NA
AT1G28610		AthALTA0002378-3/3	chr1:10054234-10054510	151	chr1:10054615,10054234-10054510+10054507+10054359	Alt3			DRO				NA	NA	98.67	76.92	92.96	91.01	87.48	80.63	98.39	97.45
AT1G28710		AthALTA0002383-2/3	chr1:10088717-10088776	6	chr1:10089288,10088717-10088978+10088776+10088770	Alt3			DRO				NA	NA	96.3	79.31	NA	NA	93.33	100	NA	NA
AT1G28710		AthALTA0002383-3/3	chr1:10088717-10088978	208	chr1:10089288,10088717-10088978+10088776+10088770	Alt3			DRO				NA	NA	3.7	20.69	NA	NA	0	0	NA	NA
AT1G29320		AthALTA0002422-8/9	chr1:10257907-10258343	299	chr1:10257810,10258206+10258159+10258092+10258060+10257993+10257954+10257913+10257907+10257904-10258343	Alt3						COLD	96.26	93.72	92	92.41	90.06	88.82	89.79	92.21	92.79	75.45
AT1G29320		AthALTA0002422-9/9	chr1:10257904-10258343	302	chr1:10257810,10258206+10258159+10258092+10258060+10257993+10257954+10257913+10257907+10257904-10258343	Alt3						COLD	0	6.28	8	7.59	9.94	11.18	10.21	5.19	7.21	23.35
AT1G29357		AthALTA0002425-4/5	chr1:-10275219	72	chr1:10275294,-10275233+10275219+10275205+10275164+10275147	Alt3					HEAT		30.77	41.56	36.36	25.55	20.55	22.34	12.73	31.73	NA	NA
AT1G29850		AthALTA0002464-3/4	chr1:10448849-10448907	9	chr1:10448745,10448858+10448855+10448849+10448846-10448907	Alt3						COLD	81.96	87.39	82.49	83.63	77.07	79.74	76.42	81.77	84.73	66.82
AT1G29850		AthALTA0002464-4/4	chr1:10448846-10448907	12	chr1:10448745,10448858+10448855+10448849+10448846-10448907	Alt3						COLD	17.65	12.21	17.12	15.79	22.1	19.76	23.39	18.03	14.7	32.83
AT1G30130		AthALTA0002480-3/7	chr1:10589452-	10	chr1:10589239,10589462+10589459+10589452+10589434+10589407+10589398+10589363-	Alt3				SALT			75	72.45	76.27	80.74	84.27	67.54	78.57	71.43	66.04	77.14
AT1G30540		AthALTA0002511-3/3	chr1:10818432-10818615	91	chr1:10818941,10818432-10818615+10818533+10818524	Alt3				SALT			3.92	2.17	10.53	8.85	7.32	23.08	2.99	7.87	10	7.94
AT1G30590		AthALTA0002531-4/5	chr1:10839408-10839593	66	chr1:10839769,10839408-10839596+10839593+10839549+10839546+10839527	Alt3						COLD	50.98	54.9	41.86	55.05	44.29	42.59	41.61	49.47	50	28.06
AT1G30590		AthALTA0002531-5/5	chr1:10839408-10839596	69	chr1:10839769,10839408-10839596+10839593+10839549+10839546+10839527	Alt3						COLD	49.02	45.1	57.36	44.95	55.71	57.41	55.23	49.47	50	70.14
AT1G30590		AthALTA0002537-2/5	chr1:10838550-10838675	6	chr1:10838877,10838550-10838783+10838772+10838683+10838675+10838669	Alt3					HEAT		0	0	0	0	0	0	0	15.94	NA	NA
AT1G30590		AthALTA0002537-5/5	chr1:10838550-10838783	114	chr1:10838877,10838550-10838783+10838772+10838683+10838675+10838669	Alt3					HEAT		94.59	100	93.71	100	100	100	96.45	71.75	NA	NA
AT1G30640		AthALTA0002546-2/2	chr1:10863692-10863836	13	chr1:10863480,10863705+10863692-10863836	Alt3	Core_down		DRO			COLD	16.01	13.92	35.51	16.04	26.27	26.06	29.17	30.8	39.58	23.6
AT1G30640		AthALTA0002550-4/4	chr1:10861637-10861866	60	chr1:10861520,10861697+10861680+10861660+10861637-10861866	Alt3	Core_up			SALT	HEAT		4	3.95	7.02	6.67	4.76	34.33	3.57	22.22	NA	NA
AT1G31310		AthALTA0002580-3/4	chr1:-11198951	37	chr1:11199260,-11198954+11198951+11198946+11198914	Alt3						COLD	NA	NA	NA	NA	NA	NA	53.33	58.82	37.04	54.55
AT1G31720		AthALTA0002610-2/5	chr1:11356402-11356592	43	chr1:11356294,11356445+11356402+11356390+11356383+11356372-11356592	Alt3		ABA					57.91	79.91	NA	NA	NA	NA	NA	NA	NA	NA
AT1G31720		AthALTA0002610-4/5	chr1:11356383-11356592	62	chr1:11356294,11356445+11356402+11356390+11356383+11356372-11356592	Alt3		ABA					25.55	4.11	NA	NA	NA	NA	NA	NA	NA	NA
AT1G31870		AthALTA0002623-5/7	chr1:11437269-11437464	93	chr1:11436889,11437362+11437330+11437294+11437276+11437269+11437252+11437234-11437464	Alt3						COLD	26.8	29.31	20	23.85	32.08	26.67	30.37	28.57	28.57	2.38
AT1G31870		AthALTA0002623-6/7	chr1:11437252-11437464	110	chr1:11436889,11437362+11437330+11437294+11437276+11437269+11437252+11437234-11437464	Alt3						COLD	71.13	68.1	77.5	73.08	64.15	73.33	67.06	66.23	71.43	95.24
AT1G33050		AthALTA0002671-2/7	chr1:11968589-11968675	6	chr1:11968971,11968589-11968827+11968744+11968733+11968723+11968679+11968675+11968669	Alt3				SALT			30.7	26.96	5.5	13.63	0	16.51	1.44	12.49	NA	NA
AT1G33050		AthALTA0002671-3/7	chr1:11968589-11968679	10	chr1:11968971,11968589-11968827+11968744+11968733+11968723+11968679+11968675+11968669	Alt3					HEAT		28.38	35.12	21.34	17.79	12.03	16.51	11.85	33.41	NA	NA
AT1G33050		AthALTA0002671-6/7	chr1:11968589-11968744	75	chr1:11968971,11968589-11968827+11968744+11968733+11968723+11968679+11968675+11968669	Alt3	Core_down			SALT	HEAT		40.92	37.91	73.16	68.4	87.97	66.98	86.71	53.46	NA	NA
AT1G33415		AthALTA0002700-2/2	chr1:12119473-12119599	48	chr1:12119334,12119521+12119473-12119599	Alt3				SALT			59.38	54.05	70.91	71.93	55	77.27	63.64	64.52	NA	NA
AT1G33470		AthALTA0002707-2/3	chr1:12145687-12145942	22	chr1:12145610,12145709+12145687+12145684-12145942	Alt3						COLD	45.22	45.59	43.65	37.5	37.19	48.42	39.07	39.34	50	34.31
AT1G33470		AthALTA0002707-3/3	chr1:12145684-12145942	25	chr1:12145610,12145709+12145687+12145684-12145942	Alt3						COLD	54.78	54.41	56.35	61.61	62.81	51.58	60.93	60.66	50	65.69
AT1G34150		AthALTA0002737-2/4	chr1:12438569-12438692	7	chr1:12438451,12438576+12438569+12438547+12438536-12438692	Alt3				SALT			87.63	88.61	82.98	87.88	96	71.88	78.72	77.78	89.47	91.3
AT1G34150		AthALTA0002737-3/4	chr1:12438547-12438692	29	chr1:12438451,12438576+12438569+12438547+12438536-12438692	Alt3				SALT	HEAT		6.19	6.33	8.51	9.09	0	18.75	21.28	5.56	5.26	0
AT1G34150		AthALTA0002737-4/4	chr1:12438536-12438692	40	chr1:12438451,12438576+12438569+12438547+12438536-12438692	Alt3					HEAT		5.15	5.06	8.51	3.03	4	9.38	0	16.67	5.26	8.7
AT1G34270		AthALTA0002745-3/3	chr1:12493434-12493723	33	chr1:12493890,12493434-12493723+12493717+12493690	Alt3						COLD	44.44	39.68	69.35	54.88	60.61	66.07	64.81	54.29	56.25	30.3
AT1G34340		AthALTA0002751-2/2	chr1:12532977-12533033	43	chr1:12532828,12533020+12532977-12533033	Alt3						COLD	100	100	100	100	93.67	94.05	100	91.8	53.12	83.33
AT1G34418		AthALTA0002760-3/4	chr1:12582507-12582721	16	chr1:12582384,12582523+12582518+12582507+12582469-12582721	Alt3				SALT		COLD	15.97	12.07	17.64	14.01	26	10.89	17.83	9.4	17.05	47.73
AT1G34418		AthALTA0002760-4/4	chr1:12582469-12582721	54	chr1:12582384,12582523+12582518+12582507+12582469-12582721	Alt3				SALT		COLD	83.04	87.56	81.96	85.8	74	89.11	81.49	90.6	82.95	50
AT1G35220		AthALTA0002782-2/3	chr1:12910829-12910982	10	chr1:12910696,12910839+12910829+12910803-12910982	Alt3				SALT	HEAT		93.71	85.12	88.51	91.24	78.19	93.56	78.16	53.12	NA	NA
AT1G35220		AthALTA0002782-3/3	chr1:12910803-12910982	36	chr1:12910696,12910839+12910829+12910803-12910982	Alt3					HEAT		0	4.86	2.81	3.44	4.74	4.25	3.55	33.2	NA	NA
AT1G35220		AthALTA0002785-3/4	chr1:12909278-12909420	21	chr1:12908987,12909299+12909288+12909278+12909274-12909420	Alt3						COLD	7.14	8.11	16.13	15.69	21.95	13.33	NA	NA	17.65	0
AT1G35220		AthALTA0002785-4/4	chr1:12909274-12909420	25	chr1:12908987,12909299+12909288+12909278+12909274-12909420	Alt3						COLD	91.84	91.89	77.42	80.39	78.05	84.44	NA	NA	82.35	100
AT1G35340		AthALTA0002800-3/5	chr1:12979264-12979405	10	chr1:12979078,12979274+12979271+12979264+12979231+12979228-12979405	Alt3						COLD	98.55	98.35	94.14	94.18	92.92	93.92	97.91	97.42	96.92	81.82
AT1G35340		AthALTA0002800-5/5	chr1:12979228-12979405	46	chr1:12979078,12979274+12979271+12979264+12979231+12979228-12979405	Alt3						COLD	0.97	1.65	5.27	5.82	6.64	6.08	2.09	2.33	1.54	18.18
AT1G44780		AthALTA0002941-2/2	chr1:16911210-16911289	3	chr1:16911132,16911213+16911210-16911289	Alt3		ABA					65.12	44.12	71.43	69.05	69.23	69.23	69.57	77.27	76.67	75.38
AT1G45150		AthALTA0002970-3/4	chr1:17080320-17080689	172	chr1:17080772,17080320-17080701+17080689+17080685+17080517	Alt3					HEAT		88.16	90.78	83.72	94.04	NA	NA	81.71	66.67	NA	NA
AT1G45231		AthALTA0002982-2/2	chr1:17149979-17150100	3	chr1:17150212,17149979-17150100+17150097	Alt3				SALT			100	91.67	87.5	89.29	75	100	96.67	88.24	NA	NA
AT1G45248		AthALTA0002985-2/4	chr1:17163346-17163399	15	chr1:17163535,17163346-17163423+17163420+17163399+17163384	Alt3			DRO				NA	NA	92	56.25	NA	NA	NA	NA	NA	NA
AT1G45248		AthALTA0002985-3/4	chr1:17163346-17163420	36	chr1:17163535,17163346-17163423+17163420+17163399+17163384	Alt3			DRO				NA	NA	8	43.75	NA	NA	NA	NA	NA	NA
AT1G47340		AthALTA0002992-2/2	chr1:17353847-17355429	6	chr1:17356422,17353847-17355429+17355423	Alt3			DRO				92.54	95.55	74.91	96.06	NA	NA	NA	NA	NA	NA
AT1G48430		AthALTA0003072-2/3	chr1:17904231-17904292	4	chr1:17904408,17904231-17904304+17904292+17904288	Alt3						COLD	74.03	65.85	87.27	84.55	100	100	91.7	93.08	100	78.66
AT1G48430		AthALTA0003079-2/2	chr1:17905259-17905437	5	chr1:17905630,17905259-17905437+17905432	Alt3						COLD	3.85	4.81	13.8	18.31	8.79	11.09	5.95	8.62	13.31	29.33
AT1G48550		AthALTA0003095-2/2	chr1:17951777-17951855	16	chr1:17951944,17951777-17951855+17951839	Alt3			DRO				50.72	57.23	77.43	58.48	NA	NA	79.06	78.62	NA	NA
AT1G49180		AthALTA0003138-2/2	chr1:18185589-18185734	79	chr1:18185825,18185589-18185734+18185655	Alt3	Core_up	ABA		SALT			36.08	51.31	62.37	55.84	41.37	65.3	64.2	74.47	NA	NA
AT1G49350		AthALTA0003148-2/2	chr1:18266163-18266241	9	chr1:18266084,18266172+18266163-18266241	Alt3			DRO				73.91	70	58.06	78.72	75.51	65.85	76.67	70	NA	NA
AT1G50000		AthALTA0003192-2/3	chr1:18516273-18516410	18	chr1:18516736,18516273-18516415+18516410+18516392	Alt3				SALT			37.29	32.43	51.16	45.16	23.08	38.89	14.89	11.54	NA	NA
AT1G50000		AthALTA0003192-3/3	chr1:18516273-18516415	23	chr1:18516736,18516273-18516415+18516410+18516392	Alt3				SALT			61.02	67.57	48.84	54.84	76.92	61.11	85.11	88.46	NA	NA
AT1G50000		AthALTA0003195-3/3	chr1:18515547-18515658	61	chr1:18515764,18515547-18515658+18515624+18515597	Alt3		ABA	DRO		HEAT		57.95	77.27	78.57	45.26	60.75	74.11	66.45	83.54	NA	NA
AT1G50440		AthALTA0003228-3/3	chr1:18686061-18686312	83	chr1:18685966,18686144+18686078+18686061-18686312	Alt3			DRO				78.02	92.18	93.4	70.11	88.02	90.01	83.57	92.31	NA	NA
AT1G50575		AthALTA0003243-2/3	chr1:18729337-18729517	42	chr1:18729595,18729337-18729521+18729517+18729475	Alt3		ABA				COLD	57.71	41.18	51.04	52.76	64.49	74.42	61.58	54.24	5.26	54.84
AT1G50575		AthALTA0003243-3/3	chr1:18729337-18729521	46	chr1:18729595,18729337-18729521+18729517+18729475	Alt3		ABA				COLD	42.29	58.82	48.96	47.24	35.51	25.58	38.22	45.76	94.74	45.16
AT1G50620		AthALTA0003247-2/2	chr1:18749159-18749317	3	chr1:18749066,18749162+18749159-18749317	Alt3					HEAT		73.68	85.19	79.41	88.37	89.47	87.5	90.91	71.43	NA	NA
AT1G50620		AthALTA0003248-2/2	chr1:18749744-18751338	3	chr1:18749335,18749747+18749744-18751338	Alt3					HEAT		50	50	58.49	63.33	48.15	56.25	68.06	52.08	NA	NA
AT1G50730		AthALTA0003264-2/2	chr1:18798070-18798263	7	chr1:18797896,18798077+18798070-18798263	Alt3						COLD	7.41	6.98	17.65	19.18	25	13.33	22.73	25.93	25	9.52
AT1G51310		AthALTA0003288-2/2	chr1:19021228-19021302	4	chr1:19021382,19021228-19021302+19021298	Alt3	Core_down			SALT		COLD	84.62	77.78	84.09	90.24	86.05	70	81.36	89.66	86.67	69.7
AT1G51805		AthALTA0003345-4/5	chr1:19223472-19223616	52	chr1:19223706,19223472-19223630+19223616+19223570+19223567+19223564	Alt3					HEAT		100	100	96	95.71	93.33	88.89	93.71	68.49	96.3	98.36
AT1G52630		AthALTA0003426-2/2	chr1:19607837-19607941	34	chr1:19608199,19607837-19607941+19607907	Alt3			DRO	SALT	HEAT		52.63	57.14	56.52	76.19	80.77	65	30	54.55	NA	NA
AT1G52630		AthALTA0003427-3/3	chr1:19607625-19607749	36	chr1:19607837,19607625-19607749+19607745+19607713	Alt3				SALT			0	0	16.13	3.45	5.26	25.93	17.02	13.64	NA	NA
AT1G53430		AthALTA0003491-2/2	chr1:19939540-19939661	3	chr1:19939444,19939543+19939540-19939661	Alt3	Core_up			SALT	HEAT	COLD	68.89	56.64	54.68	52.18	74.07	100	70.59	100	36.36	63.83
AT1G55040		AthALTA0003612-2/3	chr1:20536494-20536846	8	chr1:20535873,20536502+20536494+20536460-20536846	Alt3				SALT			NA	NA	NA	NA	86.67	63.16	NA	NA	NA	NA
AT1G55830		AthALTA0003647-3/4	chr1:20869285-20869680	41	chr1:20869945,20869285-20869703+20869680+20869648+20869639	Alt3					HEAT		65.91	56.14	50.52	44.21	43.33	54.93	48.89	74.29	68.75	56.52
AT1G55830		AthALTA0003647-4/4	chr1:20869285-20869703	64	chr1:20869945,20869285-20869703+20869680+20869648+20869639	Alt3					HEAT		34.09	43.86	43.3	50.53	50	40.85	46.67	22.86	31.25	34.78
AT1G55915		AthALTA0003654-2/2	chr1:20908490-20909149	34	chr1:20908214,20908524+20908490-20909149	Alt3					HEAT		NA	NA	95.45	100	NA	NA	100	81.25	NA	NA
AT1G56180		AthALTA0003690-2/3	chr1:21026517-21026649	6	chr1:21026731,21026517-21026659+21026649+21026643	Alt3			DRO				80.36	89.74	79.46	94.52	80.36	86.36	89.47	82.61	89.29	90.62
AT1G57600		AthALTA0003745-2/2	chr1:21333527-21333591	7	chr1:21333689,21333527-21333591+21333584	Alt3			DRO		HEAT		92	90.7	76.67	96.23	85.71	84.91	97.92	71.43	NA	NA
AT1G58025		AthALTA0003767-2/2	chr1:21459371-21459431	3	chr1:21460034,21459371-21459431+21459428	Alt3		ABA					32.04	54.36	48.53	45.97	47.65	45.54	54.39	40.04	NA	NA
AT1G60230		AthALTA0003840-2/2	chr1:22213318-22213458	10	chr1:22213574,22213318-22213458+22213448	Alt3			DRO				23.91	29.51	20	39.34	19.35	15	15.57	6.25	12.9	15.56
AT1G60505		AthALTA0003846-2/2	chr1:22295715-22295947	13	chr1:22296057,22295715-22295947+22295934	Alt3					HEAT		45.16	52.17	53.23	62.9	64.71	74.07	64.58	48.78	NA	NA
AT1G60525		AthALTA0003848-2/2	chr1:-22300267	68	chr1:22300662,-22300267+22300199	Alt3					HEAT		93.75	92.5	97.44	90.57	95.45	94.74	95.16	79.31	NA	NA
AT1G60700		AthALTA0003866-2/2	chr1:22352454-22352561	21	chr1:22352636,22352454-22352561+22352540	Alt3					HEAT		NA	NA	0	0	4.55	4.76	0	18.18	NA	NA
AT1G60995		AthALTA0003881-2/2	chr1:22466915-22467000	5	chr1:22467088,22466915-22467000+22466995	Alt3					HEAT		90.48	83.72	85.71	85.71	80.56	84.62	91.8	75	NA	NA
AT1G61210		AthALTA0003920-2/2	chr1:22567047-22567209	3	chr1:22566939,22567050+22567047-22567209	Alt3						COLD	94.12	87.5	93.1	94.44	96	89.8	97.8	83.82	78.26	100
AT1G61210		AthALTA0003921-2/4	chr1:22567737-22568174	6	chr1:22567209,22567743+22567737+22567292+22567287-22568174	Alt3			DRO				13.04	9.38	11.9	40.91	15.15	7.27	15.65	3.37	11.76	16
AT1G61450		AthALTA0003945-3/3	chr1:22673702-22673796	23	chr1:22673624,22673725+22673712+22673702-22673796	Alt3		ABA					93.33	73.88	NA	NA	NA	NA	NA	NA	NA	NA
AT1G63640		AthALTA0004082-2/2	chr1:23589506-23589615	3	chr1:23589704,23589506-23589615+23589612	Alt3						COLD	12	17.24	16.78	20	14.81	16.13	25.88	13.73	2.56	50
AT1G63810		AthALTA0004103-2/3	chr1:23675390-23675568	112	chr1:23675798,23675390-23675675+23675568+23675456	Alt3			DRO				90.91	95.83	89.29	72.22	100	100	100	100	NA	NA
AT1G63810		AthALTA0004106-2/2	chr1:23672591-23672669	8	chr1:23672735,23672591-23672669+23672661	Alt3						COLD	95.56	95.65	97.96	97.67	98.9	100	98.57	91.67	78.95	100
AT1G64050		AthALTA0004130-3/4	chr1:23762961-23763263	145	chr1:23762773,23763106+23763034+23762961+23762955-23763263	Alt3					HEAT	COLD	32.14	40.58	26.67	27.64	23.81	30.49	18.8	54.1	44.12	23.81
AT1G64050		AthALTA0004130-4/4	chr1:23762955-23763263	151	chr1:23762773,23763106+23763034+23762961+23762955-23763263	Alt3					HEAT	COLD	67.86	59.42	73.33	72.36	76.19	69.51	81.2	45.9	55.88	76.19
AT1G64385		AthALTA0004162-3/3	chr1:23900920-23901047	36	chr1:23900822,23900956+23900949+23900920-23901047	Alt3						COLD	94.87	93.46	94.89	90.51	93.75	93.51	96.23	100	84.85	100
AT1G64430		AthALTA0004168-3/3	chr1:23934691-23934794	22	chr1:23934529,23934713+23934694+23934691-23934794	Alt3						COLD	40.81	34.29	53.63	59.45	47.89	43.34	41.46	43.34	29.73	56.82
AT1G65150		AthALTA0004217-2/2	chr1:24205422-24205571	8	chr1:24205694,24205422-24205571+24205563	Alt3					HEAT		25.49	34.29	27.59	31.58	NA	NA	25	46.67	NA	NA
AT1G65950		AthALTA0004268-2/2	chr1:24548270-24548309	7	chr1:24548877,24548270-24548309+24548302	Alt3				SALT	HEAT		NA	NA	65	57.69	44.44	62.5	74.29	55.17	NA	NA
AT1G67040		AthALTA0004315-2/2	chr1:25019105-25019709	6	chr1:25019779,25019105-25019709+25019703	Alt3					HEAT		NA	NA	46.15	35.29	40	40	72.22	55	NA	NA
AT1G67120		AthALTA0004329-2/2	chr1:25077177-25077326	19	chr1:25077393,25077177-25077326+25077307	Alt3				SALT			NA	NA	23.53	12.12	20	0	22.22	17.39	NA	NA
AT1G67300		AthALTA0004351-2/3	chr1:25194635-25194740	50	chr1:25194893,25194635-25194778+25194740+25194690	Alt3	Core_down		DRO	SALT		COLD	74.96	63.23	61.5	22.68	54.3	20.61	52.96	40.29	59.04	30.44
AT1G67300		AthALTA0004351-3/3	chr1:25194635-25194778	88	chr1:25194893,25194635-25194778+25194740+25194690	Alt3	Core_up		DRO	SALT		COLD	23.17	33.7	31.17	77.32	41.45	78.97	47.04	58.71	40.96	67.74
AT1G67325		AthALTA0004360-2/2	chr1:25210283-25210310	3	chr1:25210504,25210283-25210310+25210307	Alt3		ABA					84.49	68.66	82.42	79.04	71.62	65.16	82.19	69.42	NA	NA
AT1G67400		AthALTA0004367-2/2	chr1:25248565-25248685	12	chr1:25248764,25248565-25248685+25248673	Alt3					HEAT		96.43	95.24	NA	NA	100	100	100	82.37	NA	NA
AT1G67690		AthALTA0004395-2/2	chr1:25369816-25369914	8	chr1:25369728,25369824+25369816-25369914	Alt3				SALT			NA	NA	7.9	17.07	6.42	22.24	16.39	24.05	NA	NA
AT1G67690		AthALTA0004396-2/3	chr1:25370477-25370656	5	chr1:25369914,25370482+25370477+25370471-25370656	Alt3	Core_up			SALT	HEAT		NA	NA	73.57	66.04	60.24	77.24	60.24	82.13	NA	NA
AT1G67690		AthALTA0004396-3/3	chr1:25370471-25370656	11	chr1:25369914,25370482+25370477+25370471-25370656	Alt3	Core_down			SALT	HEAT		NA	NA	26.43	33.96	39.76	22.76	39.76	17.87	NA	NA
AT1G67800		AthALTA0004414-2/2	chr1:25423001-25423287	8	chr1:25423431,25423001-25423287+25423279	Alt3					HEAT		44.12	38.46	52.78	39.47	NA	NA	60.32	44	NA	NA
AT1G67850		AthALTA0004418-3/3	chr1:25439025-25439223	29	chr1:25438272,25439054+25439051+25439025-25439223	Alt3			DRO				NA	NA	95.45	77.78	80	74.36	78.38	64.71	NA	NA
AT1G67900		AthALTA0004431-2/2	chr1:25467619-25467795	3	chr1:25467159,25467622+25467619-25467795	Alt3			DRO	SALT			100	100	100	77.71	72.87	100	99.65	100	100	100
AT1G68080		AthALTA0004439-2/2	chr1:25518201-25518296	60	chr1:25518107,25518261+25518201-25518296	Alt3			DRO				NA	NA	100	71.31	NA	NA	NA	NA	NA	NA
AT1G69520		AthALTA0004537-5/5	chr1:26129105-26129201	43	chr1:26129032,26129148+26129130+26129115+26129109+26129105-26129201	Alt3					HEAT		96.43	98.48	100	92.86	NA	NA	100	77.78	NA	NA
AT1G69520		AthALTA0004538-3/4	chr1:26129267-26129329	45	chr1:26129201,26129312+26129291+26129267+26129247-26129329	Alt3			DRO				100	100	73.41	93.57	NA	NA	100	100	NA	NA
AT1G69523		AthALTA0004540-2/2	chr1:26130331-26130549	7	chr1:26130247,26130338+26130331-26130549	Alt3						COLD	89.29	100	89.01	86.67	80.36	93.75	92.89	85.71	62.5	95.24
AT1G69572		AthALTA0004543-2/5	chr1:26161821-26162761	13	chr1:26161709,26161834+26161821+26161809+26161803+26161796-26162761	Alt3			DRO				61.19	48.52	55.56	75.86	58.82	52.94	NA	NA	NA	NA
AT1G69572		AthALTA0004543-5/5	chr1:26161796-26162761	38	chr1:26161709,26161834+26161821+26161809+26161803+26161796-26162761	Alt3		ABA	DRO				27.36	43.79	38.89	17.24	23.53	35.29	NA	NA	NA	NA
AT1G69610		AthALTA0004548-3/3	chr1:26187193-26188058	11	chr1:26187108,26187204+26187195+26187193-26188058	Alt3					HEAT		NA	NA	92	93.88	80	88.57	73.47	90.48	NA	NA
AT1G70100		AthALTA0004565-2/2	chr1:26405731-	4	chr1:26405654,26405735+26405731-	Alt3		ABA					46.2	77.01	46.02	45.47	81.68	75.17	67.64	55	89.47	82.82
AT1G70150		AthALTA0004569-2/3	chr1:26418180-26418288	8	chr1:26417966,26418188+26418180+26418165-26418288	Alt3	Core_down		DRO	SALT			80.31	74.17	82.74	58.9	100	78.78	NA	NA	NA	NA
AT1G70150		AthALTA0004569-3/3	chr1:26418165-26418288	23	chr1:26417966,26418188+26418180+26418165-26418288	Alt3	Core_up		DRO	SALT			14.33	19.09	11.62	33.07	0	17.07	NA	NA	NA	NA
AT1G70550		AthALTA0004605-3/3	chr1:26599066-26599228	16	chr1:26598980,26599082+26599072+26599066-26599228	Alt3				SALT			17.86	17.86	23.33	9.38	10.17	38.89	21.84	27.54	10	8.7
AT1G70590		AthALTA0004611-3/3	chr1:26619046-26619267	88	chr1:26618961,26619134+26619048+26619046-26619267	Alt3	Core_up			SALT		COLD	6.48	10.5	16.03	19.62	11.54	45.99	28.32	15.19	9.09	31.86
AT1G70620		AthALTA0004618-2/6	chr1:26627845-26628053	74	chr1:26627540,26627919+26627845+26627842+26627809+26627775+26627743-26628053	Alt3	Core_down	ABA		SALT			48.15	25	40.85	33.33	36.36	17.07	35.14	21.43	31.82	46.43
AT1G70620		AthALTA0004618-3/6	chr1:26627842-26628053	77	chr1:26627540,26627919+26627845+26627842+26627809+26627775+26627743-26628053	Alt3		ABA	DRO	SALT	HEAT		44.44	60.71	35.21	51.67	48.48	31.71	51.35	33.33	54.55	53.57
AT1G70620		AthALTA0004618-6/6	chr1:26627743-26628053	176	chr1:26627540,26627919+26627845+26627842+26627809+26627775+26627743-26628053	Alt3	Core_up			SALT	HEAT		3.7	14.29	16.9	8.33	12.12	43.9	8.11	28.57	0	0
AT1G71240		AthALTA0004661-2/2	chr1:26856087-26856237	3	chr1:26855998,26856090+26856087-26856237	Alt3				SALT			2.64	8.85	19.09	25.55	4.11	27.36	18.38	5.41	NA	NA
AT1G71810		AthALTA0004708-2/2	chr1:27006092-27006155	20	chr1:27006475,27006092-27006155+27006135	Alt3		ABA				COLD	44.66	69.41	56.31	70.24	57.42	55.31	54.26	47.94	63.22	46.6
AT1G72190		AthALTA0004741-3/3	chr1:27168532-27168624	29	chr1:27168709,27168532-27168624+27168618+27168595	Alt3			DRO				7.5	5.56	21.21	5.26	5	17.39	16.22	4.76	NA	NA
AT1G72250		AthALTA0004742-2/2	chr1:27193043-27193120	3	chr1:27192968,27193046+27193043-27193120	Alt3				SALT			NA	NA	NA	NA	28.57	53.85	NA	NA	NA	NA
AT1G72410		AthALTA0004755-2/4	chr1:27256188-27256293	23	chr1:27256719,27256188-27256343+27256313+27256293+27256270	Alt3						COLD	3.37	0	0.76	2	0	0	0	0	20	0
AT1G72410		AthALTA0004755-4/4	chr1:27256188-27256343	73	chr1:27256719,27256188-27256343+27256313+27256293+27256270	Alt3						COLD	93.26	92.59	96.95	96	100	94.23	97.06	100	80	95.45
AT1G72420		AthALTA0004766-3/4	chr1:27261660-27261745	40	chr1:27261849,27261660-27261756+27261745+27261714+27261705	Alt3					HEAT		85.71	92.11	77.08	75.76	NA	NA	83.87	52.63	NA	NA
AT1G72420		AthALTA0004766-4/4	chr1:27261660-27261756	51	chr1:27261849,27261660-27261756+27261745+27261714+27261705	Alt3					HEAT		14.29	7.89	22.92	21.21	NA	NA	16.13	36.84	NA	NA
AT1G72640		AthALTA0004788-2/3	chr1:27347394-27347489	28	chr1:27347585,27347394-27347498+27347489+27347461	Alt3		ABA					67.05	83.41	59.12	48.31	65.73	75.21	66.54	78.6	77.97	72.55
AT1G72640		AthALTA0004788-3/3	chr1:27347394-27347498	37	chr1:27347585,27347394-27347498+27347489+27347461	Alt3		ABA					32.57	16.59	40.1	51.69	32.87	24.79	32.72	20.96	22.03	27.45
AT1G72640		AthALTA0004791-3/4	chr1:27346746-27346919	20	chr1:27347085,27346746-27346942+27346919+27346902+27346899	Alt3			DRO				63.39	76.06	72.56	51.02	78.87	83.45	76.85	77.73	81.82	85.71
AT1G73210		AthALTA0004835-2/2	chr1:27529545-27529634	6	chr1:27530358,27529545-27529634+27529628	Alt3			DRO				NA	NA	34.78	65.38	54.84	40.82	63.16	64.38	NA	NA
AT1G73320		AthALTA0004843-2/5	chr1:27566181-27566357	3	chr1:27566444,27566181-27566382+27566378+27566365+27566357+27566354	Alt3				SALT			11.43	4.35	16.65	9.52	25.6	8.51	27.45	20.59	13.64	18.37
AT1G73320		AthALTA0004843-3/5	chr1:27566181-27566365	11	chr1:27566444,27566181-27566382+27566378+27566365+27566357+27566354	Alt3				SALT			80	86.96	71.15	69.05	64	80.85	66.67	70.59	77.27	77.55
AT1G73350		AthALTA0004847-2/2	chr1:27576431-27576519	40	chr1:27576901,27576431-27576519+27576479	Alt3					HEAT	COLD	37.55	26.1	66.88	67.47	40.84	47.85	30.88	51.36	37.25	7.39
AT1G73350		AthALTA0004848-3/4	chr1:27576239-27576339	32	chr1:27576431,27576239-27576345+27576339+27576335+27576307	Alt3					HEAT		12.35	9.84	13.89	8.26	14.29	12.5	10.13	27.08	19.05	15.25
AT1G73350		AthALTA0004848-4/4	chr1:27576239-27576345	38	chr1:27576431,27576239-27576345+27576339+27576335+27576307	Alt3					HEAT		87.65	90.16	85.19	89.91	83.93	87.5	88.61	70.83	76.19	84.75
AT1G73770		AthALTA0004910-3/3	chr1:27742583-27742962	93	chr1:27742416,27742676+27742665+27742583-27742962	Alt3					HEAT		97.78	97.73	96.72	97.1	93.94	94.44	98.67	83.02	100	100
AT1G73950		AthALTA0004929-2/3	chr1:27800955-27801029	8	chr1:27801173,27800955-27801096+27801029+27801021	Alt3			DRO				93.44	97.62	94.55	70.77	96.88	86.96	90.91	96.77	90.48	100
AT1G73950		AthALTA0004929-3/3	chr1:27800955-27801096	75	chr1:27801173,27800955-27801096+27801029+27801021	Alt3			DRO				6.56	2.38	5.45	27.69	3.12	13.04	9.09	3.23	9.52	0
AT1G75295		AthALTA0005014-2/2	chr1:28255543-28255966	285	chr1:28256055,28255543-28255966+28255681	Alt3		ABA					81.82	100	96.49	100	84	91.3	89.29	91.3	NA	NA
AT1G76270		AthALTA0005072-2/3	chr1:28615019-28615200	4	chr1:28615500,28615019-28615406+28615200+28615196	Alt3		ABA	DRO				100	55.41	57.42	88.36	60.67	58.98	NA	NA	NA	NA
AT1G76460		AthALTA0005089-4/4	chr1:28687932-28688130	54	chr1:28688300,28687932-28688130+28688110+28688085+28688076	Alt3	Core_up		DRO	SALT	HEAT		5.03	7.31	9.2	27.46	7.69	23.67	8.31	43.73	8.95	6.73
AT1G77800		AthALTA0005233-2/2	chr1:29259984-	3	chr1:29259865,29259987+29259984-	Alt3	Core_down				HEAT	COLD	31.25	38.1	36.72	38.51	51.02	44.66	45.18	25	69.57	52.17
AT1G77800		AthALTA0005235-2/2	chr1:29255963-29256046	19	chr1:29255891,29255982+29255963-29256046	Alt3					HEAT		100	95.4	95.07	96.72	90.67	94.12	95.51	79.07	98.75	98.73
AT1G78010		AthALTA0005256-2/2	chr1:29335372-29335517	7	chr1:29335260,29335379+29335372-29335517	Alt3	Core_down				HEAT	COLD	44.58	44.26	48.09	48.24	47.83	44.12	48.45	32.39	50	28
AT1G78690		AthALTA0005302-2/2	chr1:29597789-29597929	3	chr1:29597710,29597792+29597789-29597929	Alt3					HEAT		37.74	31.11	32.08	39.13	34.62	29.55	15.15	36	NA	NA
AT1G79950		AthALTA0005421-2/2	chr1:30077120-30077206	5	chr1:30076979,30077125+30077120-30077206	Alt3				SALT			100	100	100	100	100	83.73	100	100	100	100
AT2G01100		AthALTA0005527-2/2	chr2:82186-	34	chr2:81800,82220+82186-	Alt3					HEAT	COLD	82.17	80.2	81.33	90.16	88.07	73.5	73.87	44.79	68	94.12
AT2G01460		AthALTA0005557-2/6	chr2:208034-208121	22	chr2:207695,208056+208034+208031+207912+207909+207841-208121	Alt3						COLD	82.65	78.29	67.47	71.74	88.87	77.31	71.45	84.19	72.03	50.87
AT2G01460		AthALTA0005557-5/6	chr2:207909-207913	147	chr2:207695,208056+208034+208031+207912+207909+207841-208121	Alt3						COLD	0	0	2.22	4.04	2.78	1.75	6.12	0	0	15.43
AT2G01460		AthALTA0005559-2/4	chr2:208994-209085	13	chr2:208856,209007+208994+208988+208971-209085	Alt3				SALT			50	53.19	49.98	50.33	68.42	52.31	59.46	61.47	NA	NA
AT2G01460		AthALTA0005562-5/5	chr2:210455-210626	83	chr2:210376,210538+210505+210478+210467+210455-210626	Alt3		ABA					78.26	95.35	87.04	91.75	NA	NA	90	86.36	NA	NA
AT2G02410		AthALTA0005605-2/4	chr2:633628-633791	29	chr2:633524,633657+633628+633617+633594-633791	Alt3	Core_down			SALT	HEAT	COLD	80.36	88.24	83.69	75.71	86.05	65.38	89.19	66.67	86.49	68.18
AT2G02410		AthALTA0005605-3/4	chr2:633617-633791	40	chr2:633524,633657+633628+633617+633594-633791	Alt3	Core_up			SALT	HEAT	COLD	17.86	11.76	15.6	24.29	13.95	34.62	10.81	30.3	13.51	31.82
AT2G02960		AthALTA0005631-10/11	chr2:863783-864087	103	chr2:864248,863783-864113+864087+864039+864036+864032+864029+864020+864001+863998+863995+863984	Alt3	Core_up		DRO	SALT			8.71	13.66	12.66	27.98	13.76	34.46	12.87	8.35	NA	NA
AT2G03470		AthALTA0005660-2/2	chr2:-1046898	3	chr2:1046983,-1046898+1046895	Alt3						COLD	75.54	80.82	77.16	77.56	81.48	80.65	74.79	82.15	87.17	59.79
AT2G03667		AthALTA0005677-2/3	chr2:1115632-1115705	11	chr2:1115558,1115643+1115632+1115626-1115705	Alt3			DRO				49.56	61.49	55.65	26.19	63.95	77.31	71.07	83.49	71.3	65.07
AT2G04845		AthALTA0005728-2/2	chr2:1702692-1702829	5	chr2:1702935,1702692-1702829+1702824	Alt3						COLD	20.21	18.75	28.24	28.77	19.57	27.91	26.14	22.22	27.66	11.27
AT2G05510		AthALTA0005746-2/3	chr2:2016337-2016354	12	chr2:2016288,2016349+2016337+2016322-2016354	Alt3		ABA					39.09	13.84	NA	NA	NA	NA	NA	NA	NA	NA
AT2G05510		AthALTA0005746-3/3	chr2:2016322-2016354	27	chr2:2016288,2016349+2016337+2016322-2016354	Alt3		ABA					57.59	78.09	NA	NA	NA	NA	NA	NA	NA	NA
AT2G05590		AthALTA0005753-2/2	chr2:2067842-2067919	5	chr2:2067762,2067847+2067842-2067919	Alt3						COLD	8.04	11.02	16.04	23.29	18.6	29.33	16.05	5.36	5.88	36.11
AT2G13100		AthALTA0005821-2/4	chr2:5390960-5391061	54	chr2:5390455,5391014+5390960+5390948+5390912-5391061	Alt3			DRO				13.24	27.54	26.96	5.98	NA	NA	NA	NA	NA	NA
AT2G13100		AthALTA0005821-3/4	chr2:5390948-5391151	66	chr2:5390455,5391014+5390960+5390948+5390912-5391061	Alt3			DRO				51.47	63.28	56.86	76.09	NA	NA	NA	NA	NA	NA
AT2G13440		AthALTA0005829-2/3	chr2:5597377-5597490	13	chr2:5597722,5597377-5597495+5597490+5597477	Alt3						COLD	88.89	91.67	75	72.73	90.91	83.33	94.78	94.9	68.18	91.55
AT2G13440		AthALTA0005829-3/3	chr2:5597377-5597495	18	chr2:5597722,5597377-5597495+5597490+5597477	Alt3						COLD	11.11	8.33	25	27.27	9.09	16.67	5.22	4.08	31.82	8.45
AT2G14285		AthALTA0005844-2/3	chr2:6053488-6053537	10	chr2:6053918,6053488-6053580+6053537+6053527	Alt3					HEAT		95.49	93.92	92.59	92.9	92.46	89.98	91.51	76.12	100	96
AT2G15580		AthALTA0005866-2/3	chr2:6798522-	5	chr2:6798141,6798527+6798522+6798433-	Alt3					HEAT		37.7	33.75	50.93	42.91	53.7	55.91	65.24	41.45	48.7	63.43
AT2G16900		AthALTA0005923-2/3	chr2:7324737-7325029	79	chr2:7325251,7324737-7325159+7325029+7324950	Alt3						COLD	92.31	90.04	81.13	71.71	88.46	84.28	84.96	89.08	90.91	72.97
AT2G16900		AthALTA0005923-3/3	chr2:7324737-7325159	209	chr2:7325251,7324737-7325159+7325029+7324950	Alt3						COLD	7.69	9.96	18.87	28.29	11.54	15.72	15.04	10.92	9.09	27.03
AT2G16940		AthALTA0005926-2/5	chr2:7344966-7345079	25	chr2:7345400,7344966-7345197+7345124+7345091+7345079+7345054	Alt3	Core_down			SALT		COLD	12.47	8.62	17.82	10.64	24.13	7.79	10.08	4.53	40.96	24.64
AT2G16940		AthALTA0005926-5/5	chr2:7344966-7345197	143	chr2:7345400,7344966-7345197+7345124+7345091+7345079+7345054	Alt3	Core_up			SALT		COLD	84.25	90.6	76.91	80.76	71.28	89.38	86.56	92.44	49.4	67.37
AT2G16990		AthALTA0005938-3/3	chr2:7385435-7385544	81	chr2:7384249,7385516+7385444+7385435-7385544	Alt3		ABA					62.14	82.37	68.22	72.38	90.67	92.79	NA	NA	NA	NA
AT2G17220		AthALTA0005947-2/2	chr2:7489048-7489378	3	chr2:7489693,7489048-7489378+7489375	Alt3						COLD	51.34	56.15	55.58	66.24	53.38	51.32	54.7	42.24	50.44	66.02
AT2G17540		AthALTA0005974-2/3	chr2:-7631532	25	chr2:7631744,-7631547+7631532+7631507	Alt3			DRO				14.04	15.7	13.21	29.03	16.67	22.34	19.75	15.96	NA	NA
AT2G17975		AthALTA0006013-2/5	chr2:7823106-7823339	34	chr2:7823805,7823106-7823511+7823374+7823344+7823339+7823305	Alt3					HEAT		43.93	40.67	50.31	38.27	35.42	38.15	16.66	42.24	NA	NA
AT2G17975		AthALTA0006013-4/5	chr2:7823106-7823374	69	chr2:7823805,7823106-7823511+7823374+7823344+7823339+7823305	Alt3					HEAT		56.07	59.33	49.69	61.73	64.58	61.85	75.96	57.76	NA	NA
AT2G20050		AthALTA0006132-2/2	chr2:8652039-8652121	9	chr2:8652202,8652039-8652121+8652112	Alt3						COLD	87.88	87.13	86.52	73.24	85	94	93.55	98.31	93.41	78.12
AT2G20142		AthALTA0006139-2/2	chr2:8695951-8696052	29	chr2:8695838,8695980+8695951-8696052	Alt3		ABA	DRO		HEAT		26.09	44.17	47.83	19.85	NA	NA	44.44	64.38	NA	NA
AT2G20210		AthALTA0006143-3/3	chr2:8722092-8722238	11	chr2:8722319,8722092-8722238+8722234+8722227	Alt3			DRO				86.96	95	82.61	100	NA	NA	NA	NA	NA	NA
AT2G20400		AthALTA0006172-2/2	chr2:8801257-8801326	8	chr2:8801178,8801265+8801257-8801326	Alt3				SALT			95.45	100	96.97	97.37	100	78.26	100	100	NA	NA
AT2G20950		AthALTA0006214-2/2	chr2:9004308-9004544	6	chr2:9004228,9004314+9004308-9004544	Alt3						COLD	22.22	23.17	30.59	26.11	37.84	32.1	36.02	32.89	21.59	43.12
AT2G22530		AthALTA0006319-2/3	chr2:9576015-9576067	22	chr2:9576234,9576015-9576083+9576067+9576045	Alt3			DRO				NA	NA	33.33	48.88	NA	NA	NA	NA	NA	NA
AT2G22530		AthALTA0006319-3/3	chr2:9576015-9576083	38	chr2:9576234,9576015-9576083+9576067+9576045	Alt3			DRO				NA	NA	66.67	43.99	NA	NA	NA	NA	NA	NA
AT2G22650		AthALTA0006333-5/5	chr2:9625978-9626124	112	chr2:9626204,9625978-9626124+9626101+9626093+9626090+9626012	Alt3					HEAT		49.34	54.05	44.72	32.84	45.71	38.89	46.91	28.28	NA	NA
AT2G22720		AthALTA0006335-2/2	chr2:9658140-9658199	7	chr2:9657645,9658147+9658140-9658199	Alt3					HEAT		31.37	32.56	27.51	31.71	31.3	40.91	32.52	48.06	33.33	23.26
AT2G22720		AthALTA0006338-2/4	chr2:9659095-9659942	2	chr2:9658994,9659097+9659095+9659075+9659062-9659942	Alt3					HEAT		75.65	76.39	62.7	47.87	62.53	55.33	58.89	86.51	75.66	67.55
AT2G22720		AthALTA0006338-3/4	chr2:9659075-9659942	22	chr2:9658994,9659097+9659095+9659075+9659062-9659942	Alt3					HEAT		23.29	22.92	36.76	51.7	36.78	43.3	40.27	13.49	24.34	32.45
AT2G22730		AthALTA0006340-2/2	chr2:9663560-9663707	19	chr2:9663482,9663579+9663560-9663707	Alt3				SALT			NA	NA	16.67	4.55	4.76	23.81	NA	NA	NA	NA
AT2G22730		AthALTA0006343-3/4	chr2:9661840-9661944	53	chr2:9661745,9661893+9661855+9661840+9661835-9661944	Alt3			DRO				NA	NA	47.62	73.68	NA	NA	NA	NA	NA	NA
AT2G22730		AthALTA0006343-4/4	chr2:9661835-9661944	58	chr2:9661745,9661893+9661855+9661840+9661835-9661944	Alt3			DRO				NA	NA	52.38	26.32	NA	NA	NA	NA	NA	NA
AT2G23985		AthALTA0006413-2/2	chr2:10205450-10205474	12	chr2:10205241,10205462+10205450-10205474	Alt3			DRO				43.64	36.45	21.74	37.5	NA	NA	NA	NA	NA	NA
AT2G24060		AthALTA0006421-2/3	chr2:10229947-10230006	10	chr2:10229860,10229957+10229947+10229928-10230006	Alt3					HEAT		97.2	95.18	92.35	86.85	91.16	94.16	96.81	76.7	91.43	93.96
AT2G24060		AthALTA0006421-3/3	chr2:10229928-10230006	29	chr2:10229860,10229957+10229947+10229928-10230006	Alt3					HEAT		2.8	4.82	7.65	13.15	8.84	5.84	3.19	23.13	8.57	6.04
AT2G24755		AthALTA0006475-3/4	chr2:10548002-10548338	7	chr2:10548447,10548002-10548370+10548338+10548335+10548331	Alt3		ABA					61.82	46.43	56.25	58.44	63.46	53.7	65.52	65.33	37.5	47.06
AT2G24755		AthALTA0006475-4/4	chr2:10548002-10548370	39	chr2:10548447,10548002-10548370+10548338+10548335+10548331	Alt3		ABA					36.36	53.57	42.36	41.56	34.62	46.3	34.48	34.67	58.33	52.94
AT2G24755		AthALTA0006477-3/5	chr2:10547440-10547552	43	chr2:10547687,10547440-10547584+10547581+10547552+10547546+10547509	Alt3				SALT		COLD	92.16	91.84	84.87	79.35	85.71	70.49	80.56	84.62	63.16	82.76
AT2G25420		AthALTA0006522-2/2	chr2:10817949-10818013	4	chr2:10817851,10817953+10817949-10818013	Alt3				SALT	HEAT		NA	NA	NA	NA	63.64	82.61	81.82	55	NA	NA
AT2G25420		AthALTA0006524-2/2	chr2:10819531-10819722	21	chr2:10819443,10819552+10819531-10819722	Alt3				SALT			38.1	37.5	48.57	35.48	45.45	64	50	38.1	NA	NA
AT2G25480		AthALTA0006529-2/2	chr2:10844348-10844447	3	chr2:10844270,10844351+10844348-10844447	Alt3		ABA				COLD	30.3	52.63	42.55	34.48	39.22	33.33	31.58	42.86	50	33.33
AT2G25730		AthALTA0006570-2/2	chr2:10970309-10970537	19	chr2:10970614,10970309-10970537+10970518	Alt3			DRO				5.41	6.28	15.93	47.76	18.31	27.29	9.74	7.79	NA	NA
AT2G26030		AthALTA0006610-2/3	chr2:11092128-11092205	11	chr2:11093097,11092128-11092221+11092205+11092194	Alt3			DRO				33.96	35.29	15.79	36.84	NA	NA	NA	NA	NA	NA
AT2G26030		AthALTA0006610-3/3	chr2:11092128-11092221	27	chr2:11093097,11092128-11092221+11092205+11092194	Alt3			DRO				16.04	13.24	36.84	10.53	NA	NA	NA	NA	NA	NA
AT2G26210		AthALTA0006628-5/10	chr2:11157688-11157821	52	chr2:11157247,11157740+11157736+11157701+11157694+11157688+11157673+11157633+11157620+11157616+11157556-11157762	Alt3			DRO				28.07	19.73	18.41	43.34	23.86	14.94	21.94	20.84	NA	NA
AT2G26210		AthALTA0006628-8/10	chr2:11157620-11157821	120	chr2:11157247,11157740+11157736+11157701+11157694+11157688+11157673+11157633+11157620+11157616+11157556-11157762	Alt3				SALT			5.65	5.82	5.92	6.25	4.66	20.43	7.5	3.96	NA	NA
AT2G26210		AthALTA0006628-9/10	chr2:11157616-11157821	124	chr2:11157247,11157740+11157736+11157701+11157694+11157688+11157673+11157633+11157620+11157616+11157556-11157762	Alt3			DRO				64.77	72.86	75.01	49.97	66.82	61.23	68.06	72.82	NA	NA
AT2G26780		AthALTA0006672-2/3	chr2:11411819-11411920	9	chr2:11411667,11411828+11411819+11411814-11411920	Alt3			DRO				18.18	10.53	10.71	25.81	0	7.41	9.38	16	18.75	6.9
AT2G26780		AthALTA0006672-3/3	chr2:11411814-11411920	14	chr2:11411667,11411828+11411819+11411814-11411920	Alt3			DRO				81.82	89.47	89.29	74.19	100	92.59	90.63	84	81.25	93.1
AT2G27350		AthALTA0006700-2/3	chr2:-11699997	3	chr2:11700081,-11700015+11699997+11699994	Alt3						COLD	36.36	30.7	38.4	36.96	40.02	40.74	42.93	39.19	37.76	57.71
AT2G28940		AthALTA0006839-2/2	chr2:12427689-12427959	7	chr2:12428241,12427689-12427959+12427952	Alt3		ABA		SALT		COLD	38.64	21.2	34.71	39.31	15.41	38.02	37.41	23.01	9.28	27.42
AT2G29210		AthALTA0006859-2/5	chr2:12559292-12559404	5	chr2:12559155,12559297+12559292+12559262+12559246+12559242-12559404	Alt3		ABA	DRO	SALT			69.8	54.28	39.95	67.1	66.59	50	65.32	59.04	52.59	61.59
AT2G29210		AthALTA0006859-5/5	chr2:12559242-12559404	55	chr2:12559155,12559297+12559292+12559262+12559246+12559242-12559404	Alt3			DRO	SALT			26.11	41	54.42	27.45	27.75	48.28	31.38	31.56	36.49	32.44
AT2G29310		AthALTA0006866-2/4	chr2:12590233-12590440	75	chr2:12590132,12590308+12590233+12590228+12590214-12590440	Alt3			DRO				88.31	87.65	85.49	61.5	84.53	87.36	81.83	86.25	NA	NA
AT2G29310		AthALTA0006866-3/4	chr2:12590228-12590440	80	chr2:12590132,12590308+12590233+12590228+12590214-12590440	Alt3			DRO				11.58	12.22	14.28	38.5	15.47	11.23	17.85	13.75	NA	NA
AT2G29340		AthALTA0006872-3/3	chr2:12598869-12599203	170	chr2:12598300,12599039+12598872+12598869-12599203	Alt3		ABA					54.22	100	100	96.67	NA	NA	100	86.67	NA	NA
AT2G31560		AthALTA0006996-3/3	chr2:13437535-13437683	83	chr2:13437422,13437618+13437595+13437535-13437683	Alt3		ABA					50	70.97	51.35	48.97	NA	NA	40	51.16	NA	NA
AT2G31725		AthALTA0007000-2/3	chr2:-13486624	9	chr2:13486704,-13486629+13486624+13486615	Alt3						COLD	1.72	12.7	5.94	3.45	2.13	8.24	9.6	0	0	16.9
AT2G31725		AthALTA0007000-3/3	chr2:-13486629	14	chr2:13486704,-13486629+13486624+13486615	Alt3						COLD	98.28	87.3	94.06	96.55	97.87	91.76	90.4	100	100	83.1
AT2G32000		AthALTA0007033-2/2	chr2:13620664-13620757	5	chr2:13621015,13620664-13620757+13620752	Alt3				SALT			75.76	62.96	57.58	68	57.14	75.86	74.19	59.26	NA	NA
AT2G32040		AthALTA0007036-2/3	chr2:13635790-13635850	41	chr2:13635706,13635831+13635790+13635786-13635850	Alt3			DRO				35.35	26.72	44.8	27.09	28.02	42.92	24.37	22.31	25.75	16.03
AT2G32040		AthALTA0007036-3/3	chr2:13635786-13635850	45	chr2:13635706,13635831+13635790+13635786-13635850	Alt3			DRO				64.65	73.28	55.2	72.91	71.98	57.08	75.63	77.69	74.25	83.97
AT2G32040		AthALTA0007039-3/4	chr2:13636434-13636694	47	chr2:13636332,13636481+13636478+13636434+13636420-13636694	Alt3			DRO		HEAT		82.02	77.63	63.64	84.73	71.23	76.67	81.03	62.86	84	89.16
AT2G32040		AthALTA0007039-4/4	chr2:13636420-13636694	61	chr2:13636332,13636481+13636478+13636434+13636420-13636694	Alt3			DRO		HEAT		17.98	22.37	36.36	15.27	28.77	23.33	18.97	37.14	16	10.84
AT2G32415		AthALTA0007079-2/2	chr2:-13761392	22	chr2:13761559,-13761392+13761370	Alt3			DRO		HEAT		2.86	7.14	23.29	7.69	20	24.64	15.79	36.36	13.04	26.67
AT2G32640		AthALTA0007104-2/2	chr2:13849669-13849733	5	chr2:13849813,13849669-13849733+13849728	Alt3	Core_down	ABA	DRO				100	82.35	94.19	77.42	96.59	96	94.49	96.19	93.85	100
AT2G32760		AthALTA0007107-3/5	chr2:13892600-13892806	51	chr2:13892325,13892651+13892605+13892600+13892578+13892566-13892802	Alt3					HEAT		42.5	48.61	31.68	38.18	44.23	49.4	55.1	35.19	NA	NA
AT2G32760		AthALTA0007107-4/5	chr2:13892578-13892806	73	chr2:13892325,13892651+13892605+13892600+13892578+13892566-13892802	Alt3					HEAT		57.5	50	66.34	59.09	53.85	46.99	43.88	62.96	NA	NA
AT2G32970		AthALTA0007131-2/2	chr2:13993894-13994226	5	chr2:13994312,13993894-13994226+13994221	Alt3		ABA					89.13	71.05	78.95	70.77	79.49	77.55	75.32	78.95	50	64.29
AT2G33051		AthALTA0007138-2/2	chr2:14023803-14024212	41	chr2:14024304,14023803-14024212+14024171	Alt3			DRO				NA	NA	67.69	83.27	NA	NA	NA	NA	NA	NA
AT2G33051		AthALTA0007139-2/2	chr2:14023191-14023506	65	chr2:14023645,14023191-14023506+14023441	Alt3				SALT			NA	NA	72.97	58.82	80	55.56	NA	NA	NA	NA
AT2G33440		AthALTA0007160-2/2	chr2:14170812-14170912	29	chr2:14170221,14170841+14170812-14170912	Alt3			DRO				NA	NA	27.78	10.77	29.17	36	38.3	44.83	4.76	4
AT2G34357		AthALTA0007226-3/3	chr2:14499053-14499111	37	chr2:14498723,14499090+14499086+14499053-14499111	Alt3						COLD	100	97.27	97.4	100	100	92.19	100	92.72	72.03	100
AT2G35830		AthALTA0007321-5/8	chr2:15052682-15053009	216	chr2:15052453,15052898+15052804+15052713+15052702+15052682+15052667+15052582+15052550-15053009	Alt3						COLD	49.75	41.15	52.41	45.51	50.41	45.69	41.22	33.3	46.22	66.96
AT2G35830		AthALTA0007321-6/8	chr2:15052667-15053009	231	chr2:15052453,15052898+15052804+15052713+15052702+15052682+15052667+15052582+15052550-15053009	Alt3						COLD	50.01	58.69	47.59	54.41	49.59	54.31	58.78	66.65	53.78	33.04
AT2G36792		AthALTA0007386-2/2	chr2:15421584-	36	chr2:15421504,15421620+15421584-	Alt3			DRO				NA	NA	64.37	84.96	NA	NA	83.72	94.74	NA	NA
AT2G37160		AthALTA0007413-2/3	chr2:15611628-15611720	5	chr2:15611547,15611633+15611628+15611617-15611720	Alt3			DRO				NA	NA	24.03	54.19	76.77	73.13	NA	NA	NA	NA
AT2G37450		AthALTA0007432-4/4	chr2:15723570-15723921	117	chr2:15724670,15723570-15723921+15723871+15723832+15723804	Alt3			DRO		HEAT		50.88	52.17	73.95	16.28	46.22	53.12	47.78	79.59	NA	NA
AT2G37520		AthALTA0007450-2/3	chr2:15745867-15745928	3	chr2:15746096,15745867-15745956+15745928+15745925	Alt3						COLD	100	98.88	100	99.16	97.99	96.78	100	94.49	82.13	100
AT2G37520		AthALTA0007450-3/3	chr2:15745867-15745956	31	chr2:15746096,15745867-15745956+15745928+15745925	Alt3						COLD	0	0	0	0.84	2.01	3.22	0	5.51	17.87	0
AT2G38580		AthALTA0007536-2/4	chr2:16141079-16141141	5	chr2:16140788,16141084+16141079+16141002+16140992-16141141	Alt3				SALT			100	100	95.45	98.33	98.21	77.08	98.36	95.65	NA	NA
AT2G38680		AthALTA0007552-2/3	chr2:16175406-16175534	16	chr2:16175617,16175406-16175538+16175534+16175518	Alt3				SALT			8.93	4.17	5.66	18.75	0	20.69	4.48	8.33	8.33	3.7
AT2G38780		AthALTA0007562-2/3	chr2:16213256-16213322	8	chr2:16212900,16213264+16213256+16213044-16213322	Alt3	Core_up		DRO			COLD	24.32	26.67	22.45	45	26.09	20.45	32.75	18.85	16.07	41.94
AT2G39000		AthALTA0007584-2/2	chr2:-16286764	4	chr2:16286996,-16286764+16286760	Alt3						COLD	5.53	4.28	4.34	7.69	3.68	10.26	4.8	2.43	5.88	30.61
AT2G39130		AthALTA0007600-2/3	chr2:16326851-16326915	40	chr2:16327156,16326851-16326920+16326915+16326875	Alt3					HEAT	COLD	16.38	18.72	15.07	15.53	28.89	20.78	9.09	28.12	41.18	7.69
AT2G39130		AthALTA0007600-3/3	chr2:16326851-16326920	45	chr2:16327156,16326851-16326920+16326915+16326875	Alt3					HEAT	COLD	82.48	80.14	84.93	84.47	71.11	75.55	90.91	71.88	58.82	92.31
AT2G39280		AthALTA0007609-3/5	chr2:16403159-16403205	24	chr2:16403429,16403159-16403276+16403220+16403205+16403190+16403181	Alt3				SALT	HEAT		NA	NA	45.83	59.09	40.91	20	34.19	74.42	NA	NA
AT2G39280		AthALTA0007609-4/5	chr2:16403159-16403220	39	chr2:16403429,16403159-16403276+16403220+16403205+16403190+16403181	Alt3	Core_down		DRO		HEAT		NA	NA	54.17	36.36	59.09	66.67	47.86	25.58	NA	NA
AT2G39630		AthALTA0007649-2/3	chr2:16522880-16522949	10	chr2:16523068,16522880-16522967+16522949+16522939	Alt3				SALT		COLD	14.64	12.33	25.05	27.74	19.26	36.28	21.85	18.31	35.7	13.65
AT2G39690		AthALTA0007663-2/2	chr2:16542762-16542872	3	chr2:16542683,16542765+16542762-16542872	Alt3	Core_up		DRO		HEAT		NA	NA	28.57	63.16	65.71	60.53	50	73.33	NA	NA
AT2G40110		AthALTA0007700-2/4	chr2:16748970-16748994	7	chr2:16748873,16748977+16748970+16748968+16748948-16748994	Alt3				SALT			0	0	0	0	0	27.13	0	0	NA	NA
AT2G40110		AthALTA0007700-4/4	chr2:16748948-16748994	29	chr2:16748873,16748977+16748970+16748968+16748948-16748994	Alt3				SALT			100	99.7	100	100	100	72.87	100	100	NA	NA
AT2G40270		AthALTA0007705-3/3	chr2:16823325-16823715	21	chr2:16824068,16823325-16823715+16823710+16823694	Alt3					HEAT		77.36	89.19	91.07	89.61	90.48	83.16	88.82	72.2	83.02	93.55
AT2G40630		AthALTA0007749-2/9	chr2:16960158-16960220	12	chr2:16959883,16960170+16960158+16960109+16960106+16960018+16959993+16959972+16959965+16959958-16960220	Alt3				SALT			NA	NA	88.89	73.91	69.57	53.33	NA	NA	NA	NA
AT2G40630		AthALTA0007749-4/9	chr2:16960106-16960220	64	chr2:16959883,16960170+16960158+16960109+16960106+16960018+16959993+16959972+16959965+16959958-16960220	Alt3				SALT			NA	NA	11.11	23.91	30.43	46.67	NA	NA	NA	NA
AT2G41150		AthALTA0007797-3/4	chr2:17155098-17155327	70	chr2:17154995,17155168+17155105+17155098+17155084-17155327	Alt3			DRO				NA	NA	78.95	95.24	95	96.55	NA	NA	NA	NA
AT2G41150		AthALTA0007797-4/4	chr2:17155084-17155327	84	chr2:17154995,17155168+17155105+17155098+17155084-17155327	Alt3			DRO				NA	NA	21.05	4.76	5	3.45	NA	NA	NA	NA
AT2G41705		AthALTA0007828-3/3	chr2:17398916-17399108	46	chr2:17398833,17398962+17398920+17398916-17399108	Alt3					HEAT		97.87	99.07	97.32	98.36	93.55	95.08	94.34	78.79	NA	NA
AT2G42170		AthALTA0007860-2/4	chr2:17578609-17578768	4	chr2:17578286,17578613+17578609+17578581+17578487-17578768	Alt3						COLD	92.31	88.89	82.61	94.34	NA	NA	NA	NA	77.78	94.44
AT2G42240		AthALTA0007864-2/3	chr2:17597954-17598029	3	chr2:17597711,17597957+17597954+17597797-17598029	Alt3					HEAT		0	0	5.88	2.74	6.45	7.89	25	0	4.17	16.67
AT2G42247		AthALTA0007868-3/4	chr2:17600948-	49	chr2:17600851,17600997+17600992+17600948+17600945-	Alt3					HEAT	COLD	NA	NA	94.23	92	82.35	89.19	74.58	95.92	90	25
AT2G42247		AthALTA0007868-4/4	chr2:17600945-	52	chr2:17600851,17600997+17600992+17600948+17600945-	Alt3					HEAT	COLD	NA	NA	5.77	8	17.65	10.81	25.42	4.08	10	70
AT2G43180		AthALTA0007928-2/2	chr2:17954032-17954231	3	chr2:17954313,17954032-17954231+17954228	Alt3						COLD	76.06	82.81	77.38	83.5	80.65	72.86	85.11	74.47	64.71	92.19
AT2G43465		AthALTA0007955-2/2	chr2:18048524-18048642	16	chr2:18048710,18048524-18048642+18048626	Alt3			DRO				71.43	80	69.57	86.96	NA	NA	NA	NA	NA	NA
AT2G43490		AthALTA0007959-4/6	chr2:18055100-18055273	57	chr2:18055359,18055100-18055279+18055277+18055273+18055246+18055228+18055216	Alt3						COLD	19.44	25	21.74	11.93	22	12.99	19.05	5.71	33.33	13.16
AT2G43490		AthALTA0007959-6/6	chr2:18055100-18055279	63	chr2:18055359,18055100-18055279+18055277+18055273+18055246+18055228+18055216	Alt3						COLD	80.56	75	76.81	87.16	76	87.01	80.95	94.29	66.67	86.84
AT2G43490		AthALTA0007960-2/2	chr2:-18054731	7	chr2:18054942,-18054731+18054724	Alt3					HEAT		82.86	69.84	79.71	85.84	73.91	84.62	88	67.65	88.24	95.45
AT2G43850		AthALTA0007978-2/2	chr2:18160206-18160334	7	chr2:18160438,18160206-18160334+18160327	Alt3				SALT	HEAT		60	74.07	62.03	72.41	57.5	72.73	75.36	45.83	NA	NA
AT2G44090		AthALTA0007984-3/4	chr2:18240326-18241115	324	chr2:18241281,18240326-18241139+18241115+18241075+18240791	Alt3		ABA	DRO				56.23	72.99	81.26	44.2	NA	NA	NA	NA	NA	NA
AT2G45380		AthALTA0008085-2/10	chr2:18701098-18701145	2	chr2:18701537,18701098-18701462+18701432+18701423+18701390+18701377+18701351+18701285+18701174+18701145+18701143	Alt3				SALT			86.45	84.42	73.17	76.61	79.63	54.21	73.25	78.79	NA	NA
AT2G45700		AthALTA0008123-2/2	chr2:18827655-18827866	5	chr2:18827946,18827655-18827866+18827861	Alt3			DRO	SALT			81.59	74.25	65.83	84.4	84.73	65.57	82.02	95.98	89.47	90.35
AT2G46320		AthALTA0008164-2/4	chr2:19016783-19016842	4	chr2:19016514,19016787+19016783+19016767+19016757-19016807	Alt3			DRO				51.22	48.98	24.53	51.67	44	45.28	36.56	28.3	NA	NA
AT2G46320		AthALTA0008164-3/4	chr2:19016767-19016842	20	chr2:19016514,19016787+19016783+19016767+19016757-19016807	Alt3			DRO				46.34	48.98	71.7	46.67	56	52.83	58.06	71.7	NA	NA
AT2G46560		AthALTA0008179-2/2	chr2:19121869-19122373	66	chr2:19122479,19121869-19122373+19122307	Alt3			DRO				32.65	27.59	48.21	32.65	35.96	36.49	22.98	36.24	NA	NA
AT2G46640		AthALTA0008184-2/3	chr2:19149187-19149509	6	chr2:19148938,19149193+19149187+19149177-19149509	Alt3			DRO				73.78	69.18	64.65	88.6	76.19	72.15	72.15	60.47	64.65	74.53
AT2G47020		AthALTA0008203-2/2	chr2:19321772-19321874	4	chr2:19321974,19321772-19321874+19321870	Alt3		ABA		SALT			32.35	13.64	36.36	28.57	23.81	50	26.92	26.92	NA	NA
AT2G47410		AthALTA0008242-2/4	chr2:19453436-19453506	33	chr2:19453157,19453469+19453436+19453412+19453410-19453506	Alt3			DRO				8.82	2.08	10.1	29.41	11.11	3.76	13.16	0	10.53	11.4
AT2G47410		AthALTA0008242-4/4	chr2:19453410-19453506	59	chr2:19453157,19453469+19453436+19453412+19453410-19453506	Alt3			DRO				91.18	95.58	88.74	68.63	88.89	94.12	86.84	96.21	89.47	86.99
AT2G47410		AthALTA0008248-2/2	chr2:19451509-19451639	30	chr2:19451428,19451539+19451509-19451639	Alt3				SALT			63.04	65.07	69.72	72.84	68.69	53.67	58.81	60.76	43.02	57.34
AT2G47640		AthALTA0008261-2/2	chr2:19537860-19537937	3	chr2:19537529,19537863+19537860-19537937	Alt3						COLD	27.89	24.44	29.9	36.46	37.14	34.19	35.9	31.03	33.04	52.85
AT2G48100		AthALTA0008304-2/2	chr2:19671176-19671285	7	chr2:19670690,19671183+19671176-19671285	Alt3						COLD	95.25	93.89	90.6	94.98	85.44	88.96	98.45	92.18	77.51	94.44
AT3G01710		AthALTA0008381-2/4	chr3:260472-260546	9	chr3:260629,260472-260567+260555+260546+260537	Alt3				SALT			NA	NA	NA	NA	57.14	76	NA	NA	NA	NA
AT3G02060		AthALTA0008419-2/2	chr3:358558-	3	chr3:358465,358561+358558-	Alt3						COLD	46.24	46.3	52.13	49.29	54.38	55.61	52.61	44	69.57	54.17
AT3G02555		AthALTA0008473-3/4	chr3:539639-540283	264	chr3:540636,539639-540290+540283+540082+540019	Alt3						COLD	0	0	1.52	0	0	0	0	0	16.59	0
AT3G02555		AthALTA0008473-4/4	chr3:539639-540290	271	chr3:540636,539639-540290+540283+540082+540019	Alt3						COLD	100	100	98.48	100	100	100	100	100	83.41	100
AT3G03020		AthALTA0008510-6/9	chr3:681569-	80	chr3:681291,681649+681646+681630+681592+681583+681569+681529+681399+681367-	Alt3	Core_down		DRO		HEAT		93.22	92.11	85.41	61.31	NA	NA	93.58	66.22	NA	NA
AT3G03020		AthALTA0008510-7/9	chr3:681529-	120	chr3:681291,681649+681646+681630+681592+681583+681569+681529+681399+681367-	Alt3	Core_up		DRO		HEAT		1.76	5.82	0	33.21	NA	NA	3.74	31.53	NA	NA
AT3G03040		AthALTA0008512-2/2	chr3:685713-685853	65	chr3:685617,685778+685713-685853	Alt3					HEAT	COLD	74.16	80	87.91	77.05	71.11	80.56	66.67	83.72	80	45.45
AT3G03360		AthALTA0008543-2/2	chr3:795363-796265	101	chr3:795286,795464+795363-796265	Alt3					HEAT		100	94.74	100	95.83	98.11	92.86	98.53	80	95	94.59
AT3G03560		AthALTA0008555-2/3	chr3:854619-854728	3	chr3:854859,854619-854752+854728+854725	Alt3						COLD	0	0	0	0.9	1.45	2.78	2.57	0	0	17.32
AT3G03560		AthALTA0008555-3/3	chr3:854619-854752	27	chr3:854859,854619-854752+854728+854725	Alt3						COLD	100	100	100	98.65	98.55	97.22	97.43	100	100	82.68
AT3G03770		AthALTA0008577-2/2	chr3:948707-948795	59	chr3:948879,948707-948795+948736	Alt3						COLD	NA	NA	97.95	95.12	100	100	97.05	98.03	88.29	71.54
AT3G04030		AthALTA0008612-2/2	chr3:-1043606	18	chr3:1043772,-1043606+1043588	Alt3	Core_up		DRO	SALT			NA	NA	69.62	91.35	69.42	86.9	NA	NA	NA	NA
AT3G04450		AthALTA0008624-2/3	chr3:1184416-1184628	33	chr3:1182705,1184449+1184416+1184411-1184628	Alt3			DRO				NA	NA	4.35	37.5	NA	NA	16.67	26.32	NA	NA
AT3G04450		AthALTA0008624-3/3	chr3:1184411-1184628	38	chr3:1182705,1184449+1184416+1184411-1184628	Alt3			DRO				NA	NA	95.65	62.5	NA	NA	83.33	73.68	NA	NA
AT3G04485		AthALTA0008631-2/2	chr3:1198504-1198583	31	chr3:1198419,1198535+1198504-1198583	Alt3		ABA					84.38	100	95.24	96.15	100	96.55	100	95	NA	NA
AT3G04485		AthALTA0008632-2/2	chr3:1198764-1199306	478	chr3:1198583,1199242+1198764-1199306	Alt3			DRO				4.11	10.54	2.95	19.08	NA	NA	NA	NA	NA	NA
AT3G04490		AthALTA0008635-2/2	chr3:1203945-1204056	11	chr3:1203767,1203956+1203945-1204056	Alt3			DRO				70.56	62.37	78.08	59.91	76.99	77.46	91.26	80.95	77.76	69.39
AT3G04490		AthALTA0008640-2/3	chr3:1205890-1205923	2	chr3:1205563,1205892+1205890+1205850-1205923	Alt3						COLD	2.39	6.96	7.49	7.64	3.14	0	5.65	4.42	0	20.96
AT3G04490		AthALTA0008640-3/3	chr3:1205850-1205923	42	chr3:1205563,1205892+1205890+1205850-1205923	Alt3						COLD	97.61	93.04	92.51	92.36	96.86	100	94.35	95.58	100	79.04
AT3G04500		AthALTA0008649-2/5	chr3:1212470-1212566	8	chr3:1212834,1212470-1212749+1212735+1212700+1212566+1212558	Alt3			DRO				87.95	93.49	66.65	82.72	77.72	82.79	93.29	90.14	90.84	97.68
AT3G04500		AthALTA0008649-4/5	chr3:1212702-1212735	177	chr3:1212834,1212470-1212749+1212735+1212700+1212566+1212558	Alt3			DRO				12.05	6.07	33.35	16.73	21.67	17.21	6.71	9.86	5.53	2.32
AT3G04950		AthALTA0008677-2/2	chr3:1372424-1372601	16	chr3:1372279,1372440+1372424-1372601	Alt3			DRO	SALT			6.9	4.76	21.74	3.7	10.71	37.04	18.37	18.18	NA	NA
AT3G05165		AthALTA0008697-2/2	chr3:1462630-1462786	3	chr3:1462903,1462630-1462786+1462783	Alt3		ABA					14.29	36.17	17.86	19.3	NA	NA	NA	NA	NA	NA
AT3G05350		AthALTA0008732-3/3	chr3:1529530-1529812	7	chr3:1529909,1529530-1529812+1529808+1529805	Alt3			DRO				16.67	19.85	24.66	40.23	26.72	31.64	14.99	16.26	11.37	10.89
AT3G05570		AthALTA0008748-3/7	chr3:1616463-1616648	24	chr3:1617286,1616463-1617014+1616708+1616671+1616662+1616648+1616642+1616624	Alt3						COLD	88.11	87.02	86.78	95.65	84.21	83.93	81.67	87.3	76.47	94.92
AT3G05675		AthALTA0008755-2/2	chr3:1659848-1659940	47	chr3:1660163,1659848-1659940+1659893	Alt3			DRO				5.13	6.9	6.67	22.22	NA	NA	NA	NA	NA	NA
AT3G06340		AthALTA0008804-2/2	chr3:-1922717	3	chr3:1923235,-1922717+1922714	Alt3					HEAT		54.1	63.89	60.66	60	NA	NA	63.46	47.62	NA	NA
AT3G07140		AthALTA0008876-2/2	chr3:2263445-	3	chr3:2263340,2263448+2263445-	Alt3						COLD	42.96	49.59	41.49	47.81	55.65	46.99	53.67	47.34	62.79	81.4
AT3G07200		AthALTA0008886-2/6	chr3:2291326-2291543	17	chr3:2290930,2291343+2291326+2291321+2291303+2291300+2291269-2291462	Alt3						COLD	26.66	24.3	28.16	23.26	21.92	27.91	31.33	32.79	37.04	13.45
AT3G07200		AthALTA0008886-3/6	chr3:2291321-2291543	22	chr3:2290930,2291343+2291326+2291321+2291303+2291300+2291269-2291462	Alt3						COLD	72.23	75.7	71.84	74.13	78.08	72.09	65.69	62.3	55.56	86.55
AT3G07215		AthALTA0008890-3/3	chr3:2296529-2296625	58	chr3:2296709,2296529-2296625+2296572+2296567	Alt3	Core_up	ABA			HEAT		60.03	78.53	61.67	72.32	NA	NA	65	81.28	NA	NA
AT3G07300		AthALTA0008891-2/4	chr3:2327328-2327406	26	chr3:2327536,2327328-2327448+2327424+2327406+2327380	Alt3			DRO			COLD	33.84	44.08	45.95	25.93	55.74	52.87	46.58	60.19	50	67.86
AT3G07300		AthALTA0008891-3/4	chr3:2327328-2327424	44	chr3:2327536,2327328-2327448+2327424+2327406+2327380	Alt3			DRO			COLD	65.66	55.92	54.05	74.07	44.26	47.13	53.42	38.83	50	32.14
AT3G07565		AthALTA0008919-2/2	chr3:2415061-2415181	3	chr3:2414825,2415064+2415061-2415181	Alt3				SALT	HEAT	COLD	46.39	33.33	43.69	42.73	60	35.9	58.51	38.89	32.5	66
AT3G07810		AthALTA0008959-2/2	chr3:2495039-	47	chr3:2494557,2495086+2495039-	Alt3						COLD	95.22	92.4	91.73	93.26	81.75	92.64	90.16	93.62	96.43	74.63
AT3G07930		AthALTA0008968-2/2	chr3:2528095-	10	chr3:2527745,2528105+2528095-	Alt3	Core_down	ABA			HEAT		20	0	6.85	7.62	9.09	22.22	21.67	5.56	NA	NA
AT3G08000		AthALTA0008974-2/5	chr3:2555226-2555269	3	chr3:2555542,2555226-2555451+2555332+2555328+2555269+2555266	Alt3					HEAT		6.38	7.69	6.41	4.08	2.22	7.69	20.69	4	0	10.53
AT3G08000		AthALTA0008974-4/5	chr3:2555226-2555332	66	chr3:2555542,2555226-2555451+2555332+2555328+2555269+2555266	Alt3					HEAT		87.23	92.31	89.74	95.92	93.33	92.31	65.52	96	100	89.47
AT3G08840		AthALTA0009006-2/4	chr3:2680518-2680563	3	chr3:2680665,2680518-2680599+2680590+2680563+2680560	Alt3			DRO				82.35	72.1	66.07	47.62	66.67	68.62	70	76.47	NA	NA
AT3G08840		AthALTA0009006-3/4	chr3:2680518-2680590	30	chr3:2680665,2680518-2680599+2680590+2680563+2680560	Alt3			DRO				17.65	24.96	33.93	52.38	33.33	28.07	30	23.53	NA	NA
AT3G08960		AthALTA0009032-3/6	chr3:2735560-2735705	87	chr3:2735831,2735560-2735738+2735727+2735721+2735705+2735679+2735618	Alt3					HEAT		84	81.25	96.23	97.87	86.84	81.25	93.67	78.65	NA	NA
AT3G08960		AthALTA0009032-4/6	chr3:2735560-2735721	103	chr3:2735831,2735560-2735738+2735727+2735721+2735705+2735679+2735618	Alt3					HEAT		16	18.75	3.77	0	13.16	18.75	6.33	21.35	NA	NA
AT3G09800		AthALTA0009084-2/2	chr3:3007347-3007517	23	chr3:3007606,3007347-3007517+3007494	Alt3						COLD	2.21	3.73	12.77	3.26	8.89	17.72	11.03	18.39	22.73	3.23
AT3G09830		AthALTA0009087-2/4	chr3:3017164-3017576	68	chr3:3016804,3017232+3017164+3017143+3017071-3017576	Alt3					HEAT		67.11	70.16	60.24	68.89	61.9	64.6	82.65	56.7	NA	NA
AT3G09830		AthALTA0009087-3/4	chr3:3017143-3017576	89	chr3:3016804,3017232+3017164+3017143+3017071-3017576	Alt3					HEAT		26.32	27.62	36.14	28.89	33.33	28.32	15.31	41.75	NA	NA
AT3G10200		AthALTA0009115-3/3	chr3:3158442-3158731	44	chr3:3158370,3158486+3158471+3158442-3158731	Alt3			DRO				NA	NA	96.88	80	NA	NA	NA	NA	NA	NA
AT3G11620		AthALTA0009198-2/2	chr3:3671664-3671783	9	chr3:3671907,3671664-3671783+3671774	Alt3			DRO				39.78	33.03	39.81	60.53	52.17	66.67	46.67	34	NA	NA
AT3G11960		AthALTA0009223-4/5	chr3:3791817-3791989	96	chr3:3791690,3791913+3791878+3791875+3791817+3791777-3791989	Alt3					HEAT		5.26	7.32	10.92	7.32	10.61	4.59	4.59	27.66	0	3.23
AT3G11960		AthALTA0009224-4/4	chr3:3792324-3792460	94	chr3:3791989,3792418+3792415+3792349+3792324-3792460	Alt3					HEAT		90.72	86.07	94.55	90.69	95.86	95.51	96.69	75.92	NA	NA
AT3G12150		AthALTA0009263-2/3	chr3:3877640-3877824	15	chr3:3877929,3877640-3877853+3877824+3877809	Alt3			DRO	SALT		COLD	36.78	27.06	33.73	14.29	8.89	31.58	31.82	22.92	0	37.5
AT3G12640		AthALTA0009293-2/6	chr3:4015606-4016430	2	chr3:4015303,4015608+4015606+4015437+4015420+4015410+4015386-4016430	Alt3	Core_up		DRO			COLD	84.82	86.97	62.33	81.64	74.88	80.91	89.84	78.3	81.91	98.07
AT3G12640		AthALTA0009293-5/6	chr3:4015410-4015474	198	chr3:4015303,4015608+4015606+4015437+4015420+4015410+4015386-4016430	Alt3	Core_down		DRO			COLD	15.18	13.03	36.88	17.45	23.56	19.09	10.16	21.7	18.09	1.93
AT3G13040		AthALTA0009332-2/2	chr3:4173281-4173339	2	chr3:4173488,4173281-4173339+4173337	Alt3					HEAT		75.68	89.06	81.88	84.32	99.33	85.8	78.48	94.07	97.83	91
AT3G14170		AthALTA0009433-2/3	chr3:4697248-4697484	4	chr3:4697573,4697248-4697487+4697484+4697480	Alt3				SALT			NA	NA	NA	NA	58.82	76.19	69.23	78.95	NA	NA
AT3G14170		AthALTA0009433-3/3	chr3:4697248-4697487	7	chr3:4697573,4697248-4697487+4697484+4697480	Alt3				SALT			NA	NA	NA	NA	41.18	23.81	30.77	21.05	NA	NA
AT3G14700		AthALTA0009462-2/5	chr3:4940839-4941398	96	chr3:4940530,4940935+4940839+4940784+4940708+4940633-4941398	Alt3		ABA					21.92	0	0	4.44	NA	NA	NA	NA	NA	NA
AT3G14700		AthALTA0009462-3/5	chr3:4940784-4941398	151	chr3:4940530,4940935+4940839+4940784+4940708+4940633-4941398	Alt3		ABA					27.4	0	0	4.44	NA	NA	NA	NA	NA	NA
AT3G14700		AthALTA0009462-4/5	chr3:4940708-4941398	227	chr3:4940530,4940935+4940839+4940784+4940708+4940633-4941398	Alt3			DRO				16.44	9.64	9.09	31.11	NA	NA	NA	NA	NA	NA
AT3G14700		AthALTA0009462-5/5	chr3:4940633-4941398	302	chr3:4940530,4940935+4940839+4940784+4940708+4940633-4941398	Alt3		ABA	DRO				34.25	90.36	90.91	55.56	NA	NA	NA	NA	NA	NA
AT3G14740		AthALTA0009464-2/2	chr3:-4952238	6	chr3:4952329,-4952238+4952232	Alt3			DRO				46.15	35.29	36.67	54.55	NA	NA	NA	NA	33.33	26.56
AT3G14860		AthALTA0009474-2/2	chr3:-4999232	3	chr3:4999321,-4999232+4999229	Alt3					HEAT		64.52	67.96	63.39	58.17	71.15	59.46	68.22	52.33	55	55.56
AT3G15220		AthALTA0009509-2/3	chr3:5128976-5129146	42	chr3:5129287,5128976-5129155+5129146+5129104	Alt3					HEAT		0	1.77	5.2	0	4.26	13.93	5.49	21.04	NA	NA
AT3G15395		AthALTA0009529-3/5	chr3:5200994-5201089	11	chr3:5200757,5201005+5200996+5200994+5200981+5200970-5201089	Alt3						COLD	27.09	26.99	31.21	31.15	26.19	37.84	28.7	17.82	60	12.5
AT3G15395		AthALTA0009529-5/5	chr3:5200970-5201089	35	chr3:5200757,5201005+5200996+5200994+5200981+5200970-5201089	Alt3						COLD	4.52	9.05	11.56	11.48	19.05	8.11	14.81	22.77	6.67	62.5
AT3G15920		AthALTA0009597-2/3	chr3:5385940-5386043	2	chr3:5386117,5385940-5386053+5386043+5386041	Alt3				SALT			84.85	97.37	87.5	83.75	100	84.21	78.16	89.19	100	90.91
AT3G15920		AthALTA0009597-3/3	chr3:5385940-5386053	12	chr3:5386117,5385940-5386053+5386043+5386041	Alt3				SALT			15.15	2.63	12.5	16.25	0	15.79	17.37	10.81	0	9.09
AT3G16200		AthALTA0009618-2/2	chr3:5492616-5492772	4	chr3:5493218,5492616-5492772+5492768	Alt3						COLD	66.67	68.48	50	62.04	67.37	55.65	78.26	67.44	53.33	74.36
AT3G16230		AthALTA0009626-2/3	chr3:5500491-5500588	7	chr3:5500272,5500498+5500491+5500488-5500588	Alt3			DRO				90.27	89.18	79.44	96.53	NA	NA	NA	NA	NA	NA
AT3G16230		AthALTA0009626-3/3	chr3:5500488-5500588	10	chr3:5500272,5500498+5500491+5500488-5500588	Alt3			DRO				9.73	10.82	20.56	3.47	NA	NA	NA	NA	NA	NA
AT3G16565		AthALTA0009640-2/5	chr3:5640703-5640798	5	chr3:5641284,5640703-5640920+5640906+5640842+5640798+5640793	Alt3				SALT			92.86	93.28	87.72	95.51	80	53.12	89.47	91.84	NA	NA
AT3G16565		AthALTA0009640-3/5	chr3:5640703-5640842	49	chr3:5641284,5640703-5640920+5640906+5640842+5640798+5640793	Alt3				SALT			7.14	2.99	8.77	3.37	10	28.12	0	4.08	NA	NA
AT3G16565		AthALTA0009640-4/5	chr3:5640703-5640906	113	chr3:5641284,5640703-5640920+5640906+5640842+5640798+5640793	Alt3				SALT			0	0	1.75	0	0	15.62	5.26	4.08	NA	NA
AT3G17030		AthALTA0009658-2/2	chr3:5805632-5805800	8	chr3:5806220,5805632-5805800+5805792	Alt3			DRO				NA	NA	42.86	75.76	57.69	70	NA	NA	NA	NA
AT3G17750		AthALTA0009701-2/2	chr3:6077382-6077497	8	chr3:6077222,6077390+6077382-6077497	Alt3				SALT			40.62	42.11	34.38	34.69	17.95	41.67	38.24	37.25	NA	NA
AT3G17900		AthALTA0009726-2/3	chr3:6130302-6130917	7	chr3:6130091,6130309+6130302+6130282-6130917	Alt3						COLD	15.97	18.52	22.96	31.14	33.33	24.14	25.52	20.69	35.85	18.03
AT3G18860		AthALTA0009787-2/2	chr3:6508073-6508138	4	chr3:6507867,6508077+6508073-6508138	Alt3	Core_up	ABA		SALT			58.62	74.19	80.49	75.76	46.15	67.74	60	60.98	NA	NA
AT3G19650		AthALTA0009858-2/2	chr3:6824403-6824515	64	chr3:6824171,6824467+6824403-6824515	Alt3					HEAT	COLD	27.27	21.88	26.67	20.22	22.81	33.33	10.61	38.16	27.78	5.56
AT3G19780		AthALTA0009866-3/4	chr3:6871379-6871675	196	chr3:6870930,6871575+6871390+6871379+6871287-6871675	Alt3	Core_down	ABA	DRO		HEAT		46.67	28.57	63.16	21.88	30.43	20	43.59	20	NA	NA
AT3G19780		AthALTA0009866-4/4	chr3:6871287-6871675	288	chr3:6870930,6871575+6871390+6871379+6871287-6871675	Alt3	Core_up	ABA	DRO		HEAT		50	71.43	36.84	78.12	69.57	80	56.41	80	NA	NA
AT3G19780		AthALTA0009867-2/2	chr3:6873361-6873461	3	chr3:6873225,6873364+6873361-6873461	Alt3		ABA					41.15	25.53	22.63	19.67	18.6	11.55	23.79	36.36	NA	NA
AT3G19800		AthALTA0009870-2/2	chr3:6876670-6876776	17	chr3:6876584,6876687+6876670-6876776	Alt3						COLD	13.06	7.5	14.09	9.02	12.82	13.08	18.63	22.4	15.04	0
AT3G20270		AthALTA0009912-2/3	chr3:7068130-7068281	3	chr3:7068038,7068133+7068130+7068124-7068281	Alt3				SALT	HEAT		81.08	80.36	83.61	79.17	72.73	53.33	61.7	85.71	NA	NA
AT3G20270		AthALTA0009912-3/3	chr3:7068124-7068281	9	chr3:7068038,7068133+7068130+7068124-7068281	Alt3				SALT	HEAT		18.92	19.64	16.39	20.83	27.27	46.67	38.3	14.29	NA	NA
AT3G20280		AthALTA0009916-2/3	chr3:7072725-	64	chr3:7072306,7072789+7072725+7072722-	Alt3			DRO	SALT			NA	NA	39.13	22.22	26.67	55	NA	NA	NA	NA
AT3G20280		AthALTA0009916-3/3	chr3:7072722-	67	chr3:7072306,7072789+7072725+7072722-	Alt3			DRO	SALT			NA	NA	60.87	77.78	73.33	45	NA	NA	NA	NA
AT3G21100		AthALTA0009968-2/2	chr3:7400933-7401039	3	chr3:7400833,7400936+7400933-7401039	Alt3	Core_down	ABA		SALT			42.86	25	35.14	39.53	55	33.33	21.21	23.81	NA	NA
AT3G22121		AthALTA0010031-5/6	chr3:7796101-	200	chr3:7795593,7796301+7796267+7796143+7796125+7796101+7796098-	Alt3						COLD	NA	NA	NA	NA	NA	NA	NA	NA	57.92	4.24
AT3G22121		AthALTA0010031-6/6	chr3:7796098-	203	chr3:7795593,7796301+7796267+7796143+7796125+7796101+7796098-	Alt3						COLD	NA	NA	NA	NA	NA	NA	NA	NA	0	19.24
AT3G22220		AthALTA0010034-3/5	chr3:7840552-7842359	229	chr3:7842599,7840552-7842376+7842369+7842359+7842348+7842130	Alt3				SALT	HEAT		86.79	88.06	82.35	88.52	75	93.55	84.62	63.79	NA	NA
AT3G22260		AthALTA0010042-2/2	chr3:7873002-7873097	11	chr3:7872820,7873013+7873002-7873097	Alt3				SALT			0	0	0	0	0	16.13	2.13	9.09	NA	NA
AT3G22260		AthALTA0010043-2/2	chr3:7873335-	15	chr3:7873237,7873350+7873335-	Alt3	Core_down		DRO		HEAT		48.39	59.52	57.78	32.05	64.29	54.84	60.61	39.13	NA	NA
AT3G22810		AthALTA0010071-2/2	chr3:8069355-8069465	3	chr3:8068903,8069358+8069355-8069465	Alt3				SALT			NA	NA	78.95	92	80.95	100	100	93.33	NA	NA
AT3G24090		AthALTA0010165-2/2	chr3:8699637-8699865	64	chr3:8700073,8699637-8699865+8699801	Alt3				SALT			NA	NA	5.71	4	0	16.42	5.56	8.86	NA	NA
AT3G24120		AthALTA0010173-2/4	chr3:-8706344	9	chr3:8706624,-8706450+8706399+8706344+8706335	Alt3						COLD	11.31	10.12	13.81	13.16	11.2	11.63	9.02	19.75	12.38	31.51
AT3G24530		AthALTA0010203-2/2	chr3:8947310-8947404	8	chr3:8947643,8947310-8947404+8947396	Alt3					HEAT		1.45	3.54	3.45	6.73	5.71	3.51	2.48	19.12	NA	NA
AT3G24740		AthALTA0010217-2/5	chr3:9032522-9033147	21	chr3:9032064,9032543+9032522+9032386+9032377+9032348-9033147	Alt3				SALT			1.14	0	2.13	5.95	0	17.24	2.22	0	NA	NA
AT3G24740		AthALTA0010217-4/5	chr3:9032377-9033147	166	chr3:9032064,9032543+9032522+9032386+9032377+9032348-9033147	Alt3				SALT			97.73	100	96.81	94.05	100	81.03	97.78	100	NA	NA
AT3G25150		AthALTA0010229-2/2	chr3:9158329-9158594	6	chr3:9158712,9158329-9158594+9158588	Alt3						COLD	84.88	86.35	84.33	88.64	90.31	85.5	89.72	88.7	94.37	72.84
AT3G25440		AthALTA0010239-2/4	chr3:9224264-9224542	79	chr3:9224137,9224343+9224264+9224242+9224239-9224438	Alt3	Core_down		DRO	SALT			55.07	60.68	64.41	48.53	59.9	25.19	38.6	33.96	NA	NA
AT3G25440		AthALTA0010239-3/4	chr3:9224242-9224542	101	chr3:9224137,9224343+9224264+9224242+9224239-9224438	Alt3	Core_up		DRO	SALT			44.93	34.65	32.53	51.47	34.65	74.81	61.4	66.04	NA	NA
AT3G25680		AthALTA0010252-3/4	chr3:9351349-9351442	15	chr3:9351259,9351364+9351357+9351349+9351344-9351442	Alt3	Core_down	ABA		SALT	HEAT		69.39	54.35	62.24	60.19	79.63	64.29	77.78	62.26	82.35	68.75
AT3G25680		AthALTA0010252-4/4	chr3:9351344-9351442	20	chr3:9351259,9351364+9351357+9351349+9351344-9351442	Alt3	Core_up	ABA		SALT	HEAT	COLD	30.61	45.65	36.73	39.81	20.37	35.71	22.22	37.74	11.76	31.25
AT3G26910		AthALTA0010367-2/3	chr3:-9915345	16	chr3:9915629,-9915474+9915345+9915329	Alt3					HEAT		27.66	38.51	51.16	42.42	50	55.96	40	58.44	20	20
AT3G27330		AthALTA0010411-2/3	chr3:10117771-10117919	3	chr3:10118019,10117771-10117943+10117919+10117916	Alt3				SALT			NA	NA	NA	NA	76.19	100	NA	NA	NA	NA
AT3G27460		AthALTA0010423-2/4	chr3:10160564-10160670	11	chr3:10160880,10160564-10160679+10160673+10160670+10160659	Alt3					HEAT		40.91	43.02	41.38	56.25	31.58	27.87	42.55	18.42	NA	NA
AT3G27460		AthALTA0010423-4/4	chr3:10160564-10160679	20	chr3:10160880,10160564-10160679+10160673+10160670+10160659	Alt3			DRO		HEAT		29.55	27.91	27.59	11.25	34.21	21.31	31.91	50	NA	NA
AT3G27610		AthALTA0010443-2/3	chr3:10226730-10226829	3	chr3:10226929,10226730-10226845+10226829+10226826	Alt3		ABA					15.02	32.31	28.14	17.74	19.97	21.74	17.92	27.07	NA	NA
AT3G27990		AthALTA0010458-2/2	chr3:10396982-10397070	3	chr3:10397173,10396982-10397070+10397067	Alt3					HEAT		82.22	81.58	83.76	84.15	86.36	90.32	86.14	64.29	NA	NA
AT3G28070		AthALTA0010466-2/2	chr3:10449265-10449397	71	chr3:10448564,10449336+10449265-10449397	Alt3			DRO			COLD	NA	NA	83.42	65.81	83.82	93.04	80.25	75.37	43.93	77.09
AT3G28100		AthALTA0010470-2/3	chr3:10456645-10456738	9	chr3:10456496,10456654+10456645+10456625-10456738	Alt3		ABA		SALT	HEAT		33.55	16.74	20	19.38	0	27.78	27.01	6	19.35	16.67
AT3G28100		AthALTA0010470-3/3	chr3:10456625-10456738	29	chr3:10456496,10456654+10456645+10456625-10456738	Alt3		ABA		SALT	HEAT		66.45	82.87	80	80.62	100	72.22	72.99	94	80.65	83.33
AT3G28670		AthALTA0010504-2/2	chr3:10744130-10744263	50	chr3:10743990,10744180+10744130-10744263	Alt3	Core_up			SALT	HEAT		5.41	12.53	23.41	13.88	8.33	27.13	10.72	26.04	NA	NA
AT3G29644		AthALTA0010562-2/3	chr3:11500667-11500727	28	chr3:11501159,11500667-11500771+11500727+11500699	Alt3					HEAT		76.93	83.5	74.94	79.24	90.91	77.78	91.91	74.92	NA	NA
AT3G29760		AthALTA0010565-3/3	chr3:11590238-11590423	47	chr3:11590502,11590238-11590423+11590397+11590376	Alt3					HEAT		86.96	93.94	90.91	95.08	97.78	94.44	96.55	78.12	100	88
AT3G43610		AthALTA0010632-2/3	chr3:15518021-15518180	44	chr3:15518314,15518021-15518183+15518180+15518136	Alt3						COLD	94.83	86.11	88.39	88.42	89.39	84.38	88.12	91.67	76.19	47.06
AT3G43610		AthALTA0010632-3/3	chr3:15518021-15518183	47	chr3:15518314,15518021-15518183+15518180+15518136	Alt3						COLD	5.17	13.89	10.71	11.58	10.61	15.62	11.88	6.94	23.81	52.94
AT3G44510		AthALTA0010672-2/3	chr3:16110404-16110627	12	chr3:16110987,16110404-16110844+16110627+16110615	Alt3		ABA					34.29	17.86	NA	NA	NA	NA	NA	NA	NA	NA
AT3G44630		AthALTA0010676-2/3	chr3:16196264-16196460	3	chr3:16196078,16196267+16196264+16196207-16196460	Alt3		ABA					76.47	51.61	58.59	62.5	56.52	63.04	64.49	51.79	NA	NA
AT3G44740		AthALTA0010683-3/7	chr3:16297174-16297317	73	chr3:16297562,16297174-16297482+16297470+16297458+16297439+16297317+16297294+16297244	Alt3		ABA	DRO				73.68	45.45	55	84.21	NA	NA	NA	NA	NA	NA
AT3G44740		AthALTA0010683-5/7	chr3:16297398-16297458	214	chr3:16297562,16297174-16297482+16297470+16297458+16297439+16297317+16297294+16297244	Alt3		ABA					21.05	50	30	15.79	NA	NA	NA	NA	NA	NA
AT3G44740		AthALTA0010685-2/2	chr3:-16296330	177	chr3:16296400,-16296330+16296153	Alt3					HEAT		NA	NA	80.67	78.64	25.96	14.92	46.21	12	NA	NA
AT3G46210		AthALTA0010763-2/3	chr3:16978384-16978499	8	chr3:16978782,16978384-16978502+16978499+16978491	Alt3				SALT			71.42	69.9	75.46	65.9	76.06	29.62	74.62	82.31	NA	NA
AT3G46210		AthALTA0010763-3/3	chr3:16978384-16978502	11	chr3:16978782,16978384-16978502+16978499+16978491	Alt3				SALT			28.58	30.1	23.71	34.1	23.94	70.38	25.38	17.69	NA	NA
AT3G47160		AthALTA0010827-2/2	chr3:17360561-17360834	76	chr3:17360995,17360561-17360834+17360758	Alt3				SALT			0.15	0.45	0	0.65	0	18.58	NA	NA	0	0
AT3G47630		AthALTA0010843-2/2	chr3:17564743-17564805	19	chr3:17564903,17564743-17564805+17564786	Alt3				SALT			91.15	92.79	94.28	92.65	95.95	75.54	87.42	94.1	NA	NA
AT3G47630		AthALTA0010844-2/3	chr3:17564322-17564424	10	chr3:17564580,17564322-17564486+17564424+17564414	Alt3				SALT	HEAT		16	10.19	10.2	15.38	6.67	24.97	29.63	11.09	15	20
AT3G47910		AthALTA0010868-2/3	chr3:17677233-17677427	78	chr3:17677517,17677233-17677430+17677427+17677349	Alt3					HEAT		32.35	39.02	32.87	24.14	29.41	33.68	31.36	48.31	35.71	25
AT3G47910		AthALTA0010868-3/3	chr3:17677233-17677430	81	chr3:17677517,17677233-17677430+17677427+17677349	Alt3					HEAT		67.65	60.98	67.13	75.86	70.59	66.32	68.64	51.69	64.29	75
AT3G48380		AthALTA0010894-2/2	chr3:17917701-17917788	7	chr3:17917602,17917708+17917701-17917788	Alt3				SALT			70.95	74.64	73.78	82.71	89.33	71	92	84.09	NA	NA
AT3G49140		AthALTA0010945-2/3	chr3:18214282-18214384	31	chr3:18214743,18214282-18214398+18214384+18214353	Alt3						COLD	89.28	86.51	75.54	75.07	81.42	84.07	72.27	78.41	69.21	89.17
AT3G49640		AthALTA0010986-2/2	chr3:18401915-18402067	14	chr3:18402574,18401915-18402067+18402053	Alt3				SALT			37.39	33.6	43.33	44.16	20	36.99	35.82	30.3	19.35	30.56
AT3G50050		AthALTA0011009-2/3	chr3:18555862-18556018	49	chr3:18556131,18555862-18556035+18556018+18555969	Alt3		ABA			HEAT	COLD	42.11	60.87	10.71	13.04	28	14	55.17	36.84	34.78	56.76
AT3G50050		AthALTA0011009-3/3	chr3:18555862-18556035	66	chr3:18556131,18555862-18556035+18556018+18555969	Alt3		ABA		SALT	HEAT	COLD	57.89	39.13	89.29	86.96	68	86	44.83	63.16	65.22	43.24
AT3G50050		AthALTA0011010-2/2	chr3:18555277-18555393	44	chr3:18555497,18555277-18555393+18555349	Alt3				SALT			NA	NA	0	4.55	0	20	NA	NA	NA	NA
AT3G50790		AthALTA0011074-2/4	chr3:18881351-18881475	9	chr3:18881557,18881351-18881499+18881479+18881475+18881466	Alt3		ABA					33.33	17.07	16.27	8.73	4.41	7.21	3.69	4.44	4.21	6.1
AT3G50790		AthALTA0011074-3/4	chr3:18881351-18881479	13	chr3:18881557,18881351-18881499+18881479+18881475+18881466	Alt3		ABA					65.75	82.93	82.84	91.27	95.15	92.29	96.31	95.56	95.79	93.9
AT3G51100		AthALTA0011105-2/3	chr3:18981479-18981618	6	chr3:18981994,18981479-18981648+18981618+18981612	Alt3						COLD	5.02	2.47	5.22	5.32	8.89	0.83	7.39	4.81	0	16.67
AT3G51100		AthALTA0011105-3/3	chr3:18981479-18981648	36	chr3:18981994,18981479-18981648+18981618+18981612	Alt3						COLD	94.98	97.53	94.35	94.43	91.11	99.17	92.61	95.19	100	83.33
AT3G51620		AthALTA0011159-2/2	chr3:19147873-	14	chr3:19147782,19147887+19147873-	Alt3					HEAT		38.67	42.05	40.34	53.58	61.17	63.95	45.13	62.5	45.83	35.9
AT3G51940		AthALTA0011171-2/2	chr3:19273494-19274993	12	chr3:19275070,19273494-19274993+19274981	Alt3			DRO				36.17	47.42	44.74	65.13	NA	NA	NA	NA	NA	NA
AT3G52030		AthALTA0011181-2/2	chr3:19302406-19302460	10	chr3:19302318,19302416+19302406-19302460	Alt3		ABA					56.25	77.78	75.81	75	69.84	57.69	73.85	73.33	88.89	86.96
AT3G52170		AthALTA0011208-2/2	chr3:19348966-19349146	14	chr3:19349394,19348966-19349146+19349132	Alt3					HEAT		13.51	17.02	26.32	24.05	34.15	25.71	20.75	45.65	NA	NA
AT3G52570		AthALTA0011235-2/4	chr3:19501865-19501982	5	chr3:19501721,19501870+19501865+19501851+19501846-19501982	Alt3					HEAT		29.78	20.88	32.32	19.54	24.46	24.05	36.31	12.64	32.69	19.2
AT3G52920		AthALTA0011262-2/2	chr3:19625859-	9	chr3:19625738,19625868+19625859-	Alt3					HEAT	COLD	40.67	43.31	46.75	47.19	46.54	39.46	48.02	24.21	36.24	62.58
AT3G53100		AthALTA0011276-2/3	chr3:19685335-19685574	3	chr3:19685742,19685335-19685590+19685574+19685571	Alt3						COLD	7.69	6.67	31.71	33.85	20.56	19.35	20.74	13.59	13.64	39.29
AT3G53100		AthALTA0011276-3/3	chr3:19685335-19685590	19	chr3:19685742,19685335-19685590+19685574+19685571	Alt3						COLD	92.31	93.33	68.29	65.38	79.44	80.65	79.26	86.41	86.36	60.71
AT3G53170		AthALTA0011277-3/4	chr3:19704854-19705818	73	chr3:19705922,19704854-19705835+19705818+19705811+19705745	Alt3					HEAT		NA	NA	20.93	19.05	21.05	10.71	34.48	4.55	NA	NA
AT3G53170		AthALTA0011277-4/4	chr3:19704854-19705835	90	chr3:19705922,19704854-19705835+19705818+19705811+19705745	Alt3					HEAT		NA	NA	76.74	80.95	78.95	89.29	65.52	95.45	NA	NA
AT3G53270		AthALTA0011290-2/4	chr3:19752619-19752683	7	chr3:19752995,19752619-19752775+19752727+19752683+19752676	Alt3		ABA					38.89	61.9	53.33	50	NA	NA	NA	NA	NA	NA
AT3G53270		AthALTA0011291-2/2	chr3:19752449-19752580	52	chr3:19752995,19752449-19752580+19752528	Alt3	Core_down		DRO	SALT			63.04	67.24	60.34	31.82	67.86	31.58	NA	NA	NA	NA
AT3G53930		AthALTA0011327-2/2	chr3:19967659-19967723	19	chr3:19967418,19967678+19967659-19967723	Alt3			DRO				NA	NA	87.99	68	NA	NA	NA	NA	NA	NA
AT3G54380		AthALTA0011369-2/2	chr3:20135634-20135855	8	chr3:20136145,20135634-20135855+20135847	Alt3					HEAT		83.46	82.26	79.98	88.81	83.91	87.12	90.8	75.69	77.27	78.95
AT3G54500		AthALTA0011390-2/3	chr3:20177935-20178064	43	chr3:20178158,20177935-20178090+20178064+20178021	Alt3						COLD	95.79	96.47	98.81	98.43	93.11	96.57	94.81	95.06	95.03	68.44
AT3G54750		AthALTA0011406-2/2	chr3:20268372-20268471	18	chr3:20268651,20268372-20268471+20268453	Alt3						COLD	71.9	70.93	75.19	73.15	86.51	82.13	72.76	75.86	85.97	66.63
AT3G54910		AthALTA0011431-2/3	chr3:20344546-20344641	5	chr3:20344734,20344546-20344732+20344641+20344636	Alt3	Core_up		DRO		HEAT		13.51	20	11.9	30.77	NA	NA	28.57	46.67	NA	NA
AT3G54970		AthALTA0011436-2/2	chr3:20369195-20369316	4	chr3:20369447,20369195-20369316+20369312	Alt3						COLD	9.23	8.33	21.54	11.67	28.33	17.5	26.67	18.57	21.05	38.81
AT3G55080		AthALTA0011451-2/2	chr3:20413138-20413218	13	chr3:20413303,20413138-20413218+20413205	Alt3	Core_up	ABA				COLD	43.91	64.56	66.28	52.8	84.8	74.5	75.28	72.65	77.27	94.44
AT3G55080		AthALTA0011454-2/3	chr3:20414554-20414664	13	chr3:20414769,20414554-20414688+20414664+20414651	Alt3		ABA					39.02	64.29	70.18	57.14	83.33	72.97	92	78.05	NA	NA
AT3G55290		AthALTA0011464-2/2	chr3:20502906-	3	chr3:20502670,20502909+20502906-	Alt3		ABA					9.41	26.89	27.59	30.74	NA	NA	NA	NA	NA	NA
AT3G55760		AthALTA0011487-3/4	chr3:20700633-20701173	31	chr3:20700513,20700664+20700636+20700633+20700628-20701173	Alt3						COLD	38.32	36.4	28.38	36.21	35.11	35.72	31.96	38.29	42.17	24.94
AT3G56120		AthALTA0011501-2/2	chr3:20823705-20823813	4	chr3:20823622,20823709+20823705-20823813	Alt3						COLD	0	2.03	11.03	15.61	13.69	13.93	6.87	1.91	3.6	23.71
AT3G56320		AthALTA0011527-2/2	chr3:20887182-20887364	3	chr3:20887464,20887182-20887364+20887361	Alt3					HEAT		NA	NA	56.27	66.4	50.72	42.37	68.81	52.08	NA	NA
AT3G56510		AthALTA0011539-2/2	chr3:20945983-20946250	3	chr3:20946578,20945983-20946250+20946247	Alt3						COLD	24.1	28.5	20.63	27.02	25.71	21.63	25.06	24.46	28.78	44.33
AT3G56720		AthALTA0011556-2/4	chr3:21012378-21012461	3	chr3:21012294,21012381+21012378+21012375+21012366-21012461	Alt3						COLD	69.89	76.54	67.96	65	64.13	67.71	69.12	78.49	68	47.5
AT3G56720		AthALTA0011556-3/4	chr3:21012375-21012461	6	chr3:21012294,21012381+21012378+21012375+21012366-21012461	Alt3						COLD	30.11	23.46	32.04	35	35.87	32.29	30.88	20.43	32	52.5
AT3G56830		AthALTA0011563-2/3	chr3:21043689-21043885	3	chr3:21044098,21043689-21043889+21043885+21043882	Alt3					HEAT		15.22	22.5	20.93	25	10	19.23	42.86	7.69	NA	NA
AT3G56830		AthALTA0011563-3/3	chr3:21043689-21043889	7	chr3:21044098,21043689-21043889+21043885+21043882	Alt3					HEAT		82.61	77.5	76.74	70.83	90	76.92	57.14	92.31	NA	NA
AT3G56840		AthALTA0011564-3/4	chr3:21045246-21045698	25	chr3:21045156,21045271+21045264+21045246+21045217-21045698	Alt3		ABA					71.69	53.52	61.82	72.22	67.29	77.08	55.4	55.85	66.02	69.76
AT3G57360		AthALTA0011596-3/3	chr3:21225781-21225912	5	chr3:21225683,21225786+21225783+21225781-21225912	Alt3				SALT			90.91	100	96.15	89.36	81.82	100	NA	NA	NA	NA
AT3G57980		AthALTA0011657-2/2	chr3:-21467920	6	chr3:21468160,-21467920+21467914	Alt3					HEAT		NA	NA	43.4	46.67	42.86	43.75	54.84	33.33	NA	NA
AT3G58050		AthALTA0011660-3/3	chr3:21493245-21493507	14	chr3:21493175,21493259+21493248+21493245-21493507	Alt3						COLD	4.76	17.14	5.88	8.06	15.38	10.77	14.75	6.94	5.71	21.59
AT3G58900		AthALTA0011734-2/2	chr3:21774055-21774195	11	chr3:21773965,21774066+21774055-21774195	Alt3					HEAT		100	100	96.15	96.3	NA	NA	100	83.33	NA	NA
AT3G59330		AthALTA0011779-2/2	chr3:21927858-21927976	62	chr3:21928068,21927858-21927976+21927914	Alt3			DRO				NA	NA	52.46	81.36	NA	NA	NA	NA	NA	NA
AT3G59490		AthALTA0011797-2/3	chr3:-21984819	8	chr3:21984905,-21984841+21984819+21984811	Alt3						COLD	84.62	80.36	78.47	76.82	86.67	81.18	74.81	88.04	62.5	78.79
AT3G59660		AthALTA0011812-2/3	chr3:22038073-22038123	4	chr3:22038284,22038073-22038144+22038123+22038119	Alt3					HEAT		94.51	94.36	90.2	91.67	95.48	87.53	98.02	82.93	90.26	98.61
AT3G59660		AthALTA0011812-3/3	chr3:22038073-22038144	25	chr3:22038284,22038073-22038144+22038123+22038119	Alt3					HEAT		5.49	5.64	9.8	7.81	3.39	12.47	1.98	17.07	9.74	1.39
AT3G59680		AthALTA0011822-4/4	chr3:22045191-	65	chr3:22044296,22045256+22045242+22045211+22045191-	Alt3					HEAT		36.96	47.22	40.32	26.98	39.02	50	39.29	23.81	NA	NA
AT3G59800		AthALTA0011837-2/2	chr3:22095596-22095684	25	chr3:22096088,22095596-22095684+22095659	Alt3					HEAT		54.05	62.37	54.74	64.83	64.18	58.44	55.29	78.22	50	59.05
AT3G60040		AthALTA0011849-3/3	chr3:22177282-22178252	9	chr3:22178712,22177282-22178252+22178249+22178243	Alt3		ABA					43.04	27.64	NA	NA	NA	NA	NA	NA	NA	NA
AT3G60070		AthALTA0011856-2/3	chr3:22185334-22185530	8	chr3:22185634,22185334-22185556+22185530+22185522	Alt3				SALT			100	100	100	100	100	83.33	NA	NA	NA	NA
AT3G60070		AthALTA0011856-3/3	chr3:22185334-22185556	34	chr3:22185634,22185334-22185556+22185530+22185522	Alt3				SALT			0	0	0	0	0	16.67	NA	NA	NA	NA
AT3G60286		AthALTA0011866-2/3	chr3:-22281987	3	chr3:22282180,-22281990+22281987+22281984	Alt3					HEAT		5	3.23	11.11	4.08	NA	NA	28.57	6.9	NA	NA
AT3G60286		AthALTA0011866-3/3	chr3:-22281990	6	chr3:22282180,-22281990+22281987+22281984	Alt3					HEAT		95	96.77	88.89	95.92	NA	NA	71.43	93.1	NA	NA
AT3G60310		AthALTA0011873-2/2	chr3:22288647-22288887	37	chr3:22288544,22288684+22288647-22288887	Alt3			DRO				53.33	60.87	69.7	54.55	NA	NA	63.16	50	NA	NA
AT3G61010		AthALTA0011905-8/9	chr3:22574587-22574792	90	chr3:22574911,22574587-22574829+22574792+22574790+22574788+22574761+22574746+22574743+22574724+22574702	Alt3						COLD	81.36	83.04	90.58	79.46	87.15	93.98	91.13	92.06	83.28	66.67
AT3G62000		AthALTA0011968-2/2	chr3:22960049-22960120	4	chr3:22960390,22960049-22960120+22960116	Alt3						COLD	23.79	30.63	25.83	24.46	32.69	18.31	29.82	18.43	19.54	35.05
AT3G62120		AthALTA0011998-2/4	chr3:23001386-23001475	9	chr3:23001573,23001386-23001504+23001479+23001475+23001466	Alt3						COLD	49.18	57.2	44.66	52.15	38.11	39.86	57.58	52.72	45.92	64.53
AT3G62120		AthALTA0011998-3/4	chr3:23001386-23001479	13	chr3:23001573,23001386-23001504+23001479+23001475+23001466	Alt3						COLD	50.82	42.8	55.34	47.85	61.81	60.14	42.42	47.28	53.57	35.47
AT3G62310		AthALTA0012022-3/8	chr3:23058277-23058402	27	chr3:23058774,23058277-23058520+23058514+23058506+23058488+23058475+23058402+23058377+23058375	Alt3			DRO	SALT	HEAT	COLD	43.02	46.4	49.76	26.73	65.72	48.34	65.38	81.74	35.78	56.97
AT3G62310		AthALTA0012022-8/8	chr3:23058277-23058520	145	chr3:23058774,23058277-23058520+23058514+23058506+23058488+23058475+23058402+23058377+23058375	Alt3						COLD	35.9	42.99	32.41	46.33	19.99	31.51	22.16	13.15	47.88	9.92
AT3G62840		AthALTA0012067-2/3	chr3:23236055-23236111	6	chr3:23236488,23236055-23236114+23236111+23236105	Alt3						COLD	40.79	38.36	33.77	37.49	35.64	38.8	33.33	33.24	42.52	20.74
AT3G62840		AthALTA0012067-3/3	chr3:23236055-23236114	9	chr3:23236488,23236055-23236114+23236111+23236105	Alt3						COLD	59.21	61.64	66.23	62.51	64.36	61.2	66.67	66.76	57.48	79.26
AT3G63070		AthALTA0012082-4/4	chr3:23307313-23307411	189	chr3:23307049,23307502+23307448+23307323+23307313-23307601	Alt3						COLD	4.88	3.95	16	13.12	16	9.01	4.5	3.66	4.35	44.68
AT3G63340		AthALTA0012087-2/3	chr3:23395568-23395705	39	chr3:23395904,23395568-23395709+23395705+23395666	Alt3						COLD	20.48	29.28	27.96	23.51	26.47	26.92	26.69	23.86	52.07	25
AT3G63340		AthALTA0012087-3/3	chr3:23395568-23395709	43	chr3:23395904,23395568-23395709+23395705+23395666	Alt3						COLD	79.52	70.72	72.04	76.49	73.53	73.08	73.31	76.14	47.93	75
AT3G63340		AthALTA0012096-2/3	chr3:23395911-23395980	41	chr3:23396115,23395911-23395983+23395980+23395939	Alt3				SALT			83.33	75.68	78.14	70.37	63.49	84.29	71.13	84.96	81.25	68.75
AT3G63340		AthALTA0012096-3/3	chr3:23395911-23395983	44	chr3:23396115,23395911-23395983+23395980+23395939	Alt3				SALT			16.67	22.93	20.98	29.63	36.51	15.71	28.87	15.04	18.75	31.25
AT3G63445		AthALTA0012098-2/3	chr3:23424810-23424899	56	chr3:23425267,23424810-23425061+23424899+23424843	Alt3			DRO				NA	NA	71.68	100	NA	NA	NA	NA	NA	NA
AT3G63450		AthALTA0012099-2/2	chr3:23428250-23428414	3	chr3:23428497,23428250-23428414+23428411	Alt3			DRO				NA	NA	8.33	24.14	15.62	12	16	5.88	33.33	19.57
AT4G00420		AthALTA0012123-3/3	chr4:181841-181952	49	chr4:182243,181841-181952+181949+181903	Alt3						COLD	84.4	93.38	92.47	81.82	89.09	85.8	84.17	91.6	87.8	72.73
AT4G00440		AthALTA0012127-2/2	chr4:198207-	5	chr4:198112,198212+198207-	Alt3				SALT			NA	NA	36.36	43.33	18.75	58.82	32.14	29.63	NA	NA
AT4G00520		AthALTA0012136-2/3	chr4:228140-228207	4	chr4:227951,228144+228140+228039-228207	Alt3						COLD	97.57	96.46	83.33	89.33	90.48	91.67	94.44	81.82	82.42	100
AT4G00520		AthALTA0012136-3/3	chr4:228039-228207	105	chr4:227951,228144+228140+228039-228207	Alt3						COLD	2.43	3.54	14.29	10.67	9.52	8.33	5.56	18.18	17.58	0
AT4G00590		AthALTA0012146-2/2	chr4:253426-253465	5	chr4:253344,253431+253426-253465	Alt3					HEAT		62.12	56.9	66.67	67.44	NA	NA	73.68	41.18	NA	NA
AT4G00590		AthALTA0012149-2/3	chr4:254369-254495	7	chr4:254274,254376+254369+254350-254495	Alt3				SALT			86.67	94.12	84.78	84.21	68.42	93.33	70.59	79.17	NA	NA
AT4G00990		AthALTA0012182-2/5	chr4:431218-431337	12	chr4:431074,431230+431218+431207+431190+431165-431337	Alt3	Core_down			SALT	HEAT		95.56	90.38	86.52	94.62	96	71.48	91.53	57.91	NA	NA
AT4G00990		AthALTA0012182-3/5	chr4:431207-431337	23	chr4:431074,431230+431218+431207+431190+431165-431337	Alt3	Core_up			SALT	HEAT		4.44	7.69	11.24	3.23	4	20.42	1.69	39.38	NA	NA
AT4G01040		AthALTA0012188-4/5	chr4:455157-455548	173	chr4:455057,455330+455169+455160+455157+455151-455548	Alt3						COLD	7.26	16.88	8.12	11.63	16.08	18.02	9.9	19.42	24.14	6.4
AT4G01040		AthALTA0012188-5/5	chr4:455151-455548	179	chr4:455057,455330+455169+455160+455157+455151-455548	Alt3						COLD	92.74	83.12	91.88	88.37	83.92	81.98	90.1	80.58	75.86	93.6
AT4G01290		AthALTA0012202-2/3	chr4:542165-542358	2	chr4:542701,542165-542361+542358+542356	Alt3					HEAT		16.1	8.94	25.29	22.16	32.41	34.64	11.69	39.24	11.98	14.7
AT4G01290		AthALTA0012202-3/3	chr4:542165-542361	5	chr4:542701,542165-542361+542358+542356	Alt3					HEAT		83.9	91.06	74.71	77.84	67.59	65.36	88.07	60.76	87.91	85.3
AT4G01330		AthALTA0012208-2/3	chr4:552731-	3	chr4:552656,552734+552731+552719-	Alt3					HEAT	COLD	23.81	22.51	29.74	32.88	30.86	43.48	37.23	20.78	38.67	71.43
AT4G01590		AthALTA0012223-2/2	chr4:-689096	3	chr4:689185,-689096+689093	Alt3						COLD	80.15	79.69	79.28	80.14	71.89	79.63	75.55	78.1	90.04	74
AT4G02400		AthALTA0012306-2/2	chr4:1056725-1056805	3	chr4:1056637,1056728+1056725-1056805	Alt3						COLD	95.12	91.18	92.16	92.63	96	97.59	93.44	96.72	75	90.7
AT4G02880		AthALTA0012364-2/3	chr4:1275754-1276403	3	chr4:1275638,1275757+1275754+1275742-1276403	Alt3					HEAT		64.89	69.93	70	61.75	67.44	58.51	47.56	65.59	NA	NA
AT4G02880		AthALTA0012364-3/3	chr4:1275742-1276403	15	chr4:1275638,1275757+1275754+1275742-1276403	Alt3					HEAT		29.77	23.53	27.5	34.97	32.56	40.43	46.34	26.88	NA	NA
AT4G02900		AthALTA0012367-3/3	chr4:1284752-1284933	46	chr4:1284608,1284798+1284784+1284752-1284933	Alt3					HEAT		NA	NA	24.46	22.22	NA	NA	21.25	0	NA	NA
AT4G02900		AthALTA0012369-2/2	chr4:1285698-1285778	4	chr4:1285564,1285702+1285698-1285778	Alt3			DRO				NA	NA	52.05	36.17	52.85	54.28	51.45	37.16	NA	NA
AT4G02920		AthALTA0012370-2/3	chr4:1293230-1293398	5	chr4:1292905,1293235+1293230+1293227-1293398	Alt3					HEAT	COLD	55.77	56.54	51.21	48.59	53.02	57.06	48.74	65.31	59.4	38.51
AT4G02920		AthALTA0012370-3/3	chr4:1293227-1293398	8	chr4:1292905,1293235+1293230+1293227-1293398	Alt3					HEAT	COLD	44.23	43.46	48.79	51.41	46.88	42.94	51.22	34.69	40.6	61.49
AT4G03115		AthALTA0012389-2/4	chr4:1383687-1383819	17	chr4:1383915,1383687-1383835+1383827+1383819+1383802	Alt3			DRO				93.75	89.74	91.13	67.64	90.91	80.42	94.44	85.87	NA	NA
AT4G03115		AthALTA0012389-3/4	chr4:1383687-1383827	25	chr4:1383915,1383687-1383835+1383827+1383819+1383802	Alt3			DRO				0	10.26	3.61	27.85	0	5.71	0	7.17	NA	NA
AT4G03250		AthALTA0012413-2/2	chr4:1426446-1426590	65	chr4:1426335,1426511+1426446-1426590	Alt3	Core_up	ABA		SALT	HEAT		26.67	52.94	51.35	48.98	27.78	81.25	18.75	63.41	NA	NA
AT4G03250		AthALTA0012414-2/2	chr4:1427306-1427380	4	chr4:1427210,1427310+1427306-1427380	Alt3					HEAT		NA	NA	87.5	98.25	96.67	100	97.83	78.79	NA	NA
AT4G04670		AthALTA0012454-3/3	chr4:2368495-2368941	56	chr4:2368338,2368551+2368527+2368495-2368941	Alt3						COLD	36.36	45.16	56	66.67	46.34	54.55	36.36	43.75	57.89	34.69
AT4G06676		AthALTA0012502-2/2	chr4:3901001-3901077	4	chr4:3900920,3901005+3901001-3901077	Alt3					HEAT		93.65	95.35	91.67	97.22	91.43	97.21	84.85	100	96.88	94.29
AT4G06701		AthALTA0012509-2/3	chr4:3939858-3939923	3	chr4:3940248,3939858-3939952+3939923+3939920	Alt3					HEAT		57.46	61.68	67.02	54.16	64.54	67.76	54.43	78.46	NA	NA
AT4G08460		AthALTA0012539-2/3	chr4:5378698-5378821	13	chr4:5380531,5378698-5378832+5378821+5378808	Alt3			DRO		HEAT		66.08	64.03	60.42	41.32	58.44	43.55	42.86	73.33	NA	NA
AT4G08460		AthALTA0012539-3/3	chr4:5378698-5378832	24	chr4:5380531,5378698-5378832+5378821+5378808	Alt3			DRO		HEAT		33.7	35.25	39.58	57.02	41.56	56.45	51.79	26.67	NA	NA
AT4G08460		AthALTA0012540-2/2	chr4:-5378205	3	chr4:5380531,-5378205+5378202	Alt3						COLD	13.88	13.48	16.14	18.62	22.22	19.49	22.41	13.07	22.96	42.2
AT4G09970		AthALTA0012607-3/3	chr4:6246853-6246985	28	chr4:6246761,6246881+6246872+6246853-6246985	Alt3					HEAT	COLD	19.51	17.24	33.07	47.3	45.95	52.94	30.77	53.85	28	10.53
AT4G10070		AthALTA0012636-2/2	chr4:6297495-6297606	38	chr4:6298227,6297495-6297606+6297568	Alt3	Core_up	ABA			HEAT		45.16	66.67	35	41.94	NA	NA	5	33.33	NA	NA
AT4G11570		AthALTA0012716-3/3	chr4:7004657-	29	chr4:7004412,7004686+7004668+7004657-	Alt3				SALT			17.99	20.22	35.54	31.7	9.74	27.98	34.34	37.34	NA	NA
AT4G11670		AthALTA0012725-2/2	chr4:7048667-7048742	3	chr4:7049088,7048667-7048742+7048739	Alt3		ABA					4	20.51	14.29	10.81	21.43	13.33	9.38	3.33	NA	NA
AT4G11845		AthALTA0012751-2/2	chr4:7127082-7127179	43	chr4:7127340,7127082-7127179+7127136	Alt3					HEAT		94.59	90.63	96.97	90.7	93.33	100	100	77.42	100	96.77
AT4G11900		AthALTA0012759-2/3	chr4:7150670-7150780	29	chr4:7151060,7150670-7150793+7150780+7150751	Alt3					HEAT		NA	NA	84.95	83.64	NA	NA	66.94	48.28	NA	NA
AT4G12005		AthALTA0012773-2/2	chr4:7196891-7197106	6	chr4:7196753,7196897+7196891-7197106	Alt3					HEAT		NA	NA	NA	NA	NA	NA	86.36	54.55	NA	NA
AT4G12090		AthALTA0012778-2/3	chr4:7242548-7242713	43	chr4:7242853,7242548-7242729+7242713+7242670	Alt3				SALT			4.33	5.14	9.33	6.85	0	18.07	NA	NA	NA	NA
AT4G12090		AthALTA0012778-3/3	chr4:7242548-7242729	59	chr4:7242853,7242548-7242729+7242713+7242670	Alt3				SALT			95.67	94.86	90.67	93.15	100	81.93	NA	NA	NA	NA
AT4G12680		AthALTA0012801-2/4	chr4:7477009-7477174	12	chr4:7476884,7477021+7477009+7477005+7476987-7477174	Alt3		ABA					20	46.15	40.32	50	56	58.33	34.88	41.67	NA	NA
AT4G12680		AthALTA0012801-3/4	chr4:7477005-7477174	16	chr4:7476884,7477021+7477009+7477005+7476987-7477174	Alt3		ABA					80	53.85	59.68	50	44	41.67	65.12	58.33	NA	NA
AT4G12790		AthALTA0012820-5/7	chr4:7518848-7518955	44	chr4:7519326,7518848-7519081+7519004+7518955+7518926+7518924+7518913+7518911	Alt3						COLD	39.24	43.7	37.35	28.43	33.66	33.89	39.25	47.18	68.31	30.91
AT4G12790		AthALTA0012820-7/7	chr4:7518848-7519081	170	chr4:7519326,7518848-7519081+7519004+7518955+7518926+7518924+7518913+7518911	Alt3						COLD	48.6	49.78	58.28	62.74	52.13	62.42	55.04	47.48	23.59	48.38
AT4G13330		AthALTA0012864-2/2	chr4:7755295-7755529	5	chr4:7755604,7755295-7755529+7755524	Alt3			DRO	SALT			NA	NA	52.27	77.78	60	40	NA	NA	NA	NA
AT4G13800		AthALTA0012912-2/2	chr4:8003030-8003190	5	chr4:8003273,8003030-8003190+8003185	Alt3						COLD	NA	NA	NA	NA	72.73	74.58	73.83	66.09	53.33	88.24
AT4G14145		AthALTA0012928-2/4	chr4:8152660-8152786	4	chr4:8152892,8152660-8152820+8152791+8152786+8152782	Alt3	Core_up	ABA			HEAT		62.28	84.18	75.6	62.62	87.19	74.61	70	91.62	NA	NA
AT4G14145		AthALTA0012928-3/4	chr4:8152660-8152791	9	chr4:8152892,8152660-8152820+8152791+8152786+8152782	Alt3	Core_down	ABA			HEAT		37.72	12.58	23.89	37.38	12.81	17.05	30	7.68	NA	NA
AT4G14350		AthALTA0012953-2/2	chr4:8257397-8257507	63	chr4:8257616,8257397-8257507+8257444	Alt3				SALT			2.99	0	2.13	11.52	0	23.44	0	6.58	NA	NA
AT4G14920		AthALTA0012994-2/4	chr4:8533300-8533461	44	chr4:8533698,8533300-8533584+8533484+8533461+8533417	Alt3						COLD	3.39	7.04	6.54	11.54	3.23	16.22	15.71	3.03	7.14	26.09
AT4G14920		AthALTA0012994-3/4	chr4:8533300-8533484	67	chr4:8533698,8533300-8533584+8533484+8533461+8533417	Alt3					HEAT		1.69	2.82	5.61	7.69	9.68	16.22	1.43	21.21	0	4.35
AT4G15010		AthALTA0013007-3/5	chr4:8574748-8574897	60	chr4:8575069,8574748-8574926+8574919+8574897+8574864+8574837	Alt3			DRO		HEAT	COLD	18.32	16.39	24.14	60.31	21.95	20.69	28.85	1.69	20	41.67
AT4G15010		AthALTA0013007-4/5	chr4:8574748-8574919	82	chr4:8575069,8574748-8574926+8574919+8574897+8574864+8574837	Alt3			DRO		HEAT	COLD	80.92	82.38	73.56	39.69	75.61	79.31	71.15	98.31	80	58.33
AT4G15030		AthALTA0013012-2/2	chr4:8580243-8580301	5	chr4:8580152,8580248+8580243-8580301	Alt3						COLD	67.92	64.29	52.87	65	65.52	54.84	65.45	73.33	66.67	45.45
AT4G16710		AthALTA0013137-3/6	chr4:9398811-9398991	89	chr4:9398722,9398900+9398867+9398811+9398808+9398788+9398775-9398991	Alt3					HEAT		4.08	4.24	7.37	1.44	11.59	8	4.41	32.35	0	5.88
AT4G16710		AthALTA0013137-6/6	chr4:9398775-9398991	125	chr4:9398722,9398900+9398867+9398811+9398808+9398788+9398775-9398991	Alt3					HEAT		31.84	38.18	36.84	41.01	47.83	48	55.88	33.82	60.87	58.82
AT4G17410		AthALTA0013240-2/2	chr4:9719225-9719266	3	chr4:9719077,9719228+9719225-9719266	Alt3			DRO				47.76	39.51	43.03	26.02	45.39	42.09	59.77	44.83	46.04	33.33
AT4G17620		AthALTA0013296-2/2	chr4:9824576-9824639	4	chr4:9824510,9824580+9824576-9824639	Alt3			DRO				55	52.17	70.97	49.06	70.83	84.62	NA	NA	NA	NA
AT4G17910		AthALTA0013324-2/3	chr4:9953122-9953183	8	chr4:9953261,9953122-9953194+9953183+9953175	Alt3			DRO				NA	NA	24	50	40	33.33	29.03	30.23	NA	NA
AT4G17910		AthALTA0013324-3/3	chr4:9953122-9953194	19	chr4:9953261,9953122-9953194+9953183+9953175	Alt3			DRO				NA	NA	72	36.67	60	59.26	58.06	58.14	NA	NA
AT4G18465		AthALTA0013371-2/2	chr4:10198734-10198829	5	chr4:10198637,10198739+10198734-10198829	Alt3					HEAT		95.65	100	100	96.55	96.55	95.83	100	82.35	NA	NA
AT4G18580		AthALTA0013383-2/3	chr4:10235458-10235545	18	chr4:10235907,10235458-10235564+10235545+10235527	Alt3					HEAT		72.86	77.24	68.42	73.04	80.43	71.88	87.23	68.63	NA	NA
AT4G18740		AthALTA0013389-2/4	chr4:10303915-10304268	38	chr4:10304389,10303915-10304294+10304275+10304268+10304230	Alt3					HEAT		68.88	66.67	65.9	58.62	76.42	79.29	62.34	78.54	61.36	74.19
AT4G18740		AthALTA0013389-3/4	chr4:10303915-10304275	45	chr4:10304389,10303915-10304294+10304275+10304268+10304230	Alt3	Core_down				HEAT	COLD	27.8	29.73	31.8	37.36	20.75	19.53	35.39	18.05	38.64	19.35
AT4G19185		AthALTA0013436-2/2	chr4:10490063-10490348	5	chr4:10490431,10490063-10490348+10490343	Alt3					HEAT		83.49	93.04	87.36	83.97	85.59	82.29	96.97	81.25	90.91	83.33
AT4G19440		AthALTA0013444-2/2	chr4:10601786-10601900	21	chr4:10601983,10601786-10601900+10601879	Alt3				SALT	HEAT	COLD	NA	NA	64.29	59.62	52.17	86.36	57.69	18.42	39.13	70.97
AT4G19670		AthALTA0013467-2/3	chr4:10700920-10701365	5	chr4:10701834,10700920-10701424+10701365+10701360	Alt3						COLD	39.53	40.45	30.19	20.21	32.73	28.57	26.78	26.57	36.84	60
AT4G19670		AthALTA0013467-3/3	chr4:10700920-10701424	64	chr4:10701834,10700920-10701424+10701365+10701360	Alt3			DRO		HEAT		50	39.89	56.6	72.02	54.55	53.06	59.56	44.06	44.74	35
AT4G20310		AthALTA0013491-5/6	chr4:10962216-10962385	63	chr4:10962112,10962279+10962251+10962243+10962238+10962216+10962200-10962385	Alt3					HEAT		NA	NA	NA	NA	NA	NA	32.2	14.71	NA	NA
AT4G21720		AthALTA0013571-2/5	chr4:11543796-11543899	6	chr4:11543586,11543802+11543796+11543782+11543779+11543744-11543899	Alt3				SALT		COLD	81.08	84.78	69.7	66.67	88.24	62.5	66.67	52.94	35	92.11
AT4G21720		AthALTA0013571-5/5	chr4:11543744-11543899	58	chr4:11543586,11543802+11543796+11543782+11543779+11543744-11543899	Alt3				SALT	HEAT	COLD	16.22	15.22	30.3	33.33	11.76	37.5	25.93	41.18	65	7.89
AT4G21770		AthALTA0013572-2/2	chr4:11565580-11565834	11	chr4:11565922,11565580-11565834+11565823	Alt3						COLD	78.72	92.11	93.18	85.11	94.12	81.82	94.21	85.71	68.75	91.43
AT4G22990		AthALTA0013618-2/3	chr4:12049198-12049227	3	chr4:12049319,12049198-12049233+12049227+12049224	Alt3				SALT			77.42	73.33	76.74	79.76	90.48	74.6	73.02	77.27	NA	NA
AT4G23860		AthALTA0013678-2/4	chr4:12409307-12409419	16	chr4:12409165,12409323+12409307+12409298+12409295-12409415	Alt3					HEAT		44.03	53.04	46.67	35.42	38.46	47.76	23.46	45.45	NA	NA
AT4G23860		AthALTA0013679-2/2	chr4:12409784-12409942	4	chr4:12409419,12409788+12409784-12409942	Alt3			DRO				100	100	84.85	100	100	100	90.25	100	100	100
AT4G24100		AthALTA0013706-2/3	chr4:12516737-12516902	10	chr4:12516628,12516747+12516737+12516726-12516902	Alt3		ABA		SALT			8.24	28.42	31.16	20.96	47.31	18.6	33.67	27.39	NA	NA
AT4G24480		AthALTA0013739-2/2	chr4:12651749-12651797	13	chr4:12651655,12651762+12651749-12651797	Alt3					HEAT		95.83	89.71	93.59	92.55	95.45	90.79	100	79.17	NA	NA
AT4G24610		AthALTA0013748-2/2	chr4:12706907-12707091	12	chr4:12707453,12706907-12707091+12707079	Alt3	Core_up	ABA	DRO	SALT		COLD	5.88	35.71	14.29	36.36	12.12	27.27	25	25	16.67	36.36
AT4G25290		AthALTA0013813-2/2	chr4:12943607-12943899	28	chr4:12943985,12943607-12943899+12943871	Alt3			DRO				NA	NA	50.57	67.5	49.44	56	40.16	34.65	50	56.36
AT4G26795		AthALTA0013919-2/5	chr4:13487755-13488192	273	chr4:13488444,13487755-13488364+13488219+13488202+13488192+13487919	Alt3			DRO				NA	NA	26.32	43.59	NA	NA	NA	NA	NA	NA
AT4G26795		AthALTA0013919-5/5	chr4:13487755-13488364	445	chr4:13488444,13487755-13488364+13488219+13488202+13488192+13487919	Alt3			DRO				NA	NA	47.37	20.51	NA	NA	NA	NA	NA	NA
AT4G27050		AthALTA0013943-2/2	chr4:13577558-13577660	8	chr4:13577743,13577558-13577660+13577652	Alt3		ABA					67.2	50.82	81.34	87.28	81.38	69.54	75.47	80.65	100	97.56
AT4G27100		AthALTA0013948-2/2	chr4:13597771-13597883	38	chr4:13597694,13597809+13597771-13597883	Alt3	Core_up		DRO	SALT			0	11.9	12.86	42	24.14	39.29	18.42	10.53	NA	NA
AT4G27120		AthALTA0013949-2/3	chr4:13603027-13603137	3	chr4:13603229,13603027-13603141+13603137+13603134	Alt3	Core_down	ABA	DRO				53.49	33.23	50.88	34.38	20.76	14.66	11.1	9.27	16.1	23
AT4G27120		AthALTA0013949-3/3	chr4:13603027-13603141	7	chr4:13603229,13603027-13603141+13603137+13603134	Alt3	Core_up	ABA	DRO				46.51	66.77	48.85	65.62	79.24	85.34	88.9	89.19	83.9	76.74
AT4G28070		AthALTA0014036-2/4	chr4:13947128-13947225	5	chr4:13947024,13947133+13947128+13947123+13947100-13947225	Alt3			DRO				27.27	28	6.67	25	NA	NA	NA	NA	NA	NA
AT4G28070		AthALTA0014036-4/4	chr4:13947100-13947225	33	chr4:13947024,13947133+13947128+13947123+13947100-13947225	Alt3			DRO				4.55	0	6.67	25	NA	NA	NA	NA	NA	NA
AT4G28550		AthALTA0014074-2/3	chr4:14112932-14113190	13	chr4:14112751,14112945+14112932+14112883-14113190	Alt3					HEAT		4	4.88	2.38	0	3.33	10	2.94	20	NA	NA
AT4G28820		AthALTA0014092-2/4	chr4:14231521-14231598	9	chr4:14231708,14231521-14231638+14231601+14231598+14231589	Alt3		ABA			HEAT		64.51	82.21	67.18	55.51	60.26	55.2	68.68	53.57	NA	NA
AT4G28820		AthALTA0014092-3/4	chr4:14231521-14231601	12	chr4:14231708,14231521-14231638+14231601+14231598+14231589	Alt3		ABA					33.84	17.79	32.82	42.64	39.74	44.8	31.32	43.18	NA	NA
AT4G29380		AthALTA0014108-2/4	chr4:14459959-14460038	2	chr4:14459708,14459961+14459959+14459941+14459791-14460038	Alt3			DRO	SALT			96.08	97.21	70.53	50.04	70.21	88.29	96.59	84.23	NA	NA
AT4G29380		AthALTA0014108-4/4	chr4:14459791-14460038	170	chr4:14459708,14459961+14459959+14459941+14459791-14460038	Alt3			DRO	SALT			3.92	2.79	29.47	49.96	29.79	11.71	3.41	15.77	NA	NA
AT4G29890		AthALTA0014148-3/5	chr4:14610256-14610377	17	chr4:14610144,14610273+14610268+14610256+14610249+14610218-14610377	Alt3					HEAT		92.52	89.71	84.06	90.42	78.03	81.82	95.15	66.67	NA	NA
AT4G29890		AthALTA0014148-4/5	chr4:14610249-14610377	24	chr4:14610144,14610273+14610268+14610256+14610249+14610218-14610377	Alt3					HEAT		7.48	10.29	14.21	9.58	19.29	18.18	3.26	33.33	NA	NA
AT4G30100		AthALTA0014166-2/4	chr4:14715555-14715612	48	chr4:14715430,14715603+14715555+14715515+14715511-14715612	Alt3		ABA					64.71	80	57.63	70.73	NA	NA	NA	NA	NA	NA
AT4G30720		AthALTA0014238-2/2	chr4:14974296-14974367	10	chr4:14974448,14974296-14974367+14974357	Alt3						COLD	47.66	49.32	58.82	49.5	79.52	70.21	84.41	86.61	71.23	93.16
AT4G30760		AthALTA0014241-2/2	chr4:14982975-	3	chr4:14982884,14982978+14982975-	Alt3					HEAT	COLD	45.14	44.09	49.87	50.56	59.5	59.7	61.25	43.31	46.38	63.51
AT4G30900		AthALTA0014256-2/2	chr4:15041132-15041233	4	chr4:15041045,15041136+15041132-15041233	Alt3						COLD	97	96	94.05	96.32	97.67	94.23	95.18	95.92	75	90.7
AT4G30910		AthALTA0014259-2/4	chr4:15043261-15043346	8	chr4:15043408,15043261-15043367+15043360+15043346+15043338	Alt3			DRO				10.49	6.67	6.92	21.98	15.22	18.75	17.46	6.56	14.29	28.57
AT4G30990		AthALTA0014267-2/2	chr4:15089013-15089196	3	chr4:15088771,15089016+15089013-15089196	Alt3			DRO				29.17	23.53	48.28	22.22	50	51.11	48.39	50	NA	NA
AT4G31115		AthALTA0014293-2/3	chr4:15130947-15131034	47	chr4:15130652,15130994+15130947+15130942-15131034	Alt3				SALT			83.09	83.54	74.39	71.24	82.74	58.03	83.88	83.36	NA	NA
AT4G31115		AthALTA0014293-3/3	chr4:15130942-15131034	52	chr4:15130652,15130994+15130947+15130942-15131034	Alt3				SALT			16.91	16.46	25.61	28.76	17.26	41.97	16.12	16.64	NA	NA
AT4G31170		AthALTA0014301-2/3	chr4:15154362-15154891	44	chr4:15155048,15154362-15154935+15154891+15154847	Alt3			DRO				18.25	16.34	12.42	31.47	15.91	13.43	15	12.7	10	4.08
AT4G31170		AthALTA0014301-3/3	chr4:15154362-15154935	88	chr4:15155048,15154362-15154935+15154891+15154847	Alt3			DRO				81.75	83.66	87.58	68.53	84.09	86.57	85	87.3	90	95.92
AT4G31200		AthALTA0014308-3/3	chr4:15163559-15164617	38	chr4:15164832,15163559-15164617+15164587+15164579	Alt3	Core_down			SALT	HEAT		82.76	93.88	90	100	100	81.25	94.29	75	NA	NA
AT4G31570		AthALTA0014371-2/3	chr4:15298146-15303815	4	chr4:15297997,15298150+15298146+15298135-15303815	Alt3					HEAT		NA	NA	NA	NA	50.59	57.98	24.14	0	16.13	18.09
AT4G31570		AthALTA0014371-3/3	chr4:15298135-15303815	15	chr4:15297997,15298150+15298146+15298135-15303815	Alt3	Core_down				HEAT	COLD	NA	NA	NA	NA	49.41	42.02	75.86	37.87	83.87	64.32
AT4G32000		AthALTA0014396-2/3	chr4:15475758-15475969	3	chr4:15476096,15475758-15476021+15475969+15475966	Alt3				SALT			NA	NA	39.13	33.33	45	17.86	36.62	36	NA	NA
AT4G32140		AthALTA0014414-2/2	chr4:15523918-15524005	17	chr4:15524174,15523918-15524005+15523988	Alt3	Core_up			SALT	HEAT		20.54	24.43	26.43	35.85	10	35.38	9.21	39.13	2.7	10.67
AT4G32330		AthALTA0014435-2/2	chr4:15610857-15610956	3	chr4:15610739,15610860+15610857-15610956	Alt3					HEAT	COLD	83.22	78.2	83.25	80.53	76	72.44	82.63	64.32	78.57	95.21
AT4G32620		AthALTA0014461-2/2	chr4:15736696-	3	chr4:15736596,15736699+15736696-	Alt3						COLD	29.63	30	26.42	21.05	31.37	24.64	26.42	20.79	10.53	42.22
AT4G32970		AthALTA0014513-2/2	chr4:15913299-15913592	17	chr4:15913685,15913299-15913592+15913575	Alt3			DRO	SALT	HEAT		NA	NA	93.75	61.29	94.74	75	77.78	94.44	NA	NA
AT4G33500		AthALTA0014553-3/3	chr4:16114223-16114363	74	chr4:16114469,16114223-16114363+16114343+16114289	Alt3			DRO				11.11	19.23	6.87	33.9	3.03	8.25	4.64	6.02	1.41	3.85
AT4G33740		AthALTA0014570-3/4	chr4:16187326-	36	chr4:16186954,16187362+16187359+16187326+16187306-	Alt3				SALT			16.09	22.07	28.25	30.89	10.34	33.33	23.01	26.79	NA	NA
AT4G33760		AthALTA0014580-2/2	chr4:16191671-16191762	4	chr4:16191876,16191671-16191762+16191758	Alt3						COLD	76.91	77.85	73.58	88.29	84.98	76.46	75.4	81.1	72.53	89.46
AT4G34140		AthALTA0014614-2/4	chr4:16353076-16353162	3	chr4:16352973,16353079+16353076+16353073+16353055-16353162	Alt3						COLD	88.85	74.22	83.61	84.88	86.77	78.97	75.27	83.04	86.2	69.64
AT4G34140		AthALTA0014614-3/4	chr4:16353073-16353162	6	chr4:16352973,16353079+16353076+16353073+16353055-16353162	Alt3						COLD	11.15	23.22	15.81	14.63	13.23	20.28	22.96	15.62	10.54	28.37
AT4G35030		AthALTA0014680-3/3	chr4:16677198-16677424	61	chr4:16677118,16677259+16677205+16677198-16677424	Alt3			DRO				NA	NA	85.68	70.58	82.81	88.37	NA	NA	NA	NA
AT4G35560		AthALTA0014702-2/2	chr4:16884321-16884422	3	chr4:16884241,16884324+16884321-16884422	Alt3	Core_down	ABA	DRO				53.33	16.33	40	14.06	23.08	13.64	25	23.53	NA	NA
AT4G35940		AthALTA0014735-3/4	chr4:17023031-	168	chr4:17022911,17023199+17023035+17023031+17022985-	Alt3					HEAT		100	100	94.64	98.36	88.89	92.5	78.05	54.55	NA	NA
AT4G35987		AthALTA0014741-2/2	chr4:17036317-17036449	18	chr4:17036180,17036335+17036317-17036449	Alt3				SALT			91.67	97.44	82.76	80.65	95.65	80	NA	NA	NA	NA
AT4G36580		AthALTA0014805-2/2	chr4:17258340-17258482	47	chr4:17258236,17258387+17258340-17258482	Alt3	Core_up			SALT	HEAT		NA	NA	5.88	0	4.17	20	0	16.67	NA	NA
AT4G36580		AthALTA0014807-2/3	chr4:17258794-17259103	4	chr4:17258700,17258798+17258794+17258786-17259103	Alt3		ABA	DRO	SALT	HEAT		67.29	100	100	58.82	45.6	75.47	100	41.67	NA	NA
AT4G36790		AthALTA0014819-2/4	chr4:17337128-17337350	4	chr4:17336982,17337132+17337128+17337074+17337055-17337350	Alt3					HEAT		17.22	13.17	11.48	20.97	9.29	15.32	16.67	32.56	NA	NA
AT4G36790		AthALTA0014819-4/4	chr4:17337055-17337350	77	chr4:17336982,17337132+17337128+17337074+17337055-17337350	Alt3					HEAT		82.78	84.61	86.89	75.81	90.71	78.69	80.56	65.12	NA	NA
AT4G37225		AthALTA0014868-2/2	chr4:17516187-17516642	20	chr4:17516727,17516187-17516642+17516622	Alt3		ABA					93.33	77.19	82.35	95.24	NA	NA	NA	NA	NA	NA
AT4G37432		AthALTA0014872-2/2	chr4:17597179-17597781	5	chr4:17598188,17597179-17597781+17597776	Alt3					HEAT		10.06	5.61	9.9	16.42	12.77	5.97	16.67	0	3.12	17.5
AT4G37480		AthALTA0014878-2/2	chr4:17621086-17621262	36	chr4:17620841,17621122+17621086-17621262	Alt3						COLD	2.6	1.64	5.32	9.38	7.89	15.09	6.35	0	0	31.58
AT4G38470		AthALTA0014960-2/2	chr4:18000016-18000120	28	chr4:17999837,18000044+18000016-18000120	Alt3				SALT			1.09	1.65	4.13	5.26	4.5	20.59	3	16	2.53	1.52
AT4G39235		AthALTA0015072-2/4	chr4:18268939-18269212	18	chr4:18268678,18268957+18268939+18268799+18268710-18269212	Alt3					HEAT	COLD	91.91	85.18	96.37	83.71	9.02	9.65	53.48	71.73	100	67.49
AT4G39235		AthALTA0015072-4/4	chr4:18268710-18269212	247	chr4:18268678,18268957+18268939+18268799+18268710-18269212	Alt3					HEAT	COLD	8.09	14.82	3.63	15.65	90.98	89.97	46.52	27.87	0	32.51
AT5G01470		AthALTA0015198-2/2	chr5:192296-	6	chr5:192215,192302+192296-	Alt3				SALT			67.74	69.94	77.63	80.26	77.59	60.62	86.11	77.67	NA	NA
AT5G01595		AthALTA0015205-3/3	chr5:229263-230013	55	chr5:227838,229318+229267+229263-230013	Alt3			DRO				69.66	75.89	79.84	62.39	71.75	73.72	66.96	75.69	87.79	100
AT5G01780		AthALTA0015222-5/6	chr5:303141-303854	294	chr5:304001,303141-303872+303854+303796+303728+303725+303560	Alt3			DRO				14.77	6.98	28	10.64	16.67	15.52	13.79	9.62	NA	NA
AT5G01950		AthALTA0015244-2/2	chr5:369011-369136	54	chr5:369285,369011-369136+369082	Alt3					HEAT		0	0	10.07	6.95	7.78	22.55	8.85	25.74	NA	NA
AT5G02180		AthALTA0015269-2/3	chr5:432135-432314	42	chr5:432031,432177+432135+432131-432314	Alt3					HEAT		NA	NA	NA	NA	14.81	10	6.67	27.78	NA	NA
AT5G02180		AthALTA0015269-3/3	chr5:432131-432314	46	chr5:432031,432177+432135+432131-432314	Alt3					HEAT		NA	NA	NA	NA	85.19	90	93.33	72.22	NA	NA
AT5G02410		AthALTA0015286-2/2	chr5:518462-518723	67	chr5:518820,518462-518723+518656	Alt3					HEAT		95.58	90.5	96.19	96.7	97.74	97.14	94.67	78.87	NA	NA
AT5G02680		AthALTA0015304-3/4	chr5:607387-607754	10	chr5:606729,607397+607392+607387+607289-607754	Alt3					HEAT		22.73	11.11	15.25	9.68	37.5	22.73	47.37	3.85	NA	NA
AT5G02680		AthALTA0015304-4/4	chr5:607289-607754	108	chr5:606729,607397+607392+607387+607289-607754	Alt3	Core_up	ABA		SALT	HEAT		63.64	88.89	79.66	87.1	56.25	77.27	42.11	96.15	NA	NA
AT5G03330		AthALTA0015345-2/2	chr5:808587-808641	5	chr5:808509,808592+808587-808641	Alt3						COLD	100	100	100	100	100	100	100	100	82.35	100
AT5G03345		AthALTA0015348-2/2	chr5:814370-814422	4	chr5:814268,814374+814370-814422	Alt3						COLD	36	41.65	45.88	42.86	54.21	54.47	38.36	36	36.11	59.02
AT5G03406		AthALTA0015353-2/2	chr5:840778-840951	87	chr5:840682,840865+840778-840951	Alt3			DRO				NA	NA	21.74	40.43	44.55	53.07	29.41	15.15	NA	NA
AT5G03830		AthALTA0015396-3/5	chr5:1020130-	41	chr5:1020022,1020171+1020133+1020130+1020090+1020082-	Alt3				SALT			0	2.86	1.89	3.3	6.25	27.27	10.53	5	NA	NA
AT5G03830		AthALTA0015396-4/5	chr5:1020090-	81	chr5:1020022,1020171+1020133+1020130+1020090+1020082-	Alt3				SALT			100	91.43	93.4	94.51	93.75	72.73	86.84	92.5	NA	NA
AT5G03970		AthALTA0015413-2/2	chr5:-1072985	25	chr5:1073372,-1072985+1072960	Alt3					HEAT		81.82	83.33	87.72	80.3	NA	NA	84	100	NA	NA
AT5G04020		AthALTA0015416-2/3	chr5:1081611-1081860	6	chr5:1081938,1081611-1081868+1081860+1081854	Alt3		ABA					52.63	76.74	71.25	68.52	NA	NA	70.59	70	NA	NA
AT5G04020		AthALTA0015416-3/3	chr5:1081611-1081868	14	chr5:1081938,1081611-1081868+1081860+1081854	Alt3		ABA					42.11	20.93	25	28.7	NA	NA	29.41	30	NA	NA
AT5G04250		AthALTA0015431-2/2	chr5:1176243-1176697	70	chr5:1176138,1176313+1176243-1176697	Alt3			DRO				46.76	48.31	50.47	24.09	29.38	26.12	NA	NA	NA	NA
AT5G04320		AthALTA0015436-2/2	chr5:1209597-1209669	54	chr5:1209510,1209651+1209597-1209669	Alt3					HEAT		100	100	100	100	94.69	100	100	72	NA	NA
AT5G04460		AthALTA0015453-3/3	chr5:1259795-1261196	198	chr5:1259717,1259993+1259983+1259795-1261196	Alt3	Core_down			SALT	HEAT		90.41	95.97	96.3	97.83	96.43	78.46	94	67.35	NA	NA
AT5G04480		AthALTA0015463-3/6	chr5:1275997-1276087	12	chr5:1276295,1275997-1276177+1276107+1276100+1276087+1276085+1276075	Alt3	Core_down	ABA	DRO				22.22	4	19.64	3.57	16	6.56	9.38	4.17	NA	NA
AT5G04480		AthALTA0015463-4/6	chr5:1275997-1276100	25	chr5:1276295,1275997-1276177+1276107+1276100+1276087+1276085+1276075	Alt3		ABA					77.78	96	80.36	94.64	84	88.52	90.63	95.83	NA	NA
AT5G04980		AthALTA0015504-2/2	chr5:1469563-1470136	7	chr5:1470213,1469563-1470136+1470129	Alt3			DRO				NA	NA	67.9	91.9	85.36	85.4	87.93	94.9	NA	NA
AT5G05180		AthALTA0015520-3/4	chr5:1537093-1537547	174	chr5:1536996,1537267+1537213+1537093+1537087-1537547	Alt3				SALT			87.46	79.73	84.47	83.29	82.5	62.43	87.29	81.44	100	89.46
AT5G05180		AthALTA0015520-4/4	chr5:1537087-1537547	180	chr5:1536996,1537267+1537213+1537093+1537087-1537547	Alt3				SALT			12.54	18.79	15.53	16.71	17.5	33.11	10.29	15.02	0	10.54
AT5G06120		AthALTA0015584-2/2	chr5:1849715-1849819	3	chr5:1849639,1849718+1849715-1849819	Alt3		ABA					54.84	34.48	41.48	35.05	40.04	36.42	27.98	41.79	45.71	54.84
AT5G06190		AthALTA0015598-2/2	chr5:1876198-1876426	6	chr5:1876589,1876198-1876426+1876420	Alt3					HEAT		98.75	100	100	99.4	NA	NA	98.46	80	NA	NA
AT5G06450		AthALTA0015634-3/7	chr5:1967723-1968404	260	chr5:1969066,1967723-1968503+1968465+1968459+1968435+1968404+1968195+1968144	Alt3					HEAT		7.58	5.17	2.1	7.27	3.74	8.75	0	17.64	6.14	0
AT5G06450		AthALTA0015634-4/7	chr5:1967723-1968435	291	chr5:1969066,1967723-1968503+1968465+1968459+1968435+1968404+1968195+1968144	Alt3						COLD	2.04	0.32	2.1	4.24	0	2.5	4.17	1.36	30.69	0
AT5G06450		AthALTA0015634-7/7	chr5:1967723-1968503	359	chr5:1969066,1967723-1968503+1968465+1968459+1968435+1968404+1968195+1968144	Alt3						COLD	90.37	94.5	95.79	87.89	96.26	88.75	95.83	81.01	63.18	100
AT5G06480		AthALTA0015635-2/3	chr5:1976865-1976966	3	chr5:1977141,1976865-1977020+1976966+1976963	Alt3					HEAT		100	100	95	95.45	100	91.43	100	82.35	NA	NA
AT5G06670		AthALTA0015643-2/3	chr5:2051295-2051389	16	chr5:2051533,2051295-2051402+2051389+2051373	Alt3			DRO				NA	NA	5.29	48.13	0	6.6	0	7.04	NA	NA
AT5G06670		AthALTA0015643-3/3	chr5:2051295-2051402	29	chr5:2051533,2051295-2051402+2051389+2051373	Alt3			DRO				NA	NA	94.71	51.87	100	93.4	100	92.96	NA	NA
AT5G06980		AthALTA0015680-4/4	chr5:2168216-2168378	26	chr5:2168109,2168242+2168232+2168219+2168216-2168378	Alt3					HEAT		87.95	82.06	NA	NA	79.9	82.65	82.04	51.49	77.83	92.02
AT5G07360		AthALTA0015701-2/2	chr5:2329540-2329639	5	chr5:2329725,2329540-2329639+2329634	Alt3				SALT			81.74	83	76.47	82.42	73.08	56.67	91.67	91.07	85.71	80.77
AT5G07940		AthALTA0015741-2/3	chr5:2534528-2534592	3	chr5:2533886,2534531+2534528+2534508-2534592	Alt3				SALT			86.21	75	81.82	85.71	90.91	72.41	85.42	82.35	NA	NA
AT5G07940		AthALTA0015742-2/3	chr5:2534688-2534912	59	chr5:2534592,2534747+2534688+2534682-2534912	Alt3					HEAT		19.35	13.73	8.51	5.77	NA	NA	5.56	20.83	NA	NA
AT5G07940		AthALTA0015742-3/3	chr5:2534682-2534912	65	chr5:2534592,2534747+2534688+2534682-2534912	Alt3					HEAT		80.65	86.27	91.49	94.23	NA	NA	94.44	79.17	NA	NA
AT5G07980		AthALTA0015753-2/3	chr5:2554480-2554771	70	chr5:2555428,2554480-2555014+2554771+2554701	Alt3			DRO				90.48	82.35	97.14	72.73	93.75	100	92.11	89.47	NA	NA
AT5G08270		AthALTA0015779-2/2	chr5:2662699-	5	chr5:2662614,2662704+2662699-	Alt3					HEAT		27.27	13.33	37.5	31.71	31.82	40	46.43	15.15	NA	NA
AT5G08440		AthALTA0015812-2/2	chr5:2724389-2724639	3	chr5:2724018,2724392+2724389-2724639	Alt3						COLD	57.69	44.89	67.62	62.18	51.85	60.04	59.74	57.89	47.37	76.74
AT5G08440		AthALTA0015815-2/3	chr5:2721805-2722139	7	chr5:2721610,2721812+2721805+2721779-2722139	Alt3					HEAT		96	100	98.04	98	97.06	97.14	98.91	77.05	100	95.65
AT5G08440		AthALTA0015815-3/3	chr5:2721779-2722139	33	chr5:2721610,2721812+2721805+2721779-2722139	Alt3					HEAT		4	0	1.96	2	2.94	2.86	1.09	22.95	0	4.35
AT5G08710		AthALTA0015875-2/2	chr5:2836146-2836205	17	chr5:2836334,2836146-2836205+2836188	Alt3			DRO		HEAT		0	13.79	26.47	6.67	NA	NA	16.22	51.28	22.92	18.29
AT5G09995		AthALTA0015928-2/3	chr5:-3125366	11	chr5:3125445,-3125369+3125366+3125355	Alt3	Core_up			SALT		COLD	12.83	13.8	11.42	18.3	12.66	27.99	16.94	17.03	9.58	27.37
AT5G10080		AthALTA0015940-2/3	chr5:3151628-3151916	35	chr5:3151527,3151663+3151628+3151613-3151916	Alt3			DRO		HEAT		NA	NA	45.45	20	26.67	32.26	20	43.75	NA	NA
AT5G11580		AthALTA0016054-2/2	chr5:3719533-3719578	10	chr5:3719267,3719543+3719533-3719578	Alt3					HEAT		19.01	13.66	31.95	33.94	33.01	33.9	32.82	13.96	21.64	16.73
AT5G11600		AthALTA0016055-2/4	chr5:3734378-3734551	6	chr5:3734830,3734378-3734745+3734591+3734551+3734545	Alt3						COLD	93.67	94.63	87.5	91.98	88.46	88.24	87.31	74.65	80	95.24
AT5G11600		AthALTA0016055-3/4	chr5:3734378-3734591	46	chr5:3734830,3734378-3734745+3734591+3734551+3734545	Alt3						COLD	6.33	4.7	12.5	8.02	11.54	11.76	12.69	25.35	20	2.38
AT5G11650		AthALTA0016063-2/2	chr5:3745811-3745909	34	chr5:3745742,3745845+3745811-3745909	Alt3	Core_up		DRO	SALT			12	10.43	12.9	32.69	12.12	34.74	16.67	26.37	10	2.38
AT5G13760		AthALTA0016243-2/2	chr5:4442759-4443670	94	chr5:4442579,4442853+4442759-4443670	Alt3					HEAT		93.68	92.06	88.76	86.84	87.8	87.8	90	74.34	93.1	96.15
AT5G13980		AthALTA0016270-2/2	chr5:4512309-4512386	6	chr5:4512228,4512315+4512309-4512386	Alt3						COLD	4.32	4.84	4.26	5.3	3.8	6.76	4.03	9.22	6.67	24.24
AT5G14430		AthALTA0016311-2/3	chr5:4654227-4654817	320	chr5:4653899,4654547+4654227+4654198-4654817	Alt3				SALT			91.02	92.03	86.33	71.73	89.04	67.54	92.15	84.82	90.48	93.15
AT5G14430		AthALTA0016311-3/3	chr5:4654198-4654817	349	chr5:4653899,4654547+4654227+4654198-4654817	Alt3				SALT			8.98	7.97	13.67	28.27	10.96	32.46	7.85	15.18	9.52	6.85
AT5G14440		AthALTA0016315-2/3	chr5:-4656176	3	chr5:4656498,-4656199+4656176+4656173	Alt3					HEAT	COLD	43.15	43.41	49.51	50.86	53.15	47.71	52.79	33.73	41.38	64.3
AT5G14550		AthALTA0016342-2/3	chr5:4692917-4692988	18	chr5:4693080,4692917-4693008+4692988+4692970	Alt3						COLD	82.35	88.04	80.72	82.14	80.95	92.11	NA	NA	52.63	90.91
AT5G14550		AthALTA0016342-3/3	chr5:4692917-4693008	38	chr5:4693080,4692917-4693008+4692988+4692970	Alt3						COLD	17.65	11.96	19.28	17.86	19.05	7.89	NA	NA	47.37	9.09
AT5G14850		AthALTA0016374-2/3	chr5:4802792-4803008	26	chr5:4803131,4802792-4803022+4803008+4802982	Alt3		ABA	DRO	SALT	HEAT		60.61	76.84	49.67	79.57	74.29	51.52	68.42	50.98	NA	NA
AT5G14850		AthALTA0016374-3/3	chr5:4802792-4803022	40	chr5:4803131,4802792-4803022+4803008+4802982	Alt3		ABA	DRO	SALT			35.09	19.83	47.76	20.43	22.01	46	31.58	44.98	NA	NA
AT5G15190		AthALTA0016394-2/2	chr5:-4933043	9	chr5:4933118,-4933043+4933034	Alt3			DRO				6.67	7.45	27.78	12.05	5	12.76	NA	NA	NA	NA
AT5G15270		AthALTA0016399-4/4	chr5:4959455-4959865	193	chr5:4959337,4959648+4959536+4959497+4959455-4959865	Alt3					HEAT		98.28	100	100	99.37	99.01	97.7	96.95	69	96.59	100
AT5G16210		AthALTA0016471-2/3	chr5:5294698-5295061	8	chr5:5295153,5294698-5295068+5295061+5295053	Alt3			DRO				95.35	93.33	78.41	94.17	82	88.43	91.3	87.64	100	97.06
AT5G16280		AthALTA0016479-2/4	chr5:5328700-5328783	8	chr5:5329042,5328700-5328859+5328823+5328783+5328775	Alt3				SALT			100	91.89	89.17	94.59	100	81.83	98.26	92.88	100	94.28
AT5G16280		AthALTA0016479-3/4	chr5:5328700-5328823	48	chr5:5329042,5328700-5328859+5328823+5328783+5328775	Alt3				SALT			0	6.09	10.83	5.41	0	15.9	1.74	7.12	0	5.72
AT5G16480		AthALTA0016500-2/2	chr5:5382114-5382259	52	chr5:5382470,5382114-5382259+5382207	Alt3	Core_up			SALT	HEAT		4.99	12.77	11.5	9.23	4.17	45.83	18.6	47.14	5.56	0
AT5G17440		AthALTA0016594-2/2	chr5:5752624-5752673	3	chr5:5752492,5752627+5752624-5752673	Alt3				SALT			NA	NA	66.67	71.43	65.38	80.77	56	68.18	NA	NA
AT5G17460		AthALTA0016599-2/2	chr5:-5757464	14	chr5:5757542,-5757464+5757450	Alt3			DRO				NA	NA	63.16	40.74	NA	NA	NA	NA	NA	NA
AT5G18260		AthALTA0016667-2/2	chr5:6037101-6037527	17	chr5:6037616,6037101-6037527+6037510	Alt3		ABA					4.76	38.89	25.81	19.23	NA	NA	NA	NA	NA	NA
AT5G18460		AthALTA0016695-2/3	chr5:6124958-6125011	5	chr5:6124823,6124963+6124958+6124954-6125011	Alt3			DRO		HEAT		74.53	66.67	66.67	49.41	62.07	49.23	55.83	73.85	70	69.09
AT5G18460		AthALTA0016695-3/3	chr5:6124954-6125011	9	chr5:6124823,6124963+6124958+6124954-6125011	Alt3			DRO		HEAT		25.47	33.33	33.33	50.59	37.93	50.77	43.04	26.15	30	30.91
AT5G18500		AthALTA0016701-2/3	chr5:6138552-6138670	6	chr5:6138464,6138558+6138552+6138536-6138670	Alt3			DRO				100	93.57	100	82.35	NA	NA	NA	NA	NA	NA
AT5G18525		AthALTA0016709-2/3	chr5:6150340-6150555	7	chr5:6150672,6150340-6150570+6150555+6150548	Alt3		ABA					62.74	79.97	76.19	79.1	82.19	77.66	70.23	61.82	NA	NA
AT5G18540		AthALTA0016713-2/2	chr5:6155815-	6	chr5:6155673,6155821+6155815-	Alt3				SALT			52.94	42.62	55.81	56.43	68.95	53.83	NA	NA	NA	NA
AT5G19030		AthALTA0016773-2/2	chr5:-6357598	14	chr5:6357771,-6357598+6357584	Alt3			DRO			COLD	69.59	70.08	76.32	59.21	84.21	84.72	83.12	83.33	65	94.12
AT5G19130		AthALTA0016781-2/3	chr5:6417444-6418246	30	chr5:6418388,6417444-6418251+6418246+6418216	Alt3				SALT		COLD	26.39	25.93	34.92	25	8.82	53.85	18.33	28.3	23.53	8.11
AT5G19130		AthALTA0016781-3/3	chr5:6417444-6418251	35	chr5:6418388,6417444-6418251+6418246+6418216	Alt3				SALT		COLD	73.61	74.07	63.49	75	91.18	46.15	81.67	69.81	76.47	91.89
AT5G19430		AthALTA0016806-2/2	chr5:6554906-6554988	27	chr5:6554638,6554933+6554906-6554988	Alt3					HEAT		0.36	1.18	5.08	3.08	2.99	17.14	0	25.32	0	0
AT5G19670		AthALTA0016829-2/2	chr5:6648241-6648602	13	chr5:6647927,6648254+6648241-6648602	Alt3		ABA	DRO				11.54	29.17	57.69	20	22.73	25	22.45	36.36	NA	NA
AT5G20950		AthALTA0016924-2/3	chr5:7110562-7110819	22	chr5:7111196,7110562-7110824+7110819+7110797	Alt3						COLD	17.47	21.41	21.72	22.36	22.78	21.58	19.19	21.55	29.55	8.51
AT5G21060		AthALTA0016931-2/2	chr5:-7149278	4	chr5:7149509,-7149278+7149274	Alt3			DRO				35.71	48.53	37.93	56.14	70.27	57.89	71.7	76.67	52.94	44.96
AT5G21060		AthALTA0016932-2/3	chr5:7152095-7152160	12	chr5:7152232,7152095-7152166+7152160+7152148	Alt3				SALT			76.71	65.62	65.77	52.49	47.85	64.6	59.69	66.07	58.4	58.48
AT5G21060		AthALTA0016932-3/3	chr5:7152095-7152166	18	chr5:7152232,7152095-7152166+7152160+7152148	Alt3			DRO	SALT			23.29	34.38	31.95	47.51	52.15	35.4	39.76	33.2	41.6	41.52
AT5G22040		AthALTA0016950-2/2	chr5:7298147-7298386	5	chr5:7298995,7298147-7298386+7298381	Alt3					HEAT		95.35	93.02	90.32	93.75	NA	NA	100	82.35	NA	NA
AT5G22140		AthALTA0016966-2/3	chr5:7341182-7341438	4	chr5:7341536,7341182-7341461+7341438+7341434	Alt3		ABA					50	83.78	56.82	57.14	73.02	73.16	NA	NA	NA	NA
AT5G22760		AthALTA0017009-2/3	chr5:7575484-7575948	21	chr5:7575389,7575505+7575484+7575479-7575948	Alt3		ABA					0	17.78	17.33	8	9.84	6.38	14.93	7.41	NA	NA
AT5G22760		AthALTA0017009-3/3	chr5:7575479-7575948	26	chr5:7575389,7575505+7575484+7575479-7575948	Alt3		ABA					100	82.22	82.67	92	90.16	93.62	85.07	85.19	NA	NA
AT5G22860		AthALTA0017028-3/3	chr5:7641971-7642104	19	chr5:7642268,7641971-7642104+7642098+7642085	Alt3					HEAT		NA	NA	78.95	74.42	88.57	78.6	97.3	79.49	NA	NA
AT5G23200		AthALTA0017043-2/2	chr5:7808184-	5	chr5:7808090,7808189+7808184-	Alt3						COLD	13.33	2.5	26.92	25.56	17.24	22.22	25.42	14.86	33.33	16
AT5G23610		AthALTA0017100-2/3	chr5:7958017-7958131	74	chr5:7958218,7958017-7958134+7958131+7958057	Alt3						COLD	92.66	96.75	87.99	88.86	83.45	89.16	88.6	97.28	79.17	54.29
AT5G23610		AthALTA0017100-3/3	chr5:7958017-7958134	77	chr5:7958218,7958017-7958134+7958131+7958057	Alt3						COLD	7.34	3.25	12.01	11.14	16.55	10.84	11.4	2.72	20.83	45.71
AT5G24170		AthALTA0017147-2/2	chr5:8190169-8190286	5	chr5:8190855,8190169-8190286+8190281	Alt3		ABA					52.64	70.98	53.88	63.2	60.1	64.92	65.59	75.6	NA	NA
AT5G24610		AthALTA0017186-2/2	chr5:8429572-	125	chr5:8428152,8429697+8429572-	Alt3			DRO				NA	NA	100	76.47	NA	NA	NA	NA	NA	NA
AT5G24830		AthALTA0017253-3/4	chr5:8531802-8533467	91	chr5:8531718,8531893+8531888+8531802+8531777-8533467	Alt3			DRO				95.45	100	95.45	79.41	NA	NA	89.47	93.33	NA	NA
AT5G24970		AthALTA0017263-2/2	chr5:8607435-8607506	9	chr5:8607605,8607435-8607506+8607497	Alt3					HEAT		NA	NA	NA	NA	NA	NA	100	81.45	NA	NA
AT5G24970		AthALTA0017265-2/2	chr5:8606956-8607089	8	chr5:8607212,8606956-8607089+8607081	Alt3		ABA					0	22.22	21.05	20.83	9.52	7.69	17.14	6.67	NA	NA
AT5G25520		AthALTA0017313-3/3	chr5:8888669-	30	chr5:8888590,8888699+8888695+8888669-	Alt3						COLD	14.81	7.14	8.64	10.78	5.66	8.93	6.5	15.95	37.04	14.26
AT5G25560		AthALTA0017315-2/5	chr5:8898283-8898333	34	chr5:8898083,8898317+8898283+8898269+8898188+8898181-8898333	Alt3					HEAT		12.81	14.86	1.18	1.52	0	0.99	0	22.07	0	0
AT5G25560		AthALTA0017315-3/5	chr5:8898269-8898333	48	chr5:8898083,8898317+8898283+8898269+8898188+8898181-8898333	Alt3					HEAT		12.44	9.62	0.38	3.68	1.9	0.96	4.27	44.02	0	0
AT5G25560		AthALTA0017315-4/5	chr5:8898188-8898333	129	chr5:8898083,8898317+8898283+8898269+8898188+8898181-8898333	Alt3	Core_down				HEAT	COLD	39.59	28.43	34.8	28.13	36.21	43.68	36.23	10.77	38.16	19.51
AT5G25560		AthALTA0017315-5/5	chr5:8898181-8898333	136	chr5:8898083,8898317+8898283+8898269+8898188+8898181-8898333	Alt3					HEAT	COLD	32.66	44.35	61.35	64.46	58.09	53.42	46.7	19.75	61.84	80.49
AT5G25560		AthALTA0017320-2/2	chr5:8899094-8899670	332	chr5:8898983,8899426+8899094-8899670	Alt3			DRO				77.03	68.04	94.49	56.65	93.97	88.82	87.49	73.55	84	94.77
AT5G26610		AthALTA0017369-4/4	chr5:9375406-9375527	32	chr5:9375230,9375438+9375430+9375423+9375406-9375527	Alt3			DRO				12.99	14.43	16.48	35.34	18.75	9.52	14.29	15.38	NA	NA
AT5G26740		AthALTA0017378-2/2	chr5:9292222-9292352	60	chr5:9292142,9292282+9292222-9292352	Alt3			DRO	SALT	HEAT		65.42	67.13	75.49	41.03	55.56	74.36	58.67	73.77	NA	NA
AT5G26760		AthALTA0017382-3/4	chr5:9404058-9404242	38	chr5:9404480,9404058-9404253+9404242+9404207+9404204	Alt3						COLD	0	0	0.57	0.53	0	8.43	0	2.18	0	17.31
AT5G26850		AthALTA0017387-2/2	chr5:9445936-9446084	8	chr5:9445530,9445944+9445936-9446084	Alt3				SALT			82.14	71.43	71.67	78.95	58.54	80	76.92	79.55	NA	NA
AT5G27300		AthALTA0017403-2/2	chr5:9621075-9621162	26	chr5:9620979,9621101+9621075-9621162	Alt3				SALT			NA	NA	75	79.17	67.65	84.38	63.46	78.18	NA	NA
AT5G27410		AthALTA0017418-2/2	chr5:9682152-9682187	13	chr5:9682071,9682165+9682152-9682187	Alt3						COLD	100	100	100	98.78	100	100	100	100	80.73	100
AT5G27730		AthALTA0017435-2/2	chr5:9821282-9821410	11	chr5:9821196,9821293+9821282-9821410	Alt3					HEAT	COLD	14.47	10.64	30.13	22.22	54.35	42.25	35.79	17.95	27.59	73.33
AT5G27830		AthALTA0017442-2/2	chr5:9862607-	9	chr5:9862537,9862616+9862607-	Alt3						COLD	10.11	16.18	17.35	14.44	16	9.26	14.52	14.62	11.76	37.14
AT5G27950		AthALTA0017455-3/5	chr5:9985453-9985542	6	chr5:9985334,9985459+9985456+9985453+9985402+9985384-9985542	Alt3		ABA	DRO				51.02	84.38	55.19	36.56	54.65	53.62	63.54	77.42	74.47	62.5
AT5G27950		AthALTA0017455-4/5	chr5:9985402-9985542	57	chr5:9985334,9985459+9985456+9985453+9985402+9985384-9985542	Alt3		ABA	DRO				46.94	15.63	43.72	62.56	43.02	44.93	35.42	20.97	25.53	37.5
AT5G27970		AthALTA0017464-2/2	chr5:10009231-10009318	3	chr5:10009141,10009234+10009231-10009318	Alt3					HEAT		NA	NA	72.73	87.5	78.12	75	87.5	72.22	NA	NA
AT5G27970		AthALTA0017474-2/2	chr5:10013505-10013679	4	chr5:10013405,10013509+10013505-10013679	Alt3		ABA					79.15	59.18	88.99	82.62	100	92.8	87.08	89.72	77.14	85.76
AT5G27970		AthALTA0017475-2/3	chr5:10014832-10014950	35	chr5:10014520,10014867+10014832+10014826-10014950	Alt3					HEAT		10.26	18.92	8.02	10.14	11.26	16.33	7.19	23.91	17.65	7.5
AT5G27970		AthALTA0017475-3/3	chr5:10014826-10014950	41	chr5:10014520,10014867+10014832+10014826-10014950	Alt3					HEAT		89.74	81.08	91.98	89.86	88.74	83.67	92.81	76.09	82.35	92.5
AT5G35400		AthALTA0017560-2/3	chr5:13601356-13601488	5	chr5:13601609,13601356-13601507+13601488+13601483	Alt3		ABA	DRO	SALT			75.68	95.24	69.7	96.3	92.68	76.32	91.3	88.89	100	93.24
AT5G35570		AthALTA0017576-2/2	chr5:13751774-13751869	7	chr5:13751951,13751774-13751869+13751862	Alt3				SALT			12.64	10.39	12.92	20.04	35.33	15.01	21.25	20.94	11.25	8.11
AT5G35930		AthALTA0017599-2/3	chr5:14069773-14069861	45	chr5:14069974,14069773-14069874+14069861+14069816	Alt3	Core_up		DRO	SALT			NA	NA	37.5	81.82	46.67	67.86	50	50	NA	NA
AT5G37130		AthALTA0017646-2/2	chr5:14683671-14683765	5	chr5:14683536,14683676+14683671-14683765	Alt3						COLD	39.13	27.54	42.46	34.63	36.5	28.1	37.5	26.87	39.8	22.59
AT5G37340		AthALTA0017653-2/2	chr5:14789166-14789236	17	chr5:14789343,14789166-14789236+14789219	Alt3					HEAT		59.91	71.43	70.91	57.95	NA	NA	43.75	73.11	NA	NA
AT5G37380		AthALTA0017659-2/2	chr5:-14818457	4	chr5:14819192,-14818457+14818453	Alt3						COLD	28.19	25.16	26.62	41.1	46.63	43.52	40.75	29.92	29.25	65.51
AT5G37530		AthALTA0017667-2/3	chr5:14906879-14906969	30	chr5:14906757,14906909+14906879+14906876-14906969	Alt3			DRO				NA	NA	42.86	66.67	NA	NA	NA	NA	NA	NA
AT5G37530		AthALTA0017667-3/3	chr5:14906876-14906969	33	chr5:14906757,14906909+14906879+14906876-14906969	Alt3			DRO				NA	NA	57.14	33.33	NA	NA	NA	NA	NA	NA
AT5G37590		AthALTA0017677-2/2	chr5:14931159-14931254	4	chr5:14931618,14931159-14931254+14931250	Alt3		ABA			HEAT		50.82	74.84	67.61	68.04	66.92	59.73	88.26	72.09	81.43	89.92
AT5G38360		AthALTA0017709-4/5	chr5:15332858-15332990	123	chr5:15333074,15332858-15332993+15332990+15332968+15332908+15332867	Alt3				SALT			81.93	86.08	80.2	79.1	72.73	87.76	77.27	85.19	90.32	86.36
AT5G38720		AthALTA0017739-3/5	chr5:15510075-15510167	26	chr5:15510430,15510075-15510232+15510188+15510167+15510164+15510141	Alt3						COLD	92.51	90.61	87	89.37	90.12	81.42	87.08	94.04	95.41	69.73
AT5G38720		AthALTA0017739-4/5	chr5:15510075-15510188	47	chr5:15510430,15510075-15510232+15510188+15510167+15510164+15510141	Alt3						COLD	3.74	9.39	13	9.74	7.66	16.6	12.92	5.96	2.26	29.31
AT5G38895		AthALTA0017757-4/4	chr5:15572284-15572686	171	chr5:15572203,15572455+15572304+15572301+15572284-15572686	Alt3					HEAT		99.44	97.38	97.71	97.1	97.73	95.08	100	75.47	NA	NA
AT5G39900		AthALTA0017789-2/3	chr5:15977736-15978468	4	chr5:15978605,15977736-15978481+15978468+15978464	Alt3				SALT			NA	NA	90	91.67	56.79	100	97.83	94.12	NA	NA
AT5G40550		AthALTA0017856-2/3	chr5:16242044-16242153	3	chr5:16241956,16242047+16242044+16242035-16242153	Alt3		ABA					50	20	28.95	37.74	42.42	40	NA	NA	NA	NA
AT5G40550		AthALTA0017856-3/3	chr5:16242035-16242153	12	chr5:16241956,16242047+16242044+16242035-16242153	Alt3		ABA					44.44	72	63.16	50.94	51.52	57.14	NA	NA	NA	NA
AT5G40600		AthALTA0017861-2/2	chr5:16255062-16255229	11	chr5:16255336,16255062-16255229+16255218	Alt3				SALT			22.73	14.29	11.11	10.81	28.12	12.12	10.42	9.64	NA	NA
AT5G40700		AthALTA0017872-2/2	chr5:-16292133	3	chr5:16292226,-16292133+16292130	Alt3				SALT			55.56	45.45	51.28	52.63	66.67	40	NA	NA	NA	NA
AT5G41130		AthALTA0017905-2/2	chr5:16461494-16461623	44	chr5:16461731,16461494-16461623+16461579	Alt3				SALT			NA	NA	NA	NA	0	16	NA	NA	NA	NA
AT5G41620		AthALTA0017933-2/3	chr5:16647197-16647302	4	chr5:16646698,16647201+16647197+16647124-16647302	Alt3			DRO				NA	NA	93.75	63.16	80	70.97	85.71	81.25	NA	NA
AT5G41620		AthALTA0017933-3/3	chr5:16647124-16647302	77	chr5:16646698,16647201+16647197+16647124-16647302	Alt3			DRO				NA	NA	6.25	26.32	13.33	19.35	4.76	15.62	NA	NA
AT5G42700		AthALTA0018062-2/5	chr5:17123841-17124022	10	chr5:17122889,17123851+17123841+17123819+17123611+17123583-17124022	Alt3			DRO				NA	NA	100	82.35	97.37	95	NA	NA	NA	NA
AT5G43403		AthALTA0018100-3/7	chr5:17430539-17430871	21	chr5:17431450,17430539-17431095+17431039+17431037+17431026+17430871+17430854+17430850	Alt3					HEAT		41.28	40.32	30.61	24	NA	NA	20	73.68	NA	NA
AT5G43403		AthALTA0018100-6/7	chr5:17430539-17431039	189	chr5:17431450,17430539-17431095+17431039+17431037+17431026+17430871+17430854+17430850	Alt3			DRO				19.55	12.9	8.16	24	NA	NA	15	5.26	NA	NA
AT5G43403		AthALTA0018100-7/7	chr5:17430539-17431095	245	chr5:17431450,17430539-17431095+17431039+17431037+17431026+17430871+17430854+17430850	Alt3		ABA			HEAT		26.07	43.55	55.1	46	NA	NA	60	21.05	NA	NA
AT5G43560		AthALTA0018107-2/6	chr5:17503230-17503380	14	chr5:17502978,17503244+17503230+17503222+17503204+17503187+17503135-17503380	Alt3					HEAT		96.97	98.04	91.38	92.57	96.88	86.09	96.85	75.49	94.94	94.29
AT5G43560		AthALTA0018107-5/6	chr5:17503187-17503380	57	chr5:17502978,17503244+17503230+17503222+17503204+17503187+17503135-17503380	Alt3					HEAT		1.52	1.96	6.9	2.7	1.04	11.92	1.57	24.51	4.43	1.43
AT5G43720		AthALTA0018122-2/3	chr5:17557901-17557960	11	chr5:17558054,17557901-17557964+17557960+17557949	Alt3						COLD	66.67	54.84	48	55.26	31.82	33.33	33.33	37.5	17.65	39.91
AT5G43720		AthALTA0018122-3/3	chr5:17557901-17557964	15	chr5:17558054,17557901-17557964+17557960+17557949	Alt3						COLD	33.33	45.16	52	44.74	68.18	66.67	66.67	62.5	82.35	59.86
AT5G44530		AthALTA0018196-3/3	chr5:17940778-	135	chr5:17940702,17940913+17940787+17940778-	Alt3					HEAT		100	96.43	91.95	96.67	91.67	94.55	92.76	74.68	NA	NA
AT5G44600		AthALTA0018213-2/2	chr5:17990779-17990911	3	chr5:17990690,17990782+17990779-17990911	Alt3						COLD	NA	NA	54.79	49.16	27.88	34.79	26.79	39.74	33.56	14.86
AT5G45020		AthALTA0018231-3/4	chr5:18169202-18169418	110	chr5:18168798,18169312+18169214+18169202+18169199-18169418	Alt3				SALT			47.06	51.02	40	31.11	53.19	36.36	41.86	51.35	NA	NA
AT5G45030		AthALTA0018233-4/6	chr5:18172943-18173478	180	chr5:18172569,18173123+18172971+18172968+18172943+18172938+18172932-18173478	Alt3					HEAT		23.08	17.63	15.12	12.19	12.5	17.14	18.39	37.5	NA	NA
AT5G45500		AthALTA0018269-2/5	chr5:-18434995	9	chr5:18435373,-18435296+18435278+18435232+18434995+18434986	Alt3				SALT	HEAT		27.23	28.69	35.45	46.6	25.8	44.74	52.57	29.4	26.86	16.4
AT5G45510		AthALTA0018270-2/2	chr5:18448938-	83	chr5:18448755,18449021+18448938-	Alt3				SALT			13.18	13.39	12.52	8.79	15.22	30.72	10.18	24.5	8.82	8.78
AT5G45760		AthALTA0018286-3/3	chr5:18561817-18561876	40	chr5:18561731,18561857+18561821+18561817-18561876	Alt3					HEAT		NA	NA	90.16	96.77	NA	NA	71.48	100	NA	NA
AT5G46500		AthALTA0018333-2/2	chr5:18857420-	33	chr5:18857339,18857453+18857420-	Alt3					HEAT		NA	NA	NA	NA	NA	NA	35	8.33	NA	NA
AT5G47380		AthALTA0018392-2/3	chr5:19221618-19221952	9	chr5:19222084,19221618-19222015+19221952+19221943	Alt3				SALT			NA	NA	NA	NA	21.05	5.26	9.8	9.38	NA	NA
AT5G47380		AthALTA0018392-3/3	chr5:19221618-19222015	72	chr5:19222084,19221618-19222015+19221952+19221943	Alt3				SALT	HEAT		NA	NA	NA	NA	21.05	57.89	19.61	0	NA	NA
AT5G47420		AthALTA0018397-2/2	chr5:19233990-19234079	4	chr5:19233886,19233994+19233990-19234079	Alt3				SALT			90.9	92.34	91.49	86.21	98.17	80.02	95.46	86.22	86.87	93.94
AT5G47690		AthALTA0018432-2/3	chr5:19325225-19325311	5	chr5:19325134,19325230+19325225+19325222-19325311	Alt3						COLD	31.2	27.52	26.42	25.14	28.44	26.54	21.61	36	29.9	10.36
AT5G47690		AthALTA0018432-3/3	chr5:19325222-19325311	8	chr5:19325134,19325230+19325225+19325222-19325311	Alt3						COLD	68.8	72.48	73.58	74.86	71.56	73.46	78.39	63.56	70.1	89.64
AT5G47690		AthALTA0018437-3/6	chr5:19326617-19326867	6	chr5:19326446,19326623+19326619+19326617+19326614+19326585+19326531-19326867	Alt3						COLD	23.23	21.62	29.09	31.6	29.37	32.6	30.06	23.91	25.95	42.15
AT5G47690		AthALTA0018437-4/6	chr5:19326614-19326867	9	chr5:19326446,19326623+19326619+19326617+19326614+19326585+19326531-19326867	Alt3						COLD	76.77	77.89	70.91	67.8	69.99	67.4	69.94	75.11	73.46	57.85
AT5G47900		AthALTA0018464-2/2	chr5:19393606-19393731	9	chr5:19393529,19393615+19393606-19393731	Alt3				SALT			NA	NA	64.86	77.27	79.17	95	66.67	66.67	NA	NA
AT5G47900		AthALTA0018465-2/2	chr5:19393812-19393903	8	chr5:19393731,19393820+19393812-19393903	Alt3					HEAT		NA	NA	55.72	64.55	50.72	41.88	56.71	19.5	NA	NA
AT5G48120		AthALTA0018484-2/2	chr5:19513988-19514146	4	chr5:19514244,19513988-19514146+19514142	Alt3		ABA		SALT	HEAT		80.9	100	85.3	89.35	100	84.5	100	77.92	NA	NA
AT5G48520		AthALTA0018515-2/2	chr5:19663927-19663984	3	chr5:19663794,19663930+19663927-19663984	Alt3						COLD	10.55	8.38	8.92	18.08	16.89	13.89	22.63	19.6	12.91	49.28
AT5G48775		AthALTA0018539-2/4	chr5:19775876-19776071	6	chr5:19775661,19775882+19775876+19775797+19775791-19776071	Alt3			DRO				NA	NA	41.67	58.33	NA	NA	NA	NA	NA	NA
AT5G48775		AthALTA0018539-4/4	chr5:19775791-19776071	91	chr5:19775661,19775882+19775876+19775797+19775791-19776071	Alt3			DRO				NA	NA	54.17	33.33	NA	NA	NA	NA	NA	NA
AT5G49470		AthALTA0018587-2/4	chr5:20064645-20065305	12	chr5:20064563,20064657+20064645+20064636+20064624-20065163	Alt3					HEAT		11.98	6.21	4.98	6.61	1.82	6.28	1.77	21.78	14.06	0
AT5G49470		AthALTA0018587-3/4	chr5:20064636-20065305	21	chr5:20064563,20064657+20064645+20064636+20064624-20065163	Alt3					HEAT		84.94	91.4	95.02	88.3	93.96	93.72	98.23	78.22	80.52	95.49
AT5G49840		AthALTA0018630-2/3	chr5:20256331-20256410	5	chr5:20256226,20256336+20256331+20256326-20256410	Alt3					HEAT		88.42	91.91	75.04	88	89.74	79.53	72.6	90.54	95.43	92.39
AT5G49840		AthALTA0018630-3/3	chr5:20256326-20256410	10	chr5:20256226,20256336+20256331+20256326-20256410	Alt3					HEAT		9.53	8.09	23.86	12	10.26	20.47	27.4	9.46	4.57	7.61
AT5G49840		AthALTA0018631-2/2	chr5:20256624-20256674	4	chr5:20256410,20256628+20256624-20256674	Alt3				SALT			65.59	69.86	75.83	90.38	68.18	48.42	74.38	88.7	NA	NA
AT5G49960		AthALTA0018653-2/3	chr5:20324878-20324954	5	chr5:20325063,20324878-20324970+20324954+20324949	Alt3			DRO				NA	NA	20.59	38.46	27.78	38.89	NA	NA	NA	NA
AT5G50110		AthALTA0018672-2/2	chr5:20375059-20375142	5	chr5:20374596,20375064+20375059-20375142	Alt3						COLD	7.69	13.64	14.41	13.58	21.43	27.59	15.56	15.38	7.14	22.86
AT5G50565		AthALTA0018709-2/2	chr5:20580856-20580958	4	chr5:20580443,20580860+20580856-20580958	Alt3				SALT			74.29	87.5	75	77.36	77.78	93.33	NA	NA	NA	NA
AT5G50780		AthALTA0018719-2/3	chr5:20651620-20651695	10	chr5:20651487,20651630+20651620+20651602-20651695	Alt3					HEAT		100	100	95.24	97.5	NA	NA	80.95	100	NA	NA
AT5G50840		AthALTA0018723-2/3	chr5:20686449-20686557	3	chr5:20686351,20686452+20686449+20686446-20686557	Alt3						COLD	80.56	81.18	69.57	82.05	82.14	78.95	82.35	96.67	86.36	60
AT5G50840		AthALTA0018723-3/3	chr5:20686446-20686557	6	chr5:20686351,20686452+20686449+20686446-20686557	Alt3						COLD	19.44	18.82	30.43	17.95	17.86	21.05	17.65	3.33	13.64	40
AT5G51050		AthALTA0018737-2/3	chr5:20754365-20754597	15	chr5:20753786,20754380+20754365+20754351-20754597	Alt3						COLD	79.73	71.08	72.58	75.29	72.5	75.32	73.26	78.74	70.37	53.06
AT5G51050		AthALTA0018737-3/3	chr5:20754351-20754597	29	chr5:20753786,20754380+20754365+20754351-20754597	Alt3						COLD	20.27	28.92	27.42	23.53	27.5	24.68	26.74	21.26	29.63	46.94
AT5G51150		AthALTA0018754-5/6	chr5:20789817-20789926	54	chr5:20789687,20789871+20789838+20789835+20789827+20789817+20789778-20789926	Alt3						COLD	11.98	5.95	8.64	3.85	1.89	8.45	21.74	15.15	5.77	20.93
AT5G51620		AthALTA0018787-2/2	chr5:20967875-	76	chr5:20967650,20967951+20967875-	Alt3					HEAT	COLD	44.09	34.9	47.01	52.79	65.03	52.19	56.31	75.27	81.53	60.34
AT5G52410		AthALTA0018834-2/3	chr5:21276721-21277022	30	chr5:21276618,21276751+21276721+21276716-21277022	Alt3				SALT			NA	NA	76.4	68.77	93.15	72.7	82.93	92.91	86.02	94.13
AT5G52410		AthALTA0018834-3/3	chr5:21276716-21277022	35	chr5:21276618,21276751+21276721+21276716-21277022	Alt3				SALT			NA	NA	23.6	31.23	6.85	25.9	17.07	7.09	13.98	5.87
AT5G52545		AthALTA0018848-2/2	chr5:21323781-21324233	11	chr5:21324348,21323781-21324233+21324222	Alt3				SALT			80.7	67.39	78.72	78.95	90	73.08	76.67	81.82	NA	NA
AT5G52880		AthALTA0018861-3/5	chr5:21432838-21432995	26	chr5:21433523,21432838-21433029+21433022+21432995+21432981+21432969	Alt3						COLD	96.05	97.02	90.94	88.87	90.43	92.79	97.96	97.27	100	80.95
AT5G53010		AthALTA0018881-3/3	chr5:21490163-21490347	47	chr5:21490446,21490163-21490347+21490321+21490300	Alt3				SALT			NA	NA	42.86	52.94	45	68.75	23.53	36.84	NA	NA
AT5G54090		AthALTA0018981-2/2	chr5:21950751-21950818	8	chr5:21950965,21950751-21950818+21950810	Alt3					HEAT		NA	NA	NA	NA	NA	NA	16.22	0	NA	NA
AT5G54200		AthALTA0018999-3/7	chr5:21994886-21995043	46	chr5:21995309,21994886-21995221+21995218+21995178+21995064+21995043+21995029+21994997	Alt3		ABA					100	80.77	100	100	100	100	100	100	NA	NA
AT5G54520		AthALTA0019006-3/3	chr5:22147873-22148370	13	chr5:22148452,22147873-22148370+22148368+22148357	Alt3					HEAT		77.78	66.67	72.5	70	72.22	79.41	61.54	76.67	NA	NA
AT5G55060		AthALTA0019053-4/5	chr5:22342491-22342531	11	chr5:22342181,22342502+22342496+22342493+22342491+22342301-22342531	Alt3			DRO				88.82	85.39	73.24	91.88	89.22	79.69	NA	NA	87.45	82.05
AT5G55060		AthALTA0019055-2/4	chr5:22344985-22345033	40	chr5:22344744,22345025+22344985+22344956+22344936-22345033	Alt3				SALT			100	100	98.48	89.06	100	83.87	97.44	100	NA	NA
AT5G55060		AthALTA0019058-2/3	chr5:22343891-22344068	12	chr5:22343789,22343903+22343891+22343887-22344068	Alt3						COLD	0	0	7.31	0	0	0	0	0	0	18.72
AT5G55060		AthALTA0019058-3/3	chr5:22343887-22344068	16	chr5:22343789,22343903+22343891+22343887-22344068	Alt3						COLD	100	100	92.69	100	100	100	100	100	100	79.14
AT5G55100		AthALTA0019069-4/4	chr5:22363906-22363976	41	chr5:22364075,22363906-22363976+22363957+22363941+22363935	Alt3	Core_up			SALT	HEAT		0	5.41	4.51	13.19	0	17.07	2.02	26.65	0	0
AT5G55840		AthALTA0019102-2/2	chr5:22598433-22601782	11	chr5:22598203,22598444+22598433-22601782	Alt3			DRO				NA	NA	0	17.65	NA	NA	8.33	0	NA	NA
AT5G56240		AthALTA0019131-2/2	chr5:-22761914	3	chr5:22762009,-22761914+22761911	Alt3						COLD	48.59	49.21	61.79	59.24	60	54.14	65.31	53.25	45.22	63.43
AT5G56460		AthALTA0019137-2/2	chr5:22866677-22866812	4	chr5:22866487,22866681+22866677-22866812	Alt3		ABA					75.09	100	100	94.16	100	100	100	100	100	100
AT5G57790		AthALTA0019243-2/3	chr5:23412778-23412894	11	chr5:23412993,23412778-23412897+23412894+23412883	Alt3		ABA					100	84.09	97.01	93.94	94.12	88.89	95.16	97.73	92.59	80
AT5G57790		AthALTA0019243-3/3	chr5:23412778-23412897	14	chr5:23412993,23412778-23412897+23412894+23412883	Alt3		ABA					0	15.91	2.99	6.06	5.88	11.11	4.84	2.27	7.41	13.33
AT5G57860		AthALTA0019248-2/3	chr5:23437925-23437993	31	chr5:23437729,23437956+23437925+23437920-23437993	Alt3					HEAT	COLD	54.25	57.39	51.51	52.24	45.05	54.7	42.15	62.5	78.41	26.53
AT5G57860		AthALTA0019248-3/3	chr5:23437920-23437993	36	chr5:23437729,23437956+23437925+23437920-23437993	Alt3						COLD	39.58	39.43	41.05	43.02	53.57	41.25	51.51	37.5	15.68	60.64
AT5G58450		AthALTA0019330-2/3	chr5:23628551-23628621	17	chr5:23628353,23628568+23628551+23628544-23628621	Alt3			DRO				95.56	94.44	94.87	69.23	NA	NA	88.89	92.5	NA	NA
AT5G58450		AthALTA0019330-3/3	chr5:23628544-23628621	24	chr5:23628353,23628568+23628551+23628544-23628621	Alt3			DRO				4.44	5.56	5.13	30.77	NA	NA	11.11	7.5	NA	NA
AT5G58510		AthALTA0019343-2/2	chr5:23649000-23649177	22	chr5:23649251,23649000-23649177+23649155	Alt3					HEAT		96.43	94.94	93.97	97.99	95.65	93.15	100	73.77	95.24	100
AT5G58790		AthALTA0019371-2/4	chr5:23745468-23745636	11	chr5:23745359,23745479+23745468+23745463+23745448-23745636	Alt3			DRO				56	50	70.59	33.33	40	26.32	42.11	54.55	NA	NA
AT5G58790		AthALTA0019371-4/4	chr5:23745448-23745636	31	chr5:23745359,23745479+23745468+23745463+23745448-23745636	Alt3			DRO		HEAT		44	47.92	29.41	63.64	60	73.68	57.89	40.91	NA	NA
AT5G58800		AthALTA0019372-2/3	chr5:23746872-23746937	8	chr5:23747188,23746872-23746943+23746937+23746929	Alt3					HEAT		82.92	78.08	74.07	68.03	63.83	59.63	52.97	72.67	75	67.86
AT5G58800		AthALTA0019372-3/3	chr5:23746872-23746943	14	chr5:23747188,23746872-23746943+23746937+23746929	Alt3					HEAT		17.08	21.92	25.93	31.97	36.17	40.37	47.03	27.33	25	32.14
AT5G59400		AthALTA0019411-3/4	chr5:23958674-23958917	208	chr5:23958419,23958882+23958736+23958674+23958669-23958917	Alt3			DRO			COLD	72.73	80.33	75.31	56.86	63.89	68.75	67.83	67.44	50	82.54
AT5G59400		AthALTA0019411-4/4	chr5:23958669-23958917	213	chr5:23958419,23958882+23958736+23958674+23958669-23958917	Alt3			DRO			COLD	27.27	18.03	24.69	43.14	36.11	31.25	29.37	31.4	50	17.46
AT5G59470		AthALTA0019417-2/2	chr5:23979168-	10	chr5:23979100,23979178+23979168-	Alt3		ABA					6.67	23.53	20	21.05	NA	NA	NA	NA	NA	NA
AT5G60170		AthALTA0019470-2/4	chr5:24229706-24229832	37	chr5:24229555,24229743+24229706+24229700+24229689-24229820	Alt3		ABA					27.07	44.3	22.58	21.31	28.46	24.14	37.25	36.15	43.1	35.96
AT5G60170		AthALTA0019470-3/4	chr5:24229700-24229820	43	chr5:24229555,24229743+24229706+24229700+24229689-24229820	Alt3		ABA					65.64	49.73	70.97	63.62	56.21	67.01	55.26	57.35	51.48	55.25
AT5G60430		AthALTA0019482-11/11	chr5:24302239-24302640	155	chr5:24301824,24302394+24302386+24302353+24302332+24302294+24302288+24302282+24302276+24302262+24302254+24302239-24302608	Alt3	Core_down			SALT	HEAT		27.56	17.31	43.65	33.49	34.48	0	35.01	0	NA	NA
AT5G60430		AthALTA0019482-4/11	chr5:24302332-24302640	62	chr5:24301824,24302394+24302386+24302353+24302332+24302294+24302288+24302282+24302276+24302262+24302254+24302239-24302608	Alt3	Core_up		DRO		HEAT		62.7	54.83	15.28	34.6	44.83	52.03	56.02	93.02	NA	NA
AT5G60430		AthALTA0019482-6/11	chr5:24302288-24302608	106	chr5:24301824,24302394+24302386+24302353+24302332+24302294+24302288+24302282+24302276+24302262+24302254+24302239-24302608	Alt3				SALT			0	5.05	4.77	9.77	0	28.46	0	0	NA	NA
AT5G60430		AthALTA0019482-7/11	chr5:24302282-24302608	112	chr5:24301824,24302394+24302386+24302353+24302332+24302294+24302288+24302282+24302276+24302262+24302254+24302239-24302608	Alt3			DRO				0	0	19.1	0	0	0	0	0	NA	NA
AT5G60870		AthALTA0019500-2/2	chr5:24486954-24487100	7	chr5:24487245,24486954-24487100+24487093	Alt3				SALT			33.33	45	40	33.33	29.41	46.67	42.86	50	NA	NA
AT5G60980		AthALTA0019510-2/2	chr5:24545429-24545494	3	chr5:24545352,24545432+24545429-24545494	Alt3						COLD	45.23	41.86	45.63	52.08	49.69	50.63	50.55	43.36	34.78	51.82
AT5G61190		AthALTA0019537-2/2	chr5:24617694-24617852	6	chr5:24617613,24617700+24617694-24617852	Alt3			DRO	SALT			NA	NA	78.74	100	94.03	78.74	89.29	97.52	NA	NA
AT5G61190		AthALTA0019538-2/3	chr5:24617982-24618271	21	chr5:24617852,24618003+24617982+24617973-24618271	Alt3		ABA			HEAT		62.5	82.14	85.42	83.05	80	79.59	88.24	67.2	NA	NA
AT5G61190		AthALTA0019538-3/3	chr5:24617973-24618271	30	chr5:24617852,24618003+24617982+24617973-24618271	Alt3					HEAT		31.25	17.86	14.58	16.95	20	20.41	11.76	32.8	NA	NA
AT5G61310		AthALTA0019550-2/2	chr5:-24653761	9	chr5:24654796,-24653761+24653752	Alt3					HEAT		23.21	25.06	30.45	18.74	40.47	35.57	28.47	43.76	33.44	37.77
AT5G61830		AthALTA0019586-3/4	chr5:24837765-24837936	26	chr5:24837426,24837791+24837788+24837765+24837746-24837936	Alt3					HEAT		95.4	89.26	78.21	82.89	84.21	71.01	86.3	69.88	74.19	77.78
AT5G62600		AthALTA0019628-2/3	chr5:25128340-25128460	6	chr5:25128602,25128340-25128480+25128460+25128454	Alt3					HEAT		100	97.5	98.25	93.48	93.55	91.18	98.72	82.76	NA	NA
AT5G64080		AthALTA0019751-2/2	chr5:-25645629	12	chr5:25646001,-25645629+25645617	Alt3		ABA					81.67	52.9	61.92	66.07	59.37	71.91	57	58.28	82.41	84.4
AT5G64360		AthALTA0019771-3/4	chr5:25736689-25736890	115	chr5:25737204,25736689-25736911+25736890+25736870+25736775	Alt3						COLD	85.71	91.67	95.08	83.33	81.82	93.75	83.33	85.19	86.96	70
AT5G64600		AthALTA0019805-2/3	chr5:25825539-25825623	41	chr5:25825420,25825580+25825539+25825530-25825623	Alt3						COLD	15.99	17.16	18.9	10.31	19.14	24.89	25.44	16.05	6.5	27.67
AT5G64600		AthALTA0019805-3/3	chr5:25825530-25825623	50	chr5:25825420,25825580+25825539+25825530-25825623	Alt3						COLD	82.01	82.84	81.1	87.11	80.86	75.11	74.56	83.95	90.25	68.87
AT5G64730		AthALTA0019827-2/2	chr5:25874343-25874450	4	chr5:25874254,25874347+25874343-25874450	Alt3						COLD	100	100	90.03	100	83.01	81.77	88.89	100	58.82	100
AT5G67170		AthALTA0020057-3/4	chr5:26800920-26801069	22	chr5:26800830,26800942+26800939+26800920+26800909-26801069	Alt3				SALT			63.64	66.67	70.45	66.13	66.67	45.45	80	79.31	NA	NA
AT5G67540		AthALTA0020069-3/5	chr5:26945173-26945699	85	chr5:26946016,26945173-26945827+26945782+26945699+26945689+26945614	Alt3			DRO	SALT	HEAT		73.28	63.06	78.5	49.33	55.85	37.74	65.42	90.77	NA	NA
AT5G67540		AthALTA0020069-4/5	chr5:26945173-26945782	168	chr5:26946016,26945173-26945827+26945782+26945699+26945689+26945614	Alt3			DRO	SALT	HEAT		26.72	32.2	18.32	46.67	39.49	62.26	31.04	7.76	NA	NA
AT3G16170	AAE13	AthALTA0020165-2/2	chr3:5478942-5479019	46	chr3:5478821,5478988+5478942-5479019	Alt3				SALT			85.49	93.75	89.06	92.15	92.18	76.73	94.26	82.64	NA	NA
AT3G23790	AAE16	AthALTA0020181-2/2	chr3:8577043-8577170	40	chr3:8576486,8577083+8577043-8577170	Alt3			DRO		HEAT		7.5	5.19	43.75	3.39	38.89	33.33	0	21.05	NA	NA
AT5G23050	AAE17	AthALTA0020190-2/2	chr5:7734430-7734502	5	chr5:7734591,7734430-7734502+7734497	Alt3				SALT			100	93.03	100	94.81	74.55	93.69	100	100	100	100
AT3G62150	ABCB21	AthALTA0020363-2/2	chr3:23013211-23013609	18	chr3:23013688,23013211-23013609+23013591	Alt3			DRO				68.55	70.72	76.31	59.49	NA	NA	NA	NA	NA	NA
AT5G58270	ABCB25	AthALTA0020372-2/2	chr5:23563426-23563533	16	chr5:23563279,23563442+23563426-23563533	Alt3						COLD	87.5	87.72	85.26	77.17	91.94	87	96.12	96.36	78.26	96.88
AT5G09930	ABCF2	AthALTA0020498-2/2	chr5:3098348-3098495	4	chr5:3098570,3098348-3098495+3098491	Alt3					HEAT		NA	NA	NA	NA	NA	NA	91.84	75.51	NA	NA
AT4G15230	ABCG30	AthALTA0020561-3/3	chr4:8683829-8683949	19	chr4:8683763,8683848+8683843+8683829-8683949	Alt3				SALT			0	6.67	15.77	22.5	7.67	27.64	NA	NA	NA	NA
AT2G36380	ABCG34	AthALTA0020586-2/3	chr2:15261081-15261196	9	chr2:15261007,15261090+15261081+15261075-15261196	Alt3						COLD	96.71	90.89	91.84	92.05	91.95	89.31	82.43	86.49	92.66	77.26
AT2G36380	ABCG34	AthALTA0020586-3/3	chr2:15261075-15261196	15	chr2:15261007,15261090+15261081+15261075-15261196	Alt3						COLD	3.29	9.11	8.16	7.95	7.23	10.69	17.57	8.91	7.34	22.74
AT2G01320	ABCG7	AthALTA0020628-2/3	chr2:157050-157177	8	chr2:157279,157050-157182+157177+157169	Alt3	Core_down	ABA				COLD	18.83	0	7.19	4.67	0	0	13.33	14.89	29.47	0
AT2G01320	ABCG7	AthALTA0020628-3/3	chr2:157050-157182	13	chr2:157279,157050-157182+157177+157169	Alt3	Core_up	ABA				COLD	81.17	98.9	92.81	95.33	100	100	86.67	85.11	70.53	100
AT3G05420	ACBP4	AthALTA0020758-2/3	chr3:1563412-1563606	3	chr3:1563298,1563415+1563412+1563395-1563606	Alt3					HEAT	COLD	43.12	35.19	51.61	51.81	55.56	47.17	57.56	36.87	39.74	67.52
AT5G04740	ACR12	AthALTA0020917-2/2	chr5:1370319-1370514	73	chr5:1370689,1370319-1370514+1370441	Alt3				SALT			2.86	2.83	11.9	4.11	6.09	22.44	3.25	4.66	5.77	7.44
AT4G16420	ADA2B	AthALTA0021000-2/3	chr4:9264251-9264299	3	chr4:9264389,9264251-9264317+9264299+9264296	Alt3						COLD	45.68	53.97	45.51	53.67	63.62	54.84	41.35	45.21	44.28	75.47
AT4G16420	ADA2B	AthALTA0021001-3/4	chr4:9263682-9263899	14	chr4:9264153,9263682-9263901+9263899+9263889+9263885	Alt3					HEAT		23.18	13.85	25.92	16.04	17.32	8.78	28.45	11.1	NA	NA
AT2G28880	ADCS	AthALTA0021004-2/2	chr2:12400967-12401274	11	chr2:12401438,12400967-12401274+12401263	Alt3					HEAT		NA	NA	62.3	60	NA	NA	75.9	37.5	NA	NA
AT2G28880	ADCS	AthALTA0021006-2/2	chr2:12402270-12402334	7	chr2:12402421,12402270-12402334+12402327	Alt3				SALT			NA	NA	NA	NA	100	84.82	100	100	100	100
AT3G53570	AFC1	AthALTA0021094-3/4	chr3:19863958-19864153	39	chr3:19864363,19863958-19864291+19864153+19864117+19864114	Alt3					HEAT		77.78	88.37	90.24	87.5	83.33	89.55	93.02	63.33	NA	NA
AT3G29575	AFP3	AthALTA0021112-2/3	chr3:11383267-11383661	13	chr3:11383924,11383267-11383675+11383661+11383648	Alt3					HEAT		56.63	44.75	44.87	42.96	NA	NA	13.79	32.54	NA	NA
AT3G29575	AFP3	AthALTA0021112-3/3	chr3:11383267-11383675	27	chr3:11383924,11383267-11383675+11383661+11383648	Alt3					HEAT		43.37	55.25	55.13	57.04	NA	NA	86.21	67.46	NA	NA
AT4G21160	AGD12	AthALTA0021155-2/2	chr4:11286065-11286160	3	chr4:11285947,11286068+11286065-11286160	Alt3						COLD	89.8	93.72	89.53	89.34	84.85	90.58	91.01	91.76	91.3	75.76
AT1G08680	AGD14	AthALTA0021164-2/2	chr1:2766506-2766643	3	chr1:2766175,2766509+2766506-2766643	Alt3				SALT		COLD	64.29	56.8	68.75	69.83	76.34	55.26	65.05	54.6	65.79	86.21
AT1G10870	AGD4	AthALTA0021189-3/3	chr1:3621147-3621249	7	chr1:3621332,3621147-3621249+3621247+3621242	Alt3		ABA	DRO	SALT			26.7	10.83	26.36	42.15	46.15	28.81	30.9	19.5	26.51	30.81
AT1G10870	AGD4	AthALTA0021193-2/4	chr1:3617839-3617929	5	chr1:3618077,3617839-3617970+3617944+3617929+3617924	Alt3						COLD	81.58	85.71	78.35	85.33	82.69	85.96	78.9	64.94	62.86	86.05
AT1G10870	AGD4	AthALTA0021193-3/4	chr1:3617839-3617944	20	chr1:3618077,3617839-3617970+3617944+3617929+3617924	Alt3					HEAT	COLD	5.26	4.08	7.22	7.34	5.77	5.26	9.17	31.17	20	4.65
AT1G77080	AGL27	AthALTA0021259-2/2	chr1:28958778-28958844	5	chr1:28958663,28958783+28958778-28958844	Alt3		ABA					5.74	23.33	NA	NA	NA	NA	NA	NA	NA	NA
AT2G03710	AGL3	AthALTA0021261-2/2	chr2:1131538-	3	chr2:1131440,1131541+1131538-	Alt3				SALT			35.71	42.86	47.15	46.67	33.33	9.09	37.85	36.59	NA	NA
AT2G03060	AGL30	AthALTA0021262-2/3	chr2:901613-901798	160	chr2:901317,901773+901613+901599-901798	Alt3		ABA					89.79	68.75	56.25	69.23	71.43	80	74.19	73.68	62.76	55.88
AT2G03060	AGL30	AthALTA0021262-3/3	chr2:901599-901798	174	chr2:901317,901773+901613+901599-901798	Alt3	Core_up	ABA				COLD	3.59	31.25	43.75	30.77	28.57	20	25.81	26.32	5.71	25.4
AT1G48410	2001-08-01	AthALTA0021300-2/4	chr1:17890510-17890643	41	chr1:17890735,17890510-17890666+17890649+17890643+17890602	Alt3					HEAT	COLD	30.4	20.47	44.67	53.59	53.37	58.62	52.55	30.59	39.34	87.23
AT1G48410	2001-08-01	AthALTA0021300-3/4	chr1:17890510-17890649	47	chr1:17890735,17890510-17890666+17890649+17890643+17890602	Alt3					HEAT	COLD	69.6	79.19	55.33	46.41	46.63	41.38	47.45	69.41	60.66	12.77
AT1G31280	2002-08-01	AthALTA0021307-2/2	chr1:11182404-11183559	3	chr1:11182197,11182407+11182404-11183559	Alt3				SALT			NA	NA	65.35	79.29	74.82	100	67.59	65.76	56.07	65.49
AT2G24520	AHA5	AthALTA0021375-2/3	chr2:10417246-10417326	4	chr2:10417141,10417250+10417246+10417222-10417326	Alt3						COLD	0	0	0	0	0	2.13	1.52	4.76	0	15.79
AT2G24520	AHA5	AthALTA0021375-3/3	chr2:10417222-10417326	28	chr2:10417141,10417250+10417246+10417222-10417326	Alt3						COLD	98.65	98.72	100	100	96.86	95.8	98.48	95.24	100	84.21
AT2G24520	AHA5	AthALTA0021377-2/2	chr2:10417630-10417794	8	chr2:10417551,10417638+10417630-10417794	Alt3					HEAT		98	97.44	98.36	98.63	100	100	92.06	75.86	NA	NA
AT2G01830	AHK4	AthALTA0021410-2/2	chr2:366887-367436	5	chr2:367554,366887-367436+367431	Alt3		ABA					84.63	68.95	58.76	71.83	65.06	61.48	50.39	43.29	NA	NA
AT2G02470	AL6	AthALTA0021564-2/3	chr2:654337-	27	chr2:654262,654364+654337+654308-	Alt3					HEAT	COLD	48.1	44.62	47.06	37.23	46.15	46.1	42.77	22.86	40.32	56
AT3G44370	ALB3L3	AthALTA0021654-2/2	chr3:16034440-16034559	13	chr3:16034735,16034440-16034559+16034546	Alt3			DRO				14.71	3.12	29.27	12.86	13.33	15.79	14.29	8.16	8.33	13.64
AT2G24270	ALDH11A3	AthALTA0021680-2/3	chr2:10329464-10329607	94	chr2:10329722,10329464-10329618+10329607+10329513	Alt3				SALT			19.3	33.22	12.11	18.62	25.1	40.7	18.2	16.44	31.88	18.62
AT2G24270	ALDH11A3	AthALTA0021680-3/3	chr2:10329464-10329618	105	chr2:10329722,10329464-10329618+10329607+10329513	Alt3				SALT			80.7	66.78	87.89	81.38	74.9	59.3	81.8	82.94	68.12	81.38
AT2G40190	ALG11	AthALTA0021769-2/3	chr2:16786526-16786719	15	chr2:16786415,16786541+16786526+16786515-16786719	Alt3		ABA					64.58	84.31	59.72	70.11	64	64.29	62.75	77.5	NA	NA
AT2G40190	ALG11	AthALTA0021769-3/3	chr2:16786515-16786719	26	chr2:16786415,16786541+16786526+16786515-16786719	Alt3		ABA					35.42	15.69	40.28	29.89	36	35.71	37.25	22.5	NA	NA
AT1G02145	ALG12	AthALTA0021773-2/2	chr1:407468-407550	5	chr1:407389,407473+407468-407550	Alt3						COLD	75	60	71.07	61.96	75.51	67.24	84.06	75	68	94.44
AT2G47760	ALG3	AthALTA0021780-2/2	chr2:19566635-19566802	79	chr2:19566913,19566635-19566802+19566723	Alt3	Core_up			SALT		COLD	24.21	12.12	31.25	25.44	36.36	61.54	29.27	16.22	45	72.73
AT5G22770	ALPHA-ADR	AthALTA0021822-2/3	chr5:7587901-7588104	4	chr5:7588194,7587901-7588123+7588104+7588100	Alt3			DRO		HEAT		37.5	41.25	58.44	77.27	NA	NA	58.73	33.33	39.76	50.3
AT4G18120	AML3	AthALTA0021897-6/7	chr4:10040068-10040219	94	chr4:10039956,10040162+10040157+10040138+10040129+10040124+10040068+10040065-10040219	Alt3			DRO				95.1	83.95	97.06	77.94	85.36	100	94.29	84.88	NA	NA
AT3G54720	AMP1	AthALTA0021902-2/2	chr3:20255519-20255603	78	chr3:20255720,20255519-20255603+20255525	Alt3				SALT			100	100	100	100	100	82.76	100	86.89	NA	NA
AT5G20380	ANTR6	AthALTA0022005-2/4	chr5:6888844-6888944	5	chr5:6889056,6888844-6888996+6888980+6888944+6888939	Alt3						COLD	14	11.98	15.53	9.23	6.35	9.46	8.58	7.75	21.05	2.78
AT5G20380	ANTR6	AthALTA0022008-2/2	chr5:6891209-6891277	16	chr5:6891468,6891209-6891277+6891261	Alt3						COLD	53.17	45.71	31.07	27.38	25	26.61	22.63	25.91	36.05	19.49
AT5G05560	APC1	AthALTA0022080-2/2	chr5:1646807-1646890	5	chr5:1646324,1646812+1646807-1646890	Alt3					HEAT		NA	NA	76.47	88.24	NA	NA	76.47	93.33	NA	NA
AT4G21530	APC4	AthALTA0022113-2/3	chr4:11453319-11453393	37	chr4:11453242,11453356+11453319+11453316-11453393	Alt3				SALT			NA	NA	87.5	82.35	84.46	68.42	89.29	93.75	NA	NA
AT4G21530	APC4	AthALTA0022113-3/3	chr4:11453316-11453393	40	chr4:11453242,11453356+11453319+11453316-11453393	Alt3				SALT			NA	NA	12.5	17.65	9.94	31.58	10.71	6.25	NA	NA
AT1G06590	APC5	AthALTA0022122-2/4	chr1:2021847-2021901	43	chr1:2022094,2021847-2021967+2021906+2021901+2021858	Alt3				SALT			NA	NA	NA	NA	36.36	60.87	37.04	23.53	NA	NA
AT1G06590	APC5	AthALTA0022122-3/4	chr1:2021847-2021906	48	chr1:2022094,2021847-2021967+2021906+2021901+2021858	Alt3				SALT			NA	NA	NA	NA	63.64	39.13	62.96	76.47	NA	NA
AT4G36050	APE2	AthALTA0022144-3/4	chr4:17054041-17054156	5	chr4:17054243,17054041-17054167+17054156+17054154+17054151	Alt3				SALT	HEAT		52.64	55.99	45.66	39.02	50.15	23.67	29.3	68.07	NA	NA
AT2G21590	APL4	AthALTA0022202-2/2	chr2:9240239-9240331	25	chr2:9240154,9240264+9240239-9240331	Alt3					HEAT		NA	NA	94.12	98.87	100	97.14	100	81.25	NA	NA
AT4G18020	APRR2	AthALTA0022235-2/3	chr4:10006535-10006775	20	chr4:10007398,10006535-10006779+10006775+10006755	Alt3						COLD	74.71	75	69.23	60.69	72.37	68.27	77.88	86.96	83.56	63.84
AT5G60100	APRR3	AthALTA0022240-2/4	chr5:24200244-24200655	187	chr5:24201129,24200244-24200674+24200662+24200655+24200468	Alt3						COLD	54.4	51.36	58.33	54.55	NA	NA	NA	NA	36.36	61.73
AT5G60100	APRR3	AthALTA0022240-3/4	chr5:24200244-24200662	194	chr5:24201129,24200244-24200674+24200662+24200655+24200468	Alt3						COLD	44.88	47.66	41.67	45.45	NA	NA	NA	NA	63.64	33.24
AT4G00760	APRR8	AthALTA0022255-2/4	chr4:328931-328990	4	chr4:329244,328931-329154+329059+328990+328986	Alt3				SALT			NA	NA	35.14	40	45	23.53	46.88	35.71	NA	NA
AT2G29190	APUM2	AthALTA0022294-2/2	chr2:12547448-12548093	16	chr2:12548181,12547448-12548093+12548077	Alt3				SALT			66.68	57.83	61.61	65.36	74.18	56.49	76.42	67.54	82.05	80.45
AT3G19720	ARC5	AthALTA0022438-2/3	chr3:6851660-6851746	3	chr3:6851838,6851660-6851750+6851746+6851743	Alt3				SALT			NA	NA	40.54	48.78	20.25	39.21	53.56	54.64	37.98	39.82
AT3G19720	ARC5	AthALTA0022438-3/3	chr3:6851660-6851750	7	chr3:6851838,6851660-6851750+6851746+6851743	Alt3				SALT			NA	NA	59.46	51.22	79.75	60.5	46.44	45.36	62.02	60.18
AT1G30330	ARF6	AthALTA0022524-2/2	chr1:10689803-10689907	6	chr1:10689994,10689803-10689907+10689901	Alt3					HEAT		61.11	65.93	74.33	76.03	67.14	59.96	78.26	53.08	65.35	67.74
AT5G19330	ARIA	AthALTA0022585-2/3	chr5:6512206-6512363	9	chr5:6512449,6512206-6512366+6512363+6512354	Alt3						COLD	80.18	80.07	78.06	68.28	83.49	79.27	77.23	85.6	78.07	53.5
AT5G19330	ARIA	AthALTA0022585-3/3	chr5:6512206-6512366	12	chr5:6512449,6512206-6512366+6512363+6512354	Alt3						COLD	19.82	19.93	21.94	31.72	16.06	20.43	21.29	14.4	21.93	45.86
AT2G41460	ARP	AthALTA0022640-2/2	chr2:17286119-17286299	21	chr2:17285783,17286140+17286119-17286299	Alt3						COLD	95.81	85	91.1	91.74	NA	NA	85.46	94.13	100	80.45
AT5G43500	ARP9	AthALTA0022697-2/2	chr5:17470786-17470903	9	chr5:17470647,17470795+17470786-17470903	Alt3					HEAT		5.56	0	2.94	10.26	6.67	16.67	20	35.48	0	0
AT4G14147	ARPC4	AthALTA0022711-2/2	chr4:8156006-8156114	43	chr4:8156244,8156006-8156114+8156071	Alt3				SALT			2.04	7.64	4.69	11.21	6.25	23.68	3.12	12.5	NA	NA
AT4G01710	ARPC5A	AthALTA0022712-3/3	chr4:736090-736190	26	chr4:736019,736116+736106+736090-736190	Alt3					HEAT		68.89	58.85	69.89	70	69.35	75.34	80.88	60.34	84.62	82.22
AT1G09840	ASK10	AthALTA0022817-2/3	chr1:3199381-3199623	4	chr1:3200036,3199381-3199694+3199623+3199619	Alt3				SALT			76.77	76.4	73.52	75.9	79.59	60.34	80.29	76.27	NA	NA
AT3G05840	ASK3	AthALTA0022842-2/2	chr3:1740700-1740906	29	chr3:1740161,1740729+1740700-1740906	Alt3						COLD	90.75	91.1	91.73	81.01	91.77	95.34	89.87	96.33	90.87	74.07
AT1G57870	ASK4	AthALTA0022849-3/4	chr1:21434737-21434968	62	chr1:21435253,21434737-21434972+21434968+21434930+21434906	Alt3						COLD	37.66	35.78	36.82	27.29	41.44	46.94	34.63	33.73	48.28	19.15
AT1G57870	ASK4	AthALTA0022849-4/4	chr1:21434737-21434972	66	chr1:21435253,21434737-21434972+21434968+21434930+21434906	Alt3						COLD	59.29	60.31	59.83	70.55	56.5	53.06	61.92	63.41	51.72	80.85
AT1G62800	ASP4	AthALTA0022913-2/4	chr1:23256628-23256695	51	chr1:23256953,23256628-23256735+23256701+23256695+23256644	Alt3						COLD	7.41	7.86	6.78	11.86	2.78	3.57	1.61	2.7	22.5	4.76
AT1G62800	ASP4	AthALTA0022913-3/4	chr1:23256628-23256701	57	chr1:23256953,23256628-23256735+23256701+23256695+23256644	Alt3						COLD	92.59	92.14	93.22	88.14	97.22	96.43	98.39	97.3	77.5	92.86
AT3G07525	ATG10	AthALTA0023124-2/2	chr3:2400087-2400140	3	chr3:2400222,2400087-2400140+2400137	Alt3					HEAT		32.55	30.78	37.08	37.08	23.08	35.48	49.96	20.96	NA	NA
AT2G44140	ATG4A	AthALTA0023164-2/4	chr2:18256709-18257008	16	chr2:18257169,18256709-18257083+18257077+18257008+18256992	Alt3			DRO				82.39	83.62	77.01	59.54	79.55	71.59	93.33	88.89	NA	NA
AT1G28210	ATJ1	AthALTA0023279-2/3	chr1:9859857-	36	chr1:9859460,9859893+9859857+9859826-	Alt3				SALT			20	11.54	26.09	14.71	26.09	50	15.38	20	NA	NA
AT3G18930	ATL65	AthALTA0023358-2/2	chr3:6523530-6523776	34	chr3:6523949,6523530-6523776+6523742	Alt3				SALT			2.86	3.6	8	10.96	0	16.67	NA	NA	5.88	5
AT3G48190	ATM	AthALTA0023373-2/3	chr3:17811717-17811858	67	chr3:17811623,17811784+17811717+17811714-17811858	Alt3				SALT			NA	NA	NA	NA	6.31	23.79	NA	NA	NA	NA
AT1G30410	ATMRP13	AthALTA0023455-2/2	chr1:10743311-10743533	22	chr1:10743217,10743333+10743311-10743533	Alt3					HEAT		9.35	14.88	15.13	14.48	17.95	16.84	9.14	24.37	12.84	10.28
AT5G05660	ATNFXL2	AthALTA0023491-2/2	chr5:1694095-1694213	5	chr5:1694301,1694095-1694213+1694208	Alt3						COLD	21.29	14.1	21.2	18.99	16.27	13.93	19.79	30.46	26.7	8.35
AT1G31020	ATO2	AthALTA0023504-2/2	chr1:11057986-11058065	4	chr1:11057901,11057990+11057986-11058065	Alt3		ABA		SALT			70	86.36	92.31	79.94	89.13	62.79	82.19	84.38	NA	NA
AT1G01690	ATPRD3	AthALTA0023548-2/3	chr1:250017-250151	5	chr1:249930,250022+250017+250014-250151	Alt3				SALT			NA	NA	50	38.71	50	28.57	NA	NA	NA	NA
AT1G01690	ATPRD3	AthALTA0023548-3/3	chr1:250014-250151	8	chr1:249930,250022+250017+250014-250151	Alt3				SALT			NA	NA	50	61.29	37.5	71.43	NA	NA	NA	NA
AT1G07910	ATRNL	AthALTA0023614-3/4	chr1:2448929-2449057	26	chr1:2448808,2448955+2448949+2448929+2448926-2449057	Alt3			DRO				NA	NA	100	82.76	96.3	97.22	100	92.31	NA	NA
AT1G60850	ATRPAC42	AthALTA0023617-2/2	chr1:22400021-22400178	11	chr1:22400285,22400021-22400178+22400167	Alt3					HEAT		27.06	25.33	29.55	25	26.98	38.33	22.83	40.74	NA	NA
AT3G63180	ATTKL	AthALTA0023677-2/4	chr3:23337762-23338073	5	chr3:23338187,23337762-23338122+23338097+23338073+23338068	Alt3	Core_up	ABA				COLD	39.49	68.44	48.53	35.01	40.59	53.08	45.86	58.93	38.6	54.1
AT3G63180	ATTKL	AthALTA0023677-3/4	chr3:23337762-23338097	29	chr3:23338187,23337762-23338122+23338097+23338073+23338068	Alt3	Core_down	ABA				COLD	60.51	31.56	51.47	64.99	56.29	46.92	52.38	41.07	61.4	45.9
AT3G61740	ATX3	AthALTA0023731-2/2	chr3:22852164-22852250	3	chr3:22852358,22852164-22852250+22852247	Alt3					HEAT		NA	NA	75.86	75	NA	NA	78.26	100	NA	NA
AT5G09790	ATXR5	AthALTA0023771-4/4	chr5:3039952-3040170	39	chr5:3040435,3039952-3040170+3040167+3040160+3040131	Alt3			DRO				44.12	38.64	50	66.67	60	50	52.63	52.38	NA	NA
AT5G42400	ATXR7	AthALTA0023779-2/2	chr5:16955577-16955989	3	chr5:16956091,16955577-16955989+16955986	Alt3						COLD	78.18	69.7	80.76	77.17	86.67	90.14	78	85.21	90.4	75
AT1G66730	AtLIG6	AthALTA0023880-2/2	chr1:24887345-24887552	90	chr1:24887259,24887435+24887345-24887552	Alt3			DRO		HEAT		NA	NA	27.97	12.26	20.25	15.87	3.94	36.13	NA	NA
AT3G48920	AtMYB45	AthALTA0023892-2/2	chr3:18139745-18139874	8	chr3:18139542,18139753+18139745-18139874	Alt3						COLD	95.24	98.48	100	100	100	100	NA	NA	100	84.85
AT3G48920	AtMYB45	AthALTA0023893-2/3	chr3:18140067-18140561	19	chr3:18139874,18140086+18140067+18140057-18140561	Alt3			DRO				15.15	14.42	5.56	22.64	NA	NA	NA	NA	NA	NA
AT1G74170	AtRLP13	AthALTA0023911-2/3	chr1:27895252-27895585	82	chr1:27896019,27895252-27895639+27895585+27895503	Alt3					HEAT		NA	NA	98.44	95	100	100	97.22	69.57	NA	NA
AT4G04220	AtRLP46	AthALTA0023919-2/2	chr4:2034106-	4	chr4:2034021,2034110+2034106-	Alt3					HEAT		NA	NA	NA	NA	NA	NA	92	73.91	NA	NA
AT5G53340	B3GALT11	AthALTA0023952-2/2	chr5:-21641067	3	chr5:21641176,-21641067+21641064	Alt3					HEAT		73.17	85.87	76.61	71.12	77.67	73.08	67.54	84.44	59.02	71.6
AT1G77810	B3GALT7	AthALTA0023996-2/3	chr1:29262210-29262388	9	chr1:29262482,29262210-29262410+29262388+29262379	Alt3					HEAT		82.76	72.86	60.71	69.57	87.5	82.35	80	45.71	NA	NA
AT2G33820	BAC1	AthALTA0024009-2/2	chr2:14306847-14306892	7	chr2:14306963,14306847-14306892+14306885	Alt3	Core_down			SALT	HEAT		61.9	66.99	72.28	79.76	84.48	69.05	88.89	71.11	NA	NA
AT5G62100	BAG2	AthALTA0024015-2/4	chr5:24941503-	8	chr5:24941259,24941511+24941503+24941470+24941466-	Alt3				SALT			88.71	84.35	80.32	74.73	88.64	66.34	85	96.36	86.15	73.13
AT5G62100	BAG2	AthALTA0024015-4/4	chr5:24941466-	45	chr5:24941259,24941511+24941503+24941470+24941466-	Alt3				SALT			8.06	9.57	15.43	23.12	9.09	30.69	12.5	3.64	13.85	22.39
AT1G04020	BARD1	AthALTA0024066-2/4	chr1:1037921-1038175	3	chr1:1037746,1037924+1037921+1037904+1037831-1038175	Alt3					HEAT		NA	NA	2.86	13.3	28.57	20.36	22.35	0	NA	NA
AT3G63530	BB	AthALTA0024105-2/4	chr3:23456970-23457072	58	chr3:23457164,23456970-23457093+23457089+23457072+23457014	Alt3				SALT			14.81	9.09	10.53	11.54	0	22.22	15.25	28.21	NA	NA
AT1G72990	BGAL17	AthALTA0024315-4/4	chr1:27461791-27461910	15	chr1:27461998,27461791-27461910+27461903+27461901+27461895	Alt3			DRO				0	0	0	27.56	11.6	4.95	NA	NA	NA	NA
AT1G02850	BGLU11	AthALTA0024383-7/7	chr1:631928-632043	81	chr1:631858,632009+632006+632000+631950+631947+631934+631928-632043	Alt3					HEAT		15.55	13.06	16.14	29.51	16.15	16.61	20.81	5.06	NA	NA
AT1G60260	BGLU5	AthALTA0024524-2/4	chr1:22220206-22220415	65	chr1:22220548,22220206-22220451+22220446+22220415+22220350	Alt3					HEAT		7.69	2.08	3.31	3.15	5	5.08	1.35	20.45	NA	NA
AT1G60260	BGLU5	AthALTA0024524-4/4	chr1:22220206-22220451	101	chr1:22220548,22220206-22220451+22220446+22220415+22220350	Alt3					HEAT		87.69	93.75	94.04	96.85	94	91.53	95.07	77.27	NA	NA
AT5G51790	BHLH120	AthALTA0024580-2/5	chr5:21040053-21040406	6	chr5:21039938,21040059+21040053+21040038+21040029+21040021-21040406	Alt3			DRO				73.3	71.05	68.16	83.73	NA	NA	NA	NA	NA	NA
AT5G51790	BHLH120	AthALTA0024580-5/5	chr5:21040021-21040406	38	chr5:21039938,21040059+21040053+21040038+21040029+21040021-21040406	Alt3			DRO				25.22	28.95	31.84	13.31	NA	NA	NA	NA	NA	NA
AT2G31280	BHLH155	AthALTA0024609-2/3	chr2:13342493-13342589	49	chr2:13342381,13342542+13342493+13342488-13342589	Alt3		ABA					0	16	8.03	3.45	11.32	4.55	8.47	7.89	4.35	3.45
AT2G31280	BHLH155	AthALTA0024609-3/3	chr2:13342488-13342589	54	chr2:13342381,13342542+13342493+13342488-13342589	Alt3		ABA					100	84	91.97	96.55	88.68	95.45	91.53	92.11	95.65	96.55
AT5G46690	BHLH71	AthALTA0024657-4/4	chr5:18946315-18946782	189	chr5:18945995,18946504+18946391+18946325+18946315-18946782	Alt3			DRO				88.97	93.98	96.45	78.63	92.73	91.82	91.49	88.46	84.75	80.84
AT5G08130	BIM1	AthALTA0024726-3/5	chr5:2609302-2609391	37	chr5:2609535,2609302-2609406+2609403+2609391+2609387+2609354	Alt3	Core_down				HEAT	COLD	84.16	76.52	81.44	85.83	80	75.35	79.26	64.15	88	68.13
AT5G08130	BIM1	AthALTA0024728-2/2	chr5:2607084-2607387	3	chr5:2607499,2607084-2607387+2607384	Alt3					HEAT		49.76	44.9	53.41	48.42	53.81	40.09	57.99	37.4	44	49.85
AT5G24630	BIN4	AthALTA0024742-2/2	chr5:8435632-8435742	12	chr5:8435860,8435632-8435742+8435730	Alt3	Core_up		DRO	SALT			NA	NA	6.31	36.86	14.63	30.73	NA	NA	NA	NA
AT5G24630	BIN4	AthALTA0024747-3/4	chr5:8434440-8434671	63	chr5:8435056,8434440-8434674+8434671+8434611+8434608	Alt3	Core_down				HEAT	COLD	NA	NA	87.49	90.45	86.13	91.07	92.1	75.95	100	77.27
AT5G24630	BIN4	AthALTA0024747-4/4	chr5:8434440-8434674	66	chr5:8435056,8434440-8434674+8434671+8434611+8434608	Alt3	Core_up				HEAT	COLD	NA	NA	12.51	9.55	9.33	8.93	7.9	24.05	0	22.73
AT5G57590	BIO3-BIO1	AthALTA0024755-2/2	chr5:23320947-23321077	10	chr5:23321208,23320947-23321077+23321067	Alt3		ABA	DRO				60.31	78.48	77.37	59.33	44.77	36.72	69.51	60.78	NA	NA
AT4G03110	BRN1	AthALTA0024877-2/2	chr4:1377077-1377410	3	chr4:1377508,1377077-1377410+1377407	Alt3					HEAT	COLD	61.73	61.94	65.49	66.1	58.33	46.91	71.11	37.8	56.49	78.33
AT1G03457	BRN2	AthALTA0024881-2/2	chr1:862488-862640	27	chr1:862753,862488-862640+862613	Alt3				SALT			28.57	16.67	31.65	30.3	6.67	35.29	NA	NA	NA	NA
AT5G04430	BTR1	AthALTA0024961-2/2	chr5:1251460-1251564	63	chr5:1252065,1251460-1251564+1251501	Alt3			DRO				34.4	42.17	34.07	52.22	29.13	37.07	29.8	39.05	38.25	30.63
AT1G19350	BZR2	AthALTA0025007-4/4	chr1:6688775-6689104	59	chr1:6688644,6688834+6688828+6688826+6688775-6689104	Alt3					HEAT		82.42	83.37	76.9	83.49	77.89	76.09	75.74	57.08	53.14	58.11
AT1G29690	CAD1	AthALTA0025028-2/4	chr1:10380311-10380443	10	chr1:10380552,10380311-10380465+10380456+10380443+10380433	Alt3		ABA					92.31	76.61	90.32	87.85	86.67	83.55	82	89.43	96.15	95.83
AT4G37970	CAD6	AthALTA0025041-2/2	chr4:17850894-17851188	5	chr4:17849980,17850899+17850894-17851188	Alt3					HEAT		NA	NA	0	1.47	0	2.63	17.86	0	NA	NA
AT4G37970	CAD6	AthALTA0025043-2/3	chr4:17851692-17851845	37	chr4:17851616,17851729+17851692+17851675-17851845	Alt3			DRO				NA	NA	76.19	94.9	NA	NA	92.73	92	NA	NA
AT4G37970	CAD6	AthALTA0025043-3/3	chr4:17851675-17851845	54	chr4:17851616,17851729+17851692+17851675-17851845	Alt3			DRO				NA	NA	19.05	2.04	NA	NA	5.45	8	NA	NA
AT1G80780	CAF1-6	AthALTA0025053-4/5	chr1:30358395-30359324	120	chr1:30358295,30358515+30358489+30358412+30358395+30358379-30359324	Alt3					HEAT		1.57	4.42	2.04	0.53	1.63	2.38	2.3	24.11	0	0
AT1G80780	CAF1-6	AthALTA0025053-5/5	chr1:30358379-30359324	136	chr1:30358295,30358515+30358489+30358412+30358395+30358379-30359324	Alt3					HEAT		98.43	95.58	97.96	99.22	98.37	97.62	97.7	75.89	100	96.77
AT3G59100	CALS6	AthALTA0025133-2/2	chr3:21845851-21845927	4	chr3:21845768,21845855+21845851-21845927	Alt3			DRO				NA	NA	87.61	67.47	NA	NA	NA	NA	NA	NA
AT3G59100	CALS6	AthALTA0025143-2/2	chr3:21850818-21850929	29	chr3:21850747,21850847+21850818-21850929	Alt3					HEAT		NA	NA	98.15	97.67	100	97.67	100	84	NA	NA
AT3G14570	CALS8	AthALTA0025155-2/2	chr3:4897851-4898011	10	chr3:4897769,4897861+4897851-4898011	Alt3					HEAT		NA	NA	23.81	23.53	NA	NA	66.67	20	NA	NA
AT5G36940	CAT3	AthALTA0025273-2/2	chr5:14592396-14592462	17	chr5:14592303,14592413+14592396-14592462	Alt3				SALT			76.47	76.92	74.07	64.71	88	70.18	76.98	72.41	67.65	81.08
AT5G24270	CBL4	AthALTA0025340-3/4	chr5:8239738-8239797	12	chr5:8239888,8239738-8239810+8239797+8239793+8239785	Alt3				SALT			86.8	90.58	89.79	94.07	95.1	77.88	NA	NA	NA	NA
AT5G24270	CBL4	AthALTA0025340-4/4	chr5:8239738-8239810	25	chr5:8239888,8239738-8239810+8239797+8239793+8239785	Alt3				SALT			9.51	6.91	8.22	5.93	4.9	20.47	NA	NA	NA	NA
AT5G63490	CBSCBSPB1	AthALTA0025380-2/2	chr5:25421834-25421975	3	chr5:25422137,25421834-25421975+25421972	Alt3						COLD	52.83	56.04	62.93	59.38	62.79	54.72	59.04	53.42	73.91	57.14
AT5G10690	CBSPPR1	AthALTA0025451-3/3	chr5:3376539-3376648	50	chr5:3376726,3376539-3376648+3376603+3376598	Alt3						COLD	20.82	18.55	29.4	19.04	22.16	27.9	9.57	5.97	7.28	35.75
AT3G58580	CCR4-2	AthALTA0025513-3/4	chr3:21662598-21663345	39	chr3:21663540,21662598-21663373+21663345+21663332+21663306	Alt3						COLD	100	94.92	97.88	100	96.14	99.09	98.13	97.55	75.95	96.97
AT3G58580	CCR4-2	AthALTA0025513-4/4	chr3:21662598-21663373	67	chr3:21663540,21662598-21663373+21663345+21663332+21663306	Alt3						COLD	0	5.08	2.12	0	3.86	0.91	1.87	2.45	24.05	3.03
AT3G18500	CCR4-3	AthALTA0025519-2/3	chr3:6353275-6353336	3	chr3:6353200,6353278+6353275+6353271-6353336	Alt3						COLD	0	0	0	0	12.98	0	0	0	0	36.17
AT3G18500	CCR4-3	AthALTA0025519-3/3	chr3:6353271-6353336	7	chr3:6353200,6353278+6353275+6353271-6353336	Alt3						COLD	97.57	100	100	94.47	87.02	98.23	99.42	100	100	63.83
AT3G18500	CCR4-3	AthALTA0025520-3/4	chr3:6353470-6353554	32	chr3:6353336,6353502+6353473+6353470+6353444-6353554	Alt3				SALT	HEAT		27.27	20	44.44	29.89	18.37	40.91	47.26	26.71	NA	NA
AT5G11350	CCR4-6	AthALTA0025535-2/2	chr5:3623577-3623669	5	chr5:3623363,3623582+3623577-3623669	Alt3	Core_down			SALT	HEAT		100	100	96.55	100	100	73.28	96.77	74.45	NA	NA
AT3G19180	CDP1	AthALTA0025663-4/4	chr3:6634999-6635149	57	chr3:6634911,6635056+6635051+6635020+6634999-6635149	Alt3					HEAT		10	16	20.75	16.28	21.05	35.48	16.13	47.15	NA	NA
AT2G45150	CDS4	AthALTA0025675-2/2	chr2:18613938-18614227	27	chr2:18613746,18613965+18613938-18614227	Alt3			DRO				46.15	45.61	56.25	38.83	47.73	39.29	39.62	46.81	NA	NA
AT1G15660	CENP-C	AthALTA0025704-2/2	chr1:5384378-5384630	3	chr1:5384088,5384381+5384378-5384630	Alt3						COLD	8.33	0	5.95	4.35	1.37	0	1.85	5.56	0	15.22
AT5G51290	CERK	AthALTA0025725-2/3	chr5:20845105-20845206	29	chr5:20845424,20845105-20845211+20845206+20845177	Alt3		ABA					76	93.88	80.28	79.38	78	78.57	77.78	89.19	NA	NA
AT5G51290	CERK	AthALTA0025725-3/3	chr5:20845105-20845211	34	chr5:20845424,20845105-20845211+20845206+20845177	Alt3		ABA					24	4.08	19.72	17.53	20	17.86	20	9.46	NA	NA
AT5G51290	CERK	AthALTA0025726-3/5	chr5:20844697-20844953	151	chr5:20845105,20844697-20844967+20844957+20844953+20844926+20844802	Alt3						COLD	1.85	0	3.8	5.51	1.82	1.25	2.3	1.01	17.02	0
AT5G51290	CERK	AthALTA0025726-5/5	chr5:20844697-20844967	165	chr5:20845105,20844697-20844967+20844957+20844953+20844926+20844802	Alt3						COLD	96.3	100	95.57	93.64	94.55	95	97.7	97.98	82.98	100
AT1G48310	CHR18	AthALTA0025901-2/3	chr1:17851617-17851772	4	chr1:17851863,17851617-17851775+17851772+17851768	Alt3			DRO				NA	NA	70.8	92.99	NA	NA	NA	NA	NA	NA
AT1G48310	CHR18	AthALTA0025901-3/3	chr1:17851617-17851775	7	chr1:17851863,17851617-17851775+17851772+17851768	Alt3			DRO				NA	NA	25.03	7.01	NA	NA	NA	NA	NA	NA
AT2G13370	CHR5	AthALTA0025935-2/2	chr2:5546720-5546965	4	chr2:5547075,5546720-5546965+5546961	Alt3						COLD	85.68	100	95.04	96.76	96.22	92.82	90.19	91.11	78.57	93.6
AT3G56690	CIP111	AthALTA0026038-3/3	chr3:20996523-20996724	47	chr3:20997112,20996523-20996724+20996702+20996677	Alt3					HEAT		93.21	93.23	92.41	86.17	90.74	85.34	91.06	64.01	92.96	100
AT5G35410	CIPK24	AthALTA0026081-3/3	chr5:13636342-13636469	5	chr5:13636243,13636347+13636344+13636342-13636469	Alt3				SALT	HEAT		35.29	31.82	42.42	41.07	38.71	57.14	64.71	33.33	41.18	38.46
AT5G47080	CKB1	AthALTA0026136-4/5	chr5:19125811-19125988	111	chr5:19126160,19125811-19126013+19125988+19125979+19125973+19125877	Alt3					HEAT		84.64	71.62	82.19	89.44	86.69	84.55	91.38	76.29	85.9	96.49
AT1G75450	CKX5	AthALTA0026182-2/2	chr1:28317246-28317376	3	chr1:28317461,28317246-28317376+28317373	Alt3					HEAT		NA	NA	6.67	8.33	NA	NA	25	5.26	NA	NA
AT3G04680	CLPS3	AthALTA0026284-3/5	chr3:1272194-1272520	6	chr3:1272805,1272194-1272554+1272523+1272520+1272517+1272514	Alt3				SALT			33.53	42.77	36.69	31.69	15.21	39.98	32.51	24.1	NA	NA
AT3G04680	CLPS3	AthALTA0026284-4/5	chr3:1272194-1272523	9	chr3:1272805,1272194-1272554+1272523+1272520+1272517+1272514	Alt3	Core_down	ABA		SALT			57.47	41.73	52.47	52.55	63.36	39.98	59.94	53.55	NA	NA
AT3G04680	CLPS3	AthALTA0026284-5/5	chr3:1272194-1272554	40	chr3:1272805,1272194-1272554+1272523+1272520+1272517+1272514	Alt3					HEAT		9	14.47	10.85	13.78	19.05	20.04	6.02	22.35	NA	NA
AT3G42670	CLSY1	AthALTA0026298-2/3	chr3:14757930-14758073	6	chr3:14758178,14757930-14758085+14758073+14758067	Alt3			DRO				9.3	22.22	15.62	0	23.81	25	NA	NA	10.81	12.82
AT3G42670	CLSY1	AthALTA0026298-3/3	chr3:14757930-14758085	18	chr3:14758178,14757930-14758085+14758073+14758067	Alt3			DRO				0	5.56	0	16.67	14.29	6.25	NA	NA	8.11	2.56
AT4G24460	CLT2	AthALTA0026309-2/3	chr4:12644151-12644250	14	chr4:12643826,12644165+12644151+12643935-12644250	Alt3		ABA			HEAT		83.33	55.17	77.33	76.67	84.62	90.91	81.44	98.06	91.43	87.37
AT5G09410	CMTA1	AthALTA0026366-2/3	chr5:2923519-2923572	7	chr5:2923333,2923526+2923519+2923508-2923572	Alt3						COLD	100	97.62	91.57	88.24	93.62	82.09	80.19	80.77	68.75	94.44
AT5G09410	CMTA1	AthALTA0026366-3/3	chr5:2923508-2923572	18	chr5:2923333,2923526+2923519+2923508-2923572	Alt3						COLD	0	2.38	8.43	10.29	2.13	14.93	18.87	19.23	31.25	0
AT5G09410	CMTA1	AthALTA0026371-3/3	chr5:2922359-2922474	29	chr5:2922031,2922388+2922384+2922359-2922474	Alt3			DRO				86.69	87.63	91.65	72.73	86.41	90.77	100	100	NA	NA
AT2G46440	CNGC11	AthALTA0026405-2/3	chr2:19062740-19062892	102	chr2:19062614,19062842+19062740+19062672-19062892	Alt3					HEAT		NA	NA	NA	NA	NA	NA	61.11	93.94	NA	NA
AT2G46440	CNGC11	AthALTA0026405-3/3	chr2:19062672-19062892	170	chr2:19062614,19062842+19062740+19062672-19062892	Alt3					HEAT		NA	NA	NA	NA	NA	NA	27.78	0	NA	NA
AT4G01010	CNGC13	AthALTA0026409-2/3	chr4:436565-437081	2	chr4:437214,436565-437087+437081+437079	Alt3		ABA	DRO				10.53	30.34	30.95	13.93	25	27.27	15.79	24.14	NA	NA
AT4G01010	CNGC13	AthALTA0026409-3/3	chr4:436565-437087	8	chr4:437214,436565-437087+437081+437079	Alt3		ABA	DRO				89.47	69.66	69.05	86.07	75	72.73	84.21	75.86	NA	NA
AT2G23980	CNGC6	AthALTA0026442-2/4	chr2:10203946-10204031	45	chr2:10204388,10203946-10204043+10204040+10204031+10203986	Alt3						COLD	55.07	54.55	50.3	56.74	25	38.46	43.4	37.84	66.67	33.33
AT2G23980	CNGC6	AthALTA0026442-3/4	chr2:10203946-10204040	54	chr2:10204388,10203946-10204043+10204040+10204031+10203986	Alt3						COLD	44.49	44.28	47.93	42.72	75	61.54	56.6	54.05	33.33	63.64
AT2G23980	CNGC6	AthALTA0026443-2/3	chr2:10203277-10203857	4	chr2:10203941,10203277-10203862+10203857+10203853	Alt3					HEAT		15.5	3.26	9.88	1.96	0	8.56	16.94	0	0	0
AT2G23980	CNGC6	AthALTA0026443-3/3	chr2:10203277-10203862	9	chr2:10203941,10203277-10203862+10203857+10203853	Alt3					HEAT		84.5	96.74	90.12	97.76	100	91.44	83.06	100	100	100
AT4G30560	CNGC9	AthALTA0026445-2/3	chr4:14928877-14929465	54	chr4:14929614,14928877-14929484+14929465+14929411	Alt3				SALT			46.15	34.69	40.62	40.62	25	42.31	NA	NA	31.25	33.33
AT4G30560	CNGC9	AthALTA0026445-3/3	chr4:14928877-14929484	73	chr4:14929614,14928877-14929484+14929465+14929411	Alt3				SALT			53.85	65.31	59.38	59.38	75	57.69	NA	NA	68.75	66.67
AT2G31955	CNX2	AthALTA0026458-2/2	chr2:13586419-13586521	26	chr2:13586589,13586419-13586521+13586495	Alt3					HEAT		25.64	16	27.91	26.19	NA	NA	23.08	0	NA	NA
AT5G60950	COBL5	AthALTA0026479-2/3	chr5:24527283-24527711	9	chr5:24527787,24527283-24527715+24527711+24527702	Alt3		ABA			HEAT		65.02	43.4	62.39	62.91	NA	NA	39.13	57.32	NA	NA
AT5G60950	COBL5	AthALTA0026479-3/3	chr5:24527283-24527715	13	chr5:24527787,24527283-24527715+24527711+24527702	Alt3		ABA			HEAT		34.98	56.6	37.61	37.09	NA	NA	60.87	42.68	NA	NA
AT2G33500	COL14	AthALTA0026491-2/2	chr2:14188340-14188587	3	chr2:14188951,14188340-14188587+14188584	Alt3					HEAT	COLD	27.16	29.87	29.67	38.04	43.48	40.7	56.52	34.33	22.58	47.5
AT3G07650	COL9	AthALTA0026497-2/2	chr3:2442463-2443021	3	chr3:2441840,2442466+2442463-2443021	Alt3						COLD	31.2	32.02	31.97	29.85	38.71	25	NA	NA	46.58	27.08
AT2G32950	COP1	AthALTA0026504-2/2	chr2:13981669-13981771	4	chr2:13981572,13981673+13981669-13981771	Alt3				SALT			NA	NA	56.84	61.29	46.15	71.54	42.95	42.86	NA	NA
AT5G57300	COQ5	AthALTA0026517-2/3	chr5:23210518-23210660	6	chr5:23211013,23210518-23210711+23210660+23210654	Alt3					HEAT		76.06	73.48	81.76	76.92	72.46	72.34	82.03	64.15	80	84.21
AT5G42900	COR27	AthALTA0026524-2/2	chr5:17198503-17198609	3	chr5:17198693,17198503-17198609+17198606	Alt3						COLD	71.14	68.31	72.12	70.36	58.33	65.27	NA	NA	65	86.59
AT1G76040	CPK29	AthALTA0026639-2/4	chr1:28538991-28539134	6	chr1:28538541,28538997+28538991+28538680+28538673-28539134	Alt3						COLD	95.97	96.43	69.66	79.72	84.13	77.93	90.02	92.8	100	70
AT1G76040	CPK29	AthALTA0026639-4/4	chr1:28538673-28538781	324	chr1:28538541,28538997+28538991+28538680+28538673-28539134	Alt3						COLD	4.03	3.57	29.33	19.29	15.87	22.07	9.98	7.2	0	30
AT1G26230	CPN60B4	AthALTA0026732-2/3	chr1:9074910-9075031	6	chr1:9075105,9074910-9075035+9075031+9075025	Alt3				SALT			7.38	8.01	13.14	21.66	23.36	7.1	20.09	15	6.13	17.42
AT4G23320	CRK24	AthALTA0026848-2/2	chr4:12190181-12190408	17	chr4:12190483,12190181-12190408+12190391	Alt3					HEAT		NA	NA	NA	NA	NA	NA	20.69	46.15	NA	NA
AT4G21230	CRK27	AthALTA0026855-2/2	chr4:11319825-11320062	14	chr4:11320149,11319825-11320062+11320048	Alt3			DRO				NA	NA	79.49	96	NA	NA	NA	NA	NA	NA
AT4G21400	CRK28	AthALTA0026858-3/3	chr4:11399612-11399768	53	chr4:11399838,11399612-11399768+11399751+11399715	Alt3					HEAT		NA	NA	73.67	73.3	83.11	69.83	76.36	56.67	NA	NA
AT4G23150	CRK7	AthALTA0026910-2/2	chr4:12126901-12127019	3	chr4:12126804,12126904+12126901-12127019	Alt3					HEAT		NA	NA	NA	NA	NA	NA	60	92.31	NA	NA
AT1G06820	CRTISO	AthALTA0026982-2/2	chr1:2095638-2095698	7	chr1:2095804,2095638-2095698+2095691	Alt3			DRO				3.76	6.49	6.88	25.25	10.91	12.2	13.85	6.34	7.27	8.28
AT2G35650	CSLA7	AthALTA0027053-2/2	chr2:14986697-14986945	7	chr2:14986574,14986704+14986697-14986945	Alt3			DRO				24.24	22.22	23.65	42.86	27.91	35.06	25.77	16.49	NA	NA
AT2G32530	CSLB3	AthALTA0027068-2/2	chr2:13812089-13812225	5	chr2:13811855,13812094+13812089-13812225	Alt3					HEAT		97.05	98.22	100	96.53	100	97.7	97.96	76.09	95.77	100
AT4G09680	CTC1	AthALTA0027171-2/3	chr4:6117958-6118047	11	chr4:6117850,6117969+6117958+6117953-6118047	Alt3					HEAT	COLD	68.18	71.11	70.37	68.18	64.52	66.67	62.79	88.1	75	58.33
AT4G09680	CTC1	AthALTA0027171-3/3	chr4:6117953-6118047	16	chr4:6117850,6117969+6117958+6117953-6118047	Alt3					HEAT		18.18	22.22	18.52	29.55	19.35	23.81	30.23	9.52	15	16.67
AT4G09680	CTC1	AthALTA0027179-2/2	chr4:6118153-6118227	11	chr4:6118076,6118164+6118153-6118227	Alt3				SALT			NA	NA	82.05	81.08	78.57	62.07	87.88	96	NA	NA
AT4G09680	CTC1	AthALTA0027181-4/4	chr4:6118492-6118564	38	chr4:6118399,6118530+6118505+6118502+6118492-6118564	Alt3			DRO				NA	NA	14.16	32	NA	NA	10.53	7.41	NA	NA
AT3G57680	CTPA3	AthALTA0027222-3/7	chr3:21382072-21382150	22	chr3:21381960,21382094+21382091+21382072+21382062+21382060+21382043+21382036-21382150	Alt3				SALT			NA	NA	NA	NA	60.87	76.12	NA	NA	NA	NA
AT4G35910	CTU2	AthALTA0027233-2/2	chr4:17009531-17009614	5	chr4:17009711,17009531-17009614+17009609	Alt3		ABA					23.26	3.57	14.06	18.64	11.11	9.52	5	18.6	NA	NA
AT1G59520	CW7	AthALTA0027286-6/7	chr1:21865663-21865889	105	chr1:21865371,21865768+21865747+21865684+21865678+21865668+21865663+21865648-21865889	Alt3				SALT			84.48	83.34	82.95	73.07	64.33	79.98	81.25	89.05	77.32	65.26
AT1G59520	CW7	AthALTA0027288-2/2	chr1:21863531-21863605	4	chr1:21863451,21863535+21863531-21863605	Alt3				SALT			60	52.17	63.33	73.68	77.78	60.87	NA	NA	NA	NA
AT3G27320	CXE11	AthALTA0027297-5/5	chr3:10090685-10091151	200	chr3:10090592,10090885+10090882+10090696+10090689+10090685-10091151	Alt3				SALT			7.14	13.16	12.31	8.82	21.43	4.26	12.33	3.85	NA	NA
AT1G26100	CYB561D	AthALTA0027313-2/3	chr1:9023486-9023666	18	chr1:9023814,9023486-9023682+9023666+9023648	Alt3				SALT			28.43	21.79	24.64	27.78	33.33	16.22	11.2	17.86	NA	NA
AT1G26100	CYB561D	AthALTA0027313-3/3	chr1:9023486-9023682	34	chr1:9023814,9023486-9023682+9023666+9023648	Alt3				SALT			70.59	78.21	72.46	72.22	66.67	83.78	88	82.14	NA	NA
AT1G47210	CYCA3-2	AthALTA0027340-2/2	chr1:17301776-17301928	4	chr1:17301691,17301780+17301776-17301928	Alt3			DRO				34.38	47.76	53.06	26.67	NA	NA	NA	NA	NA	NA
AT1G47230	CYCA3-4	AthALTA0027342-2/2	chr1:17307672-17307827	3	chr1:17307577,17307675+17307672-17307827	Alt3					HEAT		16.07	23.4	26.32	27.42	14.81	17.86	24.44	8.7	26.09	28.57
AT5G27620	CYCH1-1	AthALTA0027388-2/2	chr5:9773946-9774095	91	chr5:9773685,9774037+9773946-9774095	Alt3				SALT			0	0	0	2.94	0	20	1.52	0	0	0
AT1G26940	CYP23	AthALTA0027468-2/2	chr1:9343483-9343647	51	chr1:9343303,9343534+9343483-9343647	Alt3				SALT			14.55	8.64	19.16	15.72	8.6	24.15	9.39	8.22	0	3.63
AT3G63400	CYP63	AthALTA0027492-2/3	chr3:23412428-23412526	19	chr3:23412168,23412447+23412428+23412292-23412526	Alt3			DRO				21.95	24.49	26.19	9.57	43.75	42.55	44.64	44.12	37.5	46.77
AT3G20080	CYP705A15	AthALTA0027522-2/5	chr3:7010973-7011151	92	chr3:7010470,7011065+7010973+7010970+7010940+7010739-7011151	Alt3			DRO				NA	NA	97.87	80.95	96.97	94.74	92.86	93.75	NA	NA
AT3G20110	CYP705A20	AthALTA0027525-2/2	chr3:7022490-7023279	3	chr3:7022403,7022493+7022490-7023279	Alt3			DRO				NA	NA	100	73.99	NA	NA	NA	NA	NA	NA
AT1G19630	CYP722A1	AthALTA0027596-2/2	chr1:6786715-6786907	15	chr1:6787001,6786715-6786907+6786892	Alt3					HEAT		NA	NA	NA	NA	NA	NA	4.35	22.22	NA	NA
AT3G53130	CYP97C1	AthALTA0027693-2/3	chr3:19694349-19694472	5	chr3:19694233,19694354+19694349+19694332-19694472	Alt3						COLD	20.11	6.36	4.86	7.08	8.75	17.72	23.29	11.15	25	9.64
AT3G53130	CYP97C1	AthALTA0027693-3/3	chr3:19694332-19694472	22	chr3:19694233,19694354+19694349+19694332-19694472	Alt3						COLD	79.89	93.64	95.14	92.92	91.25	82.28	76.71	88.85	75	90.36
AT5G28020	CYSD2	AthALTA0027713-2/3	chr5:10028128-10028179	7	chr5:10028551,10028128-10028185+10028179+10028172	Alt3			DRO				42.86	28	13.64	31.82	NA	NA	22.22	11.76	NA	NA
AT1G19270	DA1	AthALTA0027745-2/2	chr1:6664583-6664702	35	chr1:6664453,6664618+6664583-6664702	Alt3	Core_up			SALT	HEAT		74.19	79.22	77.42	72.12	62.07	80.77	82.61	97.62	NA	NA
AT3G43920	DCL3	AthALTA0027835-2/3	chr3:15753772-15753934	62	chr3:15753681,15753834+15753772+15753769-15753934	Alt3		ABA					30.59	59.26	NA	NA	NA	NA	NA	NA	NA	NA
AT3G43920	DCL3	AthALTA0027835-3/3	chr3:15753769-15753934	65	chr3:15753681,15753834+15753772+15753769-15753934	Alt3		ABA					69.41	40.74	NA	NA	NA	NA	NA	NA	NA	NA
AT1G28320	DEG15	AthALTA0027889-3/3	chr1:9921645-9922321	13	chr1:9922394,9921645-9922321+9922311+9922308	Alt3					HEAT	COLD	11.82	11.33	23.33	21.65	19.54	33.92	31.19	4.75	17.99	40.37
AT1G28320	DEG15	AthALTA0027893-3/3	chr1:9922580-9922707	42	chr1:9922782,9922580-9922707+9922701+9922665	Alt3				SALT	HEAT		7.92	7	18.06	25.58	12.64	34.49	27.08	10.26	NA	NA
AT1G55350	DEK1	AthALTA0027949-2/2	chr1:-20654256	21	chr1:20654323,-20654256+20654235	Alt3					HEAT		72.73	76.12	69.78	82.35	75.37	76.27	76.45	55.56	62.5	65.52
AT5G67570	DG1	AthALTA0027983-2/3	chr5:26953480-26953671	12	chr5:26953370,26953492+26953480+26953471-26953671	Alt3	Core_up				HEAT	COLD	65.31	71.43	36.71	48.65	40.91	38.46	23.53	55.56	32	48.48
AT5G67570	DG1	AthALTA0027983-3/3	chr5:26953471-26953671	21	chr5:26953370,26953492+26953480+26953471-26953671	Alt3					HEAT		34.69	28.57	62.03	50	59.09	61.54	76.47	42.22	60	51.52
AT4G00550	DGD2	AthALTA0028002-2/3	chr4:238765-239114	8	chr4:239295,238765-239143+239114+239106	Alt3				SALT			98.23	99.11	98.61	98.02	97.37	74.69	97.63	94.04	100	94.1
AT4G00550	DGD2	AthALTA0028002-3/3	chr4:238765-239143	37	chr4:239295,238765-239143+239114+239106	Alt3				SALT			1.77	0.89	1.39	1.98	2.63	25.31	2.37	5.96	0	5.9
AT5G07920	DGK1	AthALTA0028003-3/3	chr5:2528111-2528622	188	chr5:2529120,2528111-2528622+2528617+2528434	Alt3	Core_down		DRO		HEAT		81.13	85.98	97.73	78.38	89.13	84.17	94.62	70.93	83.33	96.3
AT2G45440	DHDPS2	AthALTA0028051-2/3	chr2:18731736-18731808	3	chr2:18731379,18731739+18731736+18731699-18731808	Alt3						COLD	95.35	96.23	93.62	91.83	89.7	94.82	93.8	95.75	99.11	83.26
AT5G48950	DHNAT2	AthALTA0028054-3/3	chr5:19847063-	69	chr5:19846514,19847132+19847114+19847063-	Alt3			DRO				NA	NA	66.67	41.18	NA	NA	NA	NA	NA	NA
AT5G05920	DHS	AthALTA0028059-2/2	chr5:1779314-1779401	4	chr5:1779502,1779314-1779401+1779397	Alt3				SALT			76.06	88.89	81.25	87.96	82.69	66.1	89.16	82.46	NA	NA
AT5G06580	DLD	AthALTA0028121-2/2	chr5:2014507-2014550	7	chr5:2014639,2014507-2014550+2014543	Alt3				SALT			6.19	8.88	13.14	21.6	10.91	30	18.95	7.23	13.14	10.14
AT5G23090	DR1	AthALTA0028210-2/2	chr5:7750033-	3	chr5:7749939,7750036+7750033-	Alt3		ABA			HEAT	COLD	68.66	52.31	56.41	63.67	58.23	58.62	71.76	41.18	53.57	90
AT2G14120	DRP3B	AthALTA0028294-2/2	chr2:5955419-5955461	4	chr2:5955612,5955419-5955461+5955457	Alt3				SALT			NA	NA	64.71	59.75	61.72	89.19	69.37	78.11	84	82.98
AT4G29860	DSE1	AthALTA0028300-2/3	chr4:14605434-14605496	5	chr4:14605601,14605434-14605510+14605496+14605491	Alt3					HEAT		94.87	96.43	75.86	80	84	80	90	68.42	NA	NA
AT4G29860	DSE1	AthALTA0028300-3/3	chr4:14605434-14605510	19	chr4:14605601,14605434-14605510+14605496+14605491	Alt3			DRO		HEAT		5.13	1.79	20.69	5	8	6.67	10	26.32	NA	NA
AT3G23610	DSPTP1	AthALTA0028328-5/5	chr3:8479493-	114	chr3:8479399,8479607+8479536+8479532+8479496+8479493-	Alt3				SALT	HEAT		8.26	10.71	10	10.42	7.41	24	22.73	4.35	NA	NA
AT1G79760	DTA4	AthALTA0028334-2/2	chr1:30012529-30013495	6	chr1:30012445,30012535+30012529-30013495	Alt3						COLD	NA	NA	NA	NA	NA	NA	NA	NA	25	0
AT4G38380	DTX45	AthALTA0028348-3/4	chr4:17973830-17973968	27	chr4:17974044,17973830-17973971+17973968+17973964+17973941	Alt3						COLD	25.81	15.79	13.33	25	8.33	4.76	NA	NA	0	21.05
AT4G38380	DTX45	AthALTA0028348-4/4	chr4:17973830-17973971	30	chr4:17974044,17973830-17973971+17973968+17973964+17973941	Alt3						COLD	74.19	84.21	86.67	75	91.67	95.24	NA	NA	100	78.95
AT2G47220	DUF5	AthALTA0028364-3/4	chr2:19385171-19385259	26	chr2:19385066,19385197+19385188+19385171+19385158-19385259	Alt3	Core_up		DRO			COLD	NA	NA	44.74	71.23	NA	NA	NA	NA	33.33	48.78
AT2G47220	DUF5	AthALTA0028364-4/4	chr2:19385158-19385259	39	chr2:19385066,19385197+19385188+19385171+19385158-19385259	Alt3	Core_down		DRO			COLD	NA	NA	55.26	28.77	NA	NA	NA	NA	66.67	51.22
AT3G62300	DUF7	AthALTA0028368-2/2	chr3:23055757-23055844	3	chr3:23055572,23055760+23055757-23055844	Alt3		ABA					35.9	20	27.94	28.21	38.89	44.07	25.58	16.92	32.2	39.53
AT2G35950	EDA12	AthALTA0028539-2/2	chr2:15105699-	3	chr2:15105518,15105702+15105699-	Alt3	Core_down		DRO		HEAT		NA	NA	25	2.56	NA	NA	21.74	0	NA	NA
AT5G62640	ELF5	AthALTA0028706-2/3	chr5:25150538-25150911	18	chr5:25151012,25150538-25150935+25150911+25150893	Alt3						COLD	94.19	95	96.55	95.83	94.81	97.25	96.81	88.85	76.47	92.86
AT1G30610	EMB2279	AthALTA0028840-2/4	chr1:10848200-10848391	14	chr1:10848003,10848214+10848200+10848187+10848183-10848391	Alt3		ABA				COLD	100	82.76	87.18	86.27	88.14	89.47	88.89	84.38	80.56	97.67
AT4G04350	EMB2369	AthALTA0028853-3/3	chr4:2129664-2129910	23	chr4:2129570,2129687+2129684+2129664-2129910	Alt3			DRO				31.18	31.73	47.03	63.1	27.5	40.38	35.55	37.02	15.34	17.35
AT2G41500	EMB2776	AthALTA0028943-2/2	chr2:17307176-17307284	19	chr2:17307367,17307176-17307284+17307265	Alt3			DRO	SALT	HEAT		12.12	15.07	32.69	13.89	20	42.11	10.71	25.81	NA	NA
AT5G41480	EMB9	AthALTA0028978-2/2	chr5:16596502-16596608	9	chr5:16596251,16596511+16596502-16596608	Alt3					HEAT		11.07	7.79	11.18	19.54	23.01	15.83	10.44	27.2	NA	NA
AT4G21585	ENDO4	AthALTA0029035-2/2	chr4:11478352-11478531	7	chr4:11478101,11478359+11478352-11478531	Alt3		ABA	DRO				16.67	0	11.11	30.43	26.09	31.82	9.62	23.81	NA	NA
AT2G43160	EPSIN2	AthALTA0029098-4/4	chr2:17948798-17948918	29	chr2:17948270,17948827+17948816+17948803+17948798-17948918	Alt3						COLD	43.52	45.83	48.97	48.58	47.9	55.23	57.37	54.04	52	76.19
AT3G05210	ERCC1	AthALTA0029118-2/3	chr3:1480456-1480555	25	chr3:1480365,1480481+1480456+1480452-1480555	Alt3				SALT			3.23	6.12	7.58	7.66	3.77	20.29	5.83	13.43	13.64	17.65
AT3G05210	ERCC1	AthALTA0029118-3/3	chr3:1480452-1480555	29	chr3:1480365,1480481+1480456+1480452-1480555	Alt3				SALT			96.77	93.88	92.42	92.34	96.23	79.71	94.17	86.57	86.36	82.35
AT4G01060	ETC3	AthALTA0029237-2/4	chr4:460702-460789	3	chr4:460597,460705+460702+460696+460671-460789	Alt3			DRO	SALT	HEAT		70.37	70.29	71.21	51.4	47.62	63.41	57.25	73.26	66.67	63.51
AT4G01060	ETC3	AthALTA0029237-3/4	chr4:460696-460789	9	chr4:460597,460705+460702+460696+460671-460789	Alt3			DRO	SALT			29.63	28.95	28.79	48.16	52.38	36.1	41.3	26.74	25.93	36.49
AT2G43400	ETFQO	AthALTA0029248-2/3	chr2:18023644-18023746	16	chr2:18023420,18023660+18023644+18023633-18023746	Alt3					HEAT		76.77	80.33	71.72	73.26	83.67	85.01	66.67	86.05	NA	NA
AT4G33630	EX1	AthALTA0029274-2/2	chr4:16156421-16156514	4	chr4:16156327,16156425+16156421-16156514	Alt3						COLD	100	100	100	85.6	100	100	100	100	79.89	100
AT4G33240	FAB1A	AthALTA0029381-2/3	chr4:16035783-16036502	6	chr4:16036680,16035783-16036505+16036502+16036496	Alt3						COLD	26.67	30	35.11	40.91	47.62	36.46	31.08	33.93	59.26	19.23
AT4G33240	FAB1A	AthALTA0029381-3/3	chr4:16035783-16036505	9	chr4:16036680,16035783-16036505+16036502+16036496	Alt3						COLD	63.33	58.57	56.38	53.03	50	57.29	62.16	58.93	37.04	73.08
AT3G12550	FDM3	AthALTA0029559-3/3	chr3:3978623-3979044	13	chr3:3978256,3978636+3978627+3978623-3979044	Alt3	Core_up	ABA	DRO				9.09	25.93	15.62	31.58	24.14	19.35	NA	NA	NA	NA
AT3G12550	FDM3	AthALTA0029561-2/2	chr3:3981491-	6	chr3:3981395,3981497+3981491-	Alt3					HEAT	COLD	23.53	13.79	28.89	31.3	13.04	13.73	26.47	7.14	22.73	42.11
AT1G31420	FEI1	AthALTA0029571-2/3	chr1:11252759-11253004	2	chr1:11252680,11252761+11252759+11252756-11252990	Alt3						COLD	58.45	52.81	51.93	50.9	52.94	49.61	51.73	54.38	50.95	35.61
AT1G31420	FEI1	AthALTA0029571-3/3	chr1:11252756-11253004	5	chr1:11252680,11252761+11252759+11252756-11252990	Alt3						COLD	41.32	47.19	48.07	48.96	47.06	50.39	48.27	45.62	49.05	64.39
AT4G26555	FKBP16-1	AthALTA0029723-2/2	chr4:13405439-13405472	7	chr4:13405844,13405439-13405472+13405465	Alt3			DRO	SALT			34.58	20.72	41.31	60.18	29.46	12.75	22.5	21.67	21.77	17.95
AT3G60370	FKBP20-2	AthALTA0029751-2/2	chr3:22315811-22315925	5	chr3:22316034,22315811-22315925+22315920	Alt3						COLD	29.73	28.21	19.47	31.48	12.35	17.15	15.47	15.22	29.28	12.46
AT1G07110	FKFBP	AthALTA0029785-3/4	chr1:2181537-2181582	7	chr1:2181761,2181537-2181606+2181582+2181578+2181575	Alt3	Core_up		DRO			COLD	92.76	85.15	68.8	86.34	86.21	78.82	86.97	73.17	82.19	98
AT1G07110	FKFBP	AthALTA0029785-4/4	chr1:2181537-2181606	31	chr1:2181761,2181537-2181606+2181582+2181578+2181575	Alt3	Core_down		DRO			COLD	7.24	14.85	30.08	13.66	12.93	21.18	13.03	26.83	17.81	2
AT1G14350	FLP	AthALTA0029825-2/2	chr1:4908923-4909045	55	chr1:4908653,4908978+4908923-4909045	Alt3					HEAT		NA	NA	6.9	3.33	4.76	11.11	2.86	33.33	NA	NA
AT2G38660	FOLD1	AthALTA0029875-2/3	chr2:16166384-16166563	30	chr2:16166033,16166414+16166384+16166369-16166563	Alt3				SALT			32.16	24.72	25.55	16.39	28.36	7.34	16.3	11.4	NA	NA
AT2G38660	FOLD1	AthALTA0029875-3/3	chr2:16166369-16166563	45	chr2:16166033,16166414+16166384+16166369-16166563	Alt3				SALT			67.84	75.28	73.07	83.61	71.64	92.66	83.7	88.6	NA	NA
AT1G52500	FPG1	AthALTA0029894-4/5	chr1:19561894-19562154	158	chr1:19561764,19562052+19562035+19561910+19561894+19561867-19562154	Alt3				SALT	HEAT		20	11.11	33.33	35.42	44.74	22.73	12.51	28.57	NA	NA
AT3G55630	FPGS3	AthALTA0029918-2/2	chr3:20637570-20637592	5	chr3:20637484,20637575+20637570-20637592	Alt3				SALT			NA	NA	21.97	35.71	34.62	4.17	27.69	21.16	NA	NA
AT3G05270	FPP3	AthALTA0029922-2/6	chr3:1502863-1502960	45	chr3:1503249,1502863-1503006+1502988+1502982+1502970+1502960+1502915	Alt3			DRO				26.12	20.8	31.6	13.26	27.97	16.82	47.37	51.04	NA	NA
AT3G05270	FPP3	AthALTA0029922-6/6	chr3:1502863-1503006	91	chr3:1503249,1502863-1503006+1502988+1502982+1502970+1502960+1502915	Alt3			DRO				73.88	79.2	68.4	86.74	72.03	83.18	52.63	44.71	NA	NA
AT5G47820	FRA1	AthALTA0029949-4/6	chr5:19372420-	79	chr5:19372330,19372499+19372427+19372422+19372420+19372406+19372401-	Alt3						COLD	92.22	96.52	95.17	93.98	93.96	94.63	95.5	97.88	93.85	76.39
AT1G23020	FRO3	AthALTA0029979-3/5	chr1:8152670-8152861	7	chr1:8152968,8152670-8152873+8152870+8152861+8152857+8152854	Alt3			DRO				19.83	16.46	22.83	40.84	15.71	21.88	31.15	19.44	22.5	27.34
AT1G23020	FRO3	AthALTA0029979-4/5	chr1:8152670-8152870	16	chr1:8152968,8152670-8152873+8152870+8152861+8152857+8152854	Alt3					HEAT		61.16	64.02	52.76	47.26	75.71	62.5	47.54	70.83	52.5	47.85
AT2G32250	FRS2	AthALTA0029994-2/3	chr2:13696418-13696486	6	chr2:13696288,13696424+13696418+13696412-13696486	Alt3			DRO				NA	NA	27.59	45.95	38.46	34.21	43.14	32.43	NA	NA
AT2G32250	FRS2	AthALTA0029994-3/3	chr2:13696412-13696486	12	chr2:13696288,13696424+13696418+13696412-13696486	Alt3			DRO				NA	NA	72.41	54.05	61.54	65.79	56.86	67.57	NA	NA
AT1G79560	FTSH12	AthALTA0030045-2/2	chr1:29932231-	3	chr1:29932140,29932234+29932231-	Alt3				SALT		COLD	NA	NA	34.78	45.6	58.08	90.91	57.89	60.71	93.75	62.5
AT3G52750	FTSZ2-2	AthALTA0030083-3/5	chr3:19552312-19552483	47	chr3:19552892,19552312-19552521+19552486+19552483+19552442+19552436	Alt3						COLD	85.5	89.92	85.33	89.09	91.84	88.79	84.59	91.92	92.63	70.63
AT2G47510	FUM1	AthALTA0030097-3/4	chr2:19498602-19498756	7	chr2:19498488,19498609+19498606+19498602+19498590-19498756	Alt3			DRO				16.95	15.72	11.32	30.7	19.43	18.22	21.63	20.52	18.72	19.43
AT2G47510	FUM1	AthALTA0030097-4/4	chr2:19498590-19498756	19	chr2:19498488,19498609+19498606+19498602+19498590-19498756	Alt3			DRO				83.05	84.28	87.42	68.59	79.76	80.44	78.37	79.04	79.14	80.57
AT3G19280	FUT11	AthALTA0030110-2/3	chr3:6682999-6683159	46	chr3:6683445,6682999-6683215+6683159+6683113	Alt3				SALT			91.78	91.78	96.45	94.82	100	82.51	97.37	97.71	NA	NA
AT3G12570	FYD	AthALTA0030128-2/2	chr3:3989357-	29	chr3:3989266,3989386+3989357-	Alt3					HEAT		45.16	40.88	48.21	33.96	33.33	42.31	61.54	31.25	NA	NA
AT5G13110	G6PD2	AthALTA0030158-2/4	chr5:4159338-4159544	21	chr5:4159144,4159359+4159338+4159329+4159247-4159544	Alt3						COLD	9.45	7.79	7.46	7.05	12.64	7.81	7.03	8.16	3.33	19.57
AT5G13110	G6PD2	AthALTA0030158-3/4	chr5:4159329-4159544	30	chr5:4159144,4159359+4159338+4159329+4159247-4159544	Alt3						COLD	90.55	92.21	91.79	92.95	87.36	91.41	92.97	91.84	96.67	80.43
AT3G10700	GALAK	AthALTA0030202-2/3	chr3:3348594-3348673	22	chr3:3348846,3348594-3348684+3348673+3348651	Alt3					HEAT	COLD	83.08	83.93	76	86.11	83.33	85	82.22	60	66.67	100
AT3G10700	GALAK	AthALTA0030202-3/3	chr3:3348594-3348684	33	chr3:3348846,3348594-3348684+3348673+3348651	Alt3					HEAT	COLD	16.92	16.07	24	13.89	16.67	15	17.78	40	33.33	0
AT3G01040	GAUT13	AthALTA0030315-2/2	chr3:10265-10423	3	chr3:10161,10268+10265-10423	Alt3						COLD	16	27.78	25.42	26.09	26.32	25.49	17.58	22.03	5.88	23.91
AT5G05930	GC1	AthALTA0030407-2/4	chr5:1781758-1781832	6	chr5:1782018,1781758-1781875+1781872+1781832+1781826	Alt3			DRO			COLD	94.68	89.77	76.03	93.96	86.54	77.63	93.22	91.38	90	72.22
AT5G05930	GC1	AthALTA0030407-3/4	chr5:1781758-1781872	46	chr5:1782018,1781758-1781875+1781872+1781832+1781826	Alt3			DRO			COLD	4.26	8.52	22.31	3.85	9.62	22.37	6.78	3.45	10	27.78
AT3G61570	GC3	AthALTA0030416-2/2	chr3:22782232-22782340	10	chr3:22782534,22782232-22782340+22782330	Alt3			DRO				NA	NA	86.84	65.85	78.95	73.91	83.33	93.75	NA	NA
AT1G79830	GC5	AthALTA0030425-2/2	chr1:30033361-30033590	6	chr1:30033714,30033361-30033590+30033584	Alt3					HEAT		55.3	52.23	57.98	69.55	66.97	58.74	70.1	53.73	71.1	80.72
AT2G20770	GCL2	AthALTA0030451-3/3	chr2:8945618-8945796	26	chr2:8945532,8945644+8945622+8945618-8945796	Alt3		ABA					84.62	100	100	100	NA	NA	100	97.44	NA	NA
AT2G20770	GCL2	AthALTA0030453-2/4	chr2:8946279-8946596	15	chr2:8946200,8946294+8946279+8946272+8946266-8946596	Alt3			DRO				NA	NA	84.62	67.12	NA	NA	72.73	76.39	NA	NA
AT2G20770	GCL2	AthALTA0030453-3/4	chr2:8946272-8946596	22	chr2:8946200,8946294+8946279+8946272+8946266-8946596	Alt3			DRO				NA	NA	15.38	32.88	NA	NA	25	23.61	NA	NA
AT3G59410	GCN2	AthALTA0030454-2/4	chr3:21953954-21954008	28	chr3:21953561,21953982+21953954+21953946+21953669-21954008	Alt3					HEAT		81.97	93.33	80.65	80.95	94.12	84.37	75	95.83	NA	NA
AT3G59410	GCN2	AthALTA0030454-3/4	chr3:21953946-21954008	36	chr3:21953561,21953982+21953954+21953946+21953669-21954008	Alt3					HEAT		0	6.67	19.35	16.67	5.88	4.96	22.73	4.17	NA	NA
AT3G59410	GCN2	AthALTA0030456-4/4	chr3:21955157-21955305	23	chr3:21954858,21955180+21955171+21955162+21955157-21955305	Alt3					HEAT		94.44	97.29	97.96	98.53	94.37	100	100	80.26	96.3	100
AT2G45270	GCP1	AthALTA0030467-2/3	chr2:18667201-18667275	4	chr2:18667021,18667205+18667201+18667164-18667275	Alt3						COLD	83.33	70.27	80	84.09	77.27	83.93	91.18	84.21	75	93.75
AT5G17410	GCP2	AthALTA0030475-2/2	chr5:5731024-5731072	3	chr5:5730908,5731027+5731024-5731072	Alt3			DRO				18.75	25.93	5.71	33.33	8.33	11.94	23.53	12.5	NA	NA
AT5G41080	GDPD2	AthALTA0030537-3/3	chr5:16442312-16442477	106	chr5:16442195,16442418+16442320+16442312-16442477	Alt3			DRO	SALT		COLD	5.87	9.98	27.19	10.61	21.05	80.52	NA	NA	48.15	65.38
AT2G39550	GGB	AthALTA0030620-2/3	chr2:16503281-16503413	8	chr2:16503031,16503289+16503281+16503162-16503413	Alt3					HEAT		54.69	48.28	48.57	56.25	56.6	56.06	46.15	67.65	41.3	29.17
AT1G78680	GGH2	AthALTA0030633-2/2	chr1:29594725-29594819	5	chr1:29594608,29594730+29594725-29594819	Alt3						COLD	97.74	96.73	95.67	92.89	89.95	91.08	90.75	94.75	97.14	75
AT1G78670	GGH3	AthALTA0030642-2/2	chr1:29592085-29592179	5	chr1:29591913,29592090+29592085-29592179	Alt3				SALT			98.21	93.51	90.3	90.91	100	84.86	90.23	90.14	92.13	85.42
AT3G14150	GLO3	AthALTA0030788-2/2	chr3:4692201-4692247	3	chr3:4692333,4692201-4692247+4692244	Alt3					HEAT		100	100	95.24	100	NA	NA	81.82	100	NA	NA
AT5G53460	GLT1	AthALTA0030840-3/3	chr5:21709699-	11	chr5:21709630,21709710+21709701+21709699-	Alt3				SALT			58.18	48.8	51.19	56.1	48.26	65.71	46.67	57.8	44.44	49.95
AT2G33470	GLTP1	AthALTA0030842-3/4	chr2:14177833-14177969	26	chr2:14178414,14177833-14177988+14177969+14177964+14177943	Alt3						COLD	61.57	55.32	57.05	58.54	65.46	64.29	54.58	59.29	84.62	67.5
AT2G33470	GLTP1	AthALTA0030842-4/4	chr2:14177833-14177988	45	chr2:14178414,14177833-14177988+14177969+14177964+14177943	Alt3						COLD	38.29	44.57	42.95	41.46	33.92	35.71	45.42	40.71	15.38	32.5
AT2G40690	GLY1	AthALTA0030906-2/4	chr2:16975463-16975610	11	chr2:16975252,16975474+16975463+16975422+16975384-16975610	Alt3			DRO				NA	NA	81.82	66.67	65	63.16	74.14	76.09	NA	NA
AT2G40690	GLY1	AthALTA0030906-4/4	chr2:16975384-16975610	90	chr2:16975252,16975474+16975463+16975422+16975384-16975610	Alt3				SALT			NA	NA	3.64	4.76	5	21.05	1.72	6.52	NA	NA
AT1G13980	GN	AthALTA0030955-2/3	chr1:4789492-4790324	39	chr1:4788654,4789531+4789492+4789461-4790324	Alt3	Core_down		DRO	SALT			43.53	37.82	43.75	22.5	60	33.33	23.81	25.49	NA	NA
AT1G13980	GN	AthALTA0030955-3/3	chr1:4789461-4790324	70	chr1:4788654,4789531+4789492+4789461-4790324	Alt3	Core_up		DRO	SALT			56.47	62.18	56.25	77.5	40	66.67	76.19	74.51	NA	NA
AT2G13650	GONST1	AthALTA0030967-2/3	chr2:5689497-5689606	45	chr2:5689954,5689497-5689626+5689606+5689561	Alt3						COLD	0	2.34	5.36	3.9	2.78	3.9	1.2	1.79	19.05	0
AT2G13650	GONST1	AthALTA0030967-3/3	chr2:5689497-5689626	65	chr2:5689954,5689497-5689626+5689606+5689561	Alt3						COLD	96.08	92.97	91.07	89.27	94.44	94.81	97.59	92.86	71.43	100
AT5G37500	GORK	AthALTA0030976-2/3	chr5:14890673-14890738	7	chr5:14890815,14890673-14890748+14890738+14890731	Alt3			DRO				0	8.77	0	17.95	10	0	NA	NA	NA	NA
AT5G37500	GORK	AthALTA0030976-3/3	chr5:14890673-14890748	17	chr5:14890815,14890673-14890748+14890738+14890731	Alt3			DRO				100	91.23	100	82.05	90	100	NA	NA	NA	NA
AT2G41540	GPDHC1	AthALTA0031008-3/4	chr2:17326796-17327455	259	chr2:17326606,17327055+17326799+17326796+17326793-17327451	Alt3					HEAT		38.34	31.21	37.83	28.21	24.32	29.56	42.22	4.53	NA	NA
AT2G41540	GPDHC1	AthALTA0031008-4/4	chr2:17326793-17327455	262	chr2:17326606,17327055+17326799+17326796+17326793-17327451	Alt3					HEAT		61.66	68.25	62.17	71.79	75.68	66.51	57.78	90.64	NA	NA
AT2G05380	GRP3S	AthALTA0031124-5/6	chr2:1967678-1968037	46	chr2:1967635,1967724+1967717+1967696+1967681+1967678+1967663-1968037	Alt3		ABA					78.76	62.86	NA	NA	NA	NA	NA	NA	NA	NA
AT2G26890	GRV2	AthALTA0031136-2/2	chr2:11471866-11471977	10	chr2:11472255,11471866-11471977+11471967	Alt3	Core_up			SALT		COLD	12	12	27.27	15.38	13.04	31.48	9.26	13.95	11.11	29.31
AT5G62480	GSTU9	AthALTA0031231-2/3	chr5:25089240-25089292	10	chr5:25089374,25089240-25089295+25089292+25089282	Alt3		ABA					52.5	37.21	NA	NA	NA	NA	NA	NA	NA	NA
AT5G62480	GSTU9	AthALTA0031231-3/3	chr5:25089240-25089295	13	chr5:25089374,25089240-25089295+25089292+25089282	Alt3		ABA					47.5	62.79	NA	NA	NA	NA	NA	NA	NA	NA
AT3G27260	GTE8	AthALTA0031289-2/5	chr3:10070646-10070726	23	chr3:10070372,10070669+10070646+10070619+10070541+10070528-10070726	Alt3				SALT			70.51	70.26	78.92	83.97	89.47	71.52	62.2	49.36	66.15	76.58
AT3G10690	GYRA	AthALTA0031370-2/2	chr3:3340127-3340247	3	chr3:3340338,3340127-3340247+3340244	Alt3						COLD	24.32	16.13	25.6	28.55	22.21	33.87	34.94	24.09	20.41	42.3
AT5G04130	GYRBM	AthALTA0031382-2/2	chr5:1127350-1127488	6	chr5:1127880,1127350-1127488+1127482	Alt3						COLD	64.65	58.48	51.09	56.64	57.56	69.39	57.47	63.11	37.55	64.65
AT1G17550	HAB2	AthALTA0031395-2/4	chr1:6035811-6036209	48	chr1:6035660,6035859+6035811+6035783+6035761-6036209	Alt3				SALT			26.09	26.92	29.09	38.59	15.69	33.43	19.94	22.32	20.83	12.5
AT1G79000	HAC1	AthALTA0031398-2/3	chr1:29723791-29724124	3	chr1:29724352,29723791-29724133+29724124+29724121	Alt3						COLD	56.94	48.75	46.6	58.16	50	55.56	51.7	37.8	45.24	61.9
AT3G12980	HAC5	AthALTA0031415-2/3	chr3:4147488-4147586	3	chr3:4147070,4147491+4147488+4147472-4147586	Alt3				SALT			9.52	10.71	8.89	12.5	18.52	3.45	9.68	9.09	12.5	0
AT4G33470	HDA14	AthALTA0031525-2/3	chr4:16104031-16104107	5	chr4:16104261,16104031-16104117+16104107+16104102	Alt3						COLD	4.53	3.01	5.11	6.88	3.85	8.67	4.53	2.7	0	20.69
AT1G05230	HDG2	AthALTA0031565-2/2	chr1:1518181-1518226	4	chr1:1518570,1518181-1518226+1518222	Alt3			DRO				84.21	78.95	89.66	72.22	80	80	80.85	85.37	NA	NA
AT1G53490	HEI10	AthALTA0031591-2/3	chr1:19966449-19966710	30	chr1:19966343,19966479+19966449+19966431-19966710	Alt3					HEAT		68.18	54.84	60	54.17	78.38	69.23	71.43	40	NA	NA
AT4G20910	HEN1	AthALTA0031623-2/3	chr4:11190144-11190233	4	chr4:11190324,11190144-11190254+11190233+11190229	Alt3				SALT			100	100	90	94.59	100	82.35	100	100	NA	NA
AT3G23640	HGL1	AthALTA0031651-2/5	chr3:8502327-8502597	3	chr3:8501989,8502330+8502327+8502307+8502251+8502237-8502597	Alt3			DRO				55.43	45.88	35.15	61.45	28.57	18.51	33.19	30.59	28.36	17.24
AT3G23640	HGL1	AthALTA0031651-3/5	chr3:8502307-8502597	23	chr3:8501989,8502330+8502327+8502307+8502251+8502237-8502597	Alt3			DRO				42.39	51.5	63.02	36.45	69.23	78.47	65.55	68.24	71.64	79.31
AT2G36230	HISN3	AthALTA0031720-2/3	chr2:15194853-15194938	12	chr2:15195042,15194853-15194952+15194938+15194926	Alt3				SALT			81.16	82.46	80.81	70.83	74.68	54.05	83.65	80.79	71.91	72.39
AT2G36230	HISN3	AthALTA0031720-3/3	chr2:15194853-15194952	26	chr2:15195042,15194853-15194952+15194938+15194926	Alt3				SALT			18.84	17.54	19.19	29.17	25.32	45.95	16.35	19.21	28.09	26.12
AT5G23405	HMGB12	AthALTA0031791-2/2	chr5:7883829-7883880	3	chr5:7883966,7883829-7883880+7883877	Alt3						COLD	90.85	87.04	93.83	89.36	95.24	90	95.83	91.67	73.33	90.91
AT1G69720	HO3	AthALTA0031840-2/2	chr1:26228138-26228253	8	chr1:26228063,26228146+26228138-26228253	Alt3					HEAT		NA	NA	NA	NA	NA	NA	30.77	15.67	NA	NA
AT5G16820	HSFA1B	AthALTA0031919-2/2	chr5:5532581-	8	chr5:5532499,5532589+5532581-	Alt3				SALT			55.81	59.09	73.97	61.54	79.49	63.27	53.85	60.53	NA	NA
AT2G32120	HSP70-8	AthALTA0031982-2/2	chr2:-13653427	13	chr2:13653747,-13653427+13653414	Alt3			DRO	SALT			7.69	9.3	35.29	10	14.29	33.33	10.71	21.43	NA	NA
AT1G55250	HUB2	AthALTA0032036-2/2	chr1:20610178-20610249	4	chr1:20609697,20610182+20610178-20610249	Alt3				SALT			89.46	93.89	87.69	90.67	90.52	70.99	84.13	78.78	84.13	94.44
AT1G55250	HUB2	AthALTA0032046-3/3	chr1:20608893-20608976	13	chr1:20608798,20608906+20608903+20608893-20608976	Alt3				SALT			96	97.06	87.79	87.11	70.3	91.51	97.73	93.62	NA	NA
AT3G17609	HYH	AthALTA0032086-3/9	chr3:6024153-6024294	25	chr3:6024034,6024178+6024175+6024153+6024150+6024125+6024115+6024110+6024108+6024083-6024294	Alt3		ABA			HEAT	COLD	26.83	46.3	32.18	34.32	30.97	22.49	18.2	64.85	57.78	10.53
AT3G17609	HYH	AthALTA0032086-8/9	chr3:6024108-6024294	70	chr3:6024034,6024178+6024175+6024153+6024150+6024125+6024115+6024110+6024108+6024083-6024294	Alt3		ABA			HEAT	COLD	70.73	53.7	60.55	58.58	67.26	73.72	77.67	29.33	42.22	85.53
AT2G37080	ICR2	AthALTA0032197-2/3	chr2:-15583109	3	chr2:15583686,-15583115+15583109+15583106	Alt3					HEAT		46.09	55.81	35.27	30.96	38.52	43.34	33.28	62.75	41.4	33.12
AT2G37080	ICR2	AthALTA0032197-3/3	chr2:-15583115	9	chr2:15583686,-15583115+15583109+15583106	Alt3					HEAT		53.91	44.19	64.73	69.04	61.48	56.66	66.72	37.25	58.6	66.88
AT1G09270	IMPA4	AthALTA0032321-2/3	chr1:2995147-2995243	4	chr1:2994736,2995151+2995147+2995015-2995243	Alt3					HEAT		56.08	64.94	47.95	54.4	65.91	60.4	50.65	34.47	59.68	54.63
AT3G24010	ING1	AthALTA0032349-2/4	chr3:8676773-8676836	18	chr3:8677002,8676773-8676867+8676853+8676836+8676818	Alt3			DRO				79.45	88.16	66.67	88.29	72.86	64.18	66.67	78.67	86.25	75.43
AT3G24010	ING1	AthALTA0032349-3/4	chr3:8676773-8676853	35	chr3:8677002,8676773-8676867+8676853+8676836+8676818	Alt3			DRO				20.55	11.84	32.26	11.71	25.71	35.82	33.33	20	9.08	22.63
AT2G27760	IPT2	AthALTA0032429-2/2	chr2:11826410-11826807	5	chr2:11826245,11826415+11826410-11826807	Alt3				SALT			NA	NA	40	37.5	38.46	55.88	39.29	45.45	NA	NA
AT1G17480	IQD7	AthALTA0032487-2/2	chr1:6007735-6007995	3	chr1:6008070,6007735-6007995+6007992	Alt3						COLD	73.08	65.52	79.31	82.05	84.21	80	NA	NA	61.54	90
AT1G45160	IRE4	AthALTA0032521-2/3	chr1:17086355-17086466	61	chr1:17086573,17086355-17086495+17086466+17086405	Alt3						COLD	2.27	0	0	3.16	0	6.67	2.82	0	18.75	0
AT1G45160	IRE4	AthALTA0032521-3/3	chr1:17086355-17086495	90	chr1:17086573,17086355-17086495+17086466+17086405	Alt3						COLD	97.73	100	100	96.84	97.3	93.33	97.18	100	81.25	100
AT4G17695	KAN3	AthALTA0032734-2/3	chr4:9848930-9849009	4	chr4:9849093,9848930-9849014+9849009+9849005	Alt3				SALT			NA	NA	17.86	20	31.25	3.12	18.18	11.18	NA	NA
AT4G17695	KAN3	AthALTA0032734-3/3	chr4:9848930-9849014	9	chr4:9849093,9848930-9849014+9849009+9849005	Alt3				SALT			NA	NA	82.14	72.5	68.75	84.38	70.45	81.43	NA	NA
AT2G04540	KAS	AthALTA0032752-2/3	chr2:1582118-1582220	42	chr2:1582318,1582118-1582223+1582220+1582178	Alt3			DRO				10.2	21.88	10.71	27.45	16.22	30.95	23.91	16.67	NA	NA
AT4G32650	KAT3	AthALTA0032787-2/3	chr4:15751690-15751833	7	chr4:15751934,15751690-15751836+15751833+15751826	Alt3						COLD	8.07	11.1	10.36	11.18	14.74	11.23	NA	NA	13.87	29.42
AT4G32650	KAT3	AthALTA0032787-3/3	chr4:15751690-15751836	10	chr4:15751934,15751690-15751836+15751833+15751826	Alt3						COLD	91.93	88.9	89.64	88.82	85.26	88.77	NA	NA	86.13	70.58
AT1G79500	KDSA1	AthALTA0032843-2/3	chr1:29906108-29906559	180	chr1:29906013,29906288+29906108+29906105-29906559	Alt3			DRO				17.24	13.04	27.27	4.55	10.81	15.79	15.38	19.23	NA	NA
AT1G79500	KDSA1	AthALTA0032843-3/3	chr1:29906105-29906559	183	chr1:29906013,29906288+29906108+29906105-29906559	Alt3					HEAT		51.72	43.48	38.64	31.82	43.24	57.89	42.31	23.08	NA	NA
AT1G01790	KEA1	AthALTA0032875-2/4	chr1:286997-287133	4	chr1:286807,287001+286997+286925+286909-287133	Alt3				SALT			NA	NA	NA	NA	87.5	72.22	91.04	96.55	NA	NA
AT2G19600	KEA4	AthALTA0032893-2/2	chr2:8480809-8480885	5	chr2:8480684,8480814+8480809-8480885	Alt3					HEAT		7.14	16.67	2.86	9.68	6.25	0	21.74	2.33	4.55	0
AT5G51710	KEA5	AthALTA0032900-3/4	chr5:-21004616	9	chr5:21004743,-21004658+21004616+21004614+21004607	Alt3			DRO		HEAT		73.17	60.92	67.33	82.63	62.96	73.33	77.55	58.23	NA	NA
AT5G13530	KEG	AthALTA0032919-2/3	chr5:4349762-4349880	4	chr5:4349403,4349766+4349762+4349759-4349874	Alt3					HEAT		16.67	15.91	16.67	21.43	16.28	15.25	37.04	20.93	22.73	33.33
AT5G13530	KEG	AthALTA0032919-3/3	chr5:4349759-4349880	7	chr5:4349403,4349766+4349762+4349759-4349874	Alt3					HEAT		83.33	84.09	83.33	78.57	83.72	84.75	62.96	79.07	77.27	66.67
AT3G50240	KICP-02	AthALTA0032933-2/3	chr3:18625914-18626008	12	chr3:18626113,18625914-18626023+18626008+18625996	Alt3			DRO		HEAT	COLD	69.37	56.27	50.72	25.55	42.21	28.85	33.33	60.69	58.48	30.24
AT3G50240	KICP-02	AthALTA0032933-3/3	chr3:18625914-18626023	27	chr3:18626113,18625914-18626023+18626008+18625996	Alt3			DRO		HEAT	COLD	30.63	43.73	49.28	74.45	57.79	71.15	66.67	39.31	41.52	69.76
AT5G09250	KIWI	AthALTA0032981-2/4	chr5:2875976-2876081	29	chr5:2876234,2875976-2876121+2876104+2876081+2876052	Alt3				SALT			93.37	95.79	86.57	90.45	96.13	79.57	93.68	81.48	92.31	84.56
AT5G09250	KIWI	AthALTA0032981-4/4	chr5:2875976-2876121	69	chr5:2876234,2875976-2876121+2876104+2876081+2876052	Alt3				SALT			6.02	3.68	13.43	9.05	3.87	20.43	5.75	17.9	7.69	15.44
AT2G32710	KRP4	AthALTA0033027-2/2	chr2:13874945-13875166	9	chr2:13874073,13874954+13874945-13875166	Alt3					HEAT		47.39	41.36	50.91	41.08	54.15	42.04	54.54	37.66	51.74	66.65
AT1G79880	LA2	AthALTA0033057-2/3	chr1:30048125-30048203	17	chr1:30048289,30048125-30048225+30048203+30048186	Alt3				SALT			90.24	91.67	84	95.1	64	82.61	86.27	76	NA	NA
AT5G23450	LCBK1	AthALTA0033231-3/5	chr5:7908508-7909050	69	chr5:7909354,7908508-7909184+7909181+7909050+7908986+7908981	Alt3					HEAT		23.47	22.32	20.32	19.95	20.78	25.76	22.84	39.15	35.7	30.75
AT5G23450	LCBK1	AthALTA0033231-5/5	chr5:7908508-7909184	203	chr5:7909354,7908508-7909184+7909181+7909050+7908986+7908981	Alt3					HEAT		75.96	76.78	77.52	79.02	77.64	73.81	76.3	59.63	61.24	69.25
AT1G01060	LHY	AthALTA0033328-2/2	chr1:34401-35474	3	chr1:35567,34401-35474+35471	Alt3						COLD	NA	NA	61.61	63.14	NA	NA	65.17	59.77	56.8	72.35
AT4G31050	LIP2P	AthALTA0033369-3/3	chr4:15114912-15115058	62	chr4:15114825,15114974+15114916+15114912-15115058	Alt3			DRO				85.71	74.07	75.49	58.54	69.09	70.59	63.64	63.33	NA	NA
AT5G66450	LPPE2	AthALTA0033531-2/2	chr5:26534781-26535133	27	chr5:26534688,26534808+26534781-26535133	Alt3			DRO		HEAT		22.03	22.22	17.65	38.3	NA	NA	33.33	9.52	NA	NA
AT2G04560	LPXB	AthALTA0033541-2/2	chr2:1591437-1591694	31	chr2:1592040,1591437-1591694+1591663	Alt3				SALT	HEAT		80.95	83.33	96.67	82.61	66.67	90.91	84.62	69.57	93.75	81.25
AT4G20380	LSD1	AthALTA0033575-2/2	chr4:11004835-11004896	3	chr4:11004714,11004838+11004835-11004896	Alt3						COLD	98.9	97.13	97.27	95.83	88.24	94.81	91.21	90.2	100	83.33
AT4G20380	LSD1	AthALTA0033576-2/7	chr4:11005025-11005150	34	chr4:11004896,11005059+11005025+11005022+11005019+11004994+11004964+11004947-11005099	Alt3					HEAT		29.84	33.01	27.31	23.53	24.07	28.96	16	40.59	NA	NA
AT4G20380	LSD1	AthALTA0033576-3/7	chr4:11005022-11005150	37	chr4:11004896,11005059+11005025+11005022+11005019+11004994+11004964+11004947-11005099	Alt3					HEAT		66.82	62.62	63.88	64.12	66.67	54.18	80	52.35	NA	NA
AT2G32700	LUH	AthALTA0033657-2/2	chr2:13867037-13867128	3	chr2:13866926,13867040+13867037-13867128	Alt3						COLD	27.35	29.98	41.44	46.2	31.96	32.32	34.26	37.93	31.25	50
AT1G51940	LYK3	AthALTA0033702-2/2	chr1:19297210-19297315	4	chr1:19297404,19297210-19297315+19297311	Alt3						COLD	91.06	94.74	88.74	85.91	92.86	88.06	86.36	81.25	83.33	100
AT3G13530	M3KE1	AthALTA0033718-2/2	chr3:4415852-4416184	181	chr3:4416561,4415852-4416184+4416003	Alt3			DRO				90.32	88.89	94.96	70.3	92	85.19	93.12	87.5	97.06	97.78
AT5G65070	MAF4	AthALTA0033746-2/2	chr5:25995425-25995466	4	chr5:25995297,25995429+25995425-25995466	Alt3					HEAT		92.31	89.66	87.64	92.96	85.71	86.21	89.29	73.91	NA	NA
AT2G38130	MAK3	AthALTA0033765-3/3	chr2:15980079-15980234	57	chr2:15980470,15980079-15980234+15980200+15980177	Alt3			DRO				56.97	51.75	71.28	55.08	61.8	63.27	72.38	66.99	NA	NA
AT3G59990	MAP2B	AthALTA0033809-2/2	chr3:22158386-22158584	15	chr3:22158665,22158386-22158584+22158569	Alt3					HEAT		91.89	96.15	NA	NA	NA	NA	70.59	92.59	NA	NA
AT1G53570	MAP3KA	AthALTA0033815-2/2	chr1:19990315-19990400	3	chr1:19990235,19990318+19990315-19990400	Alt3					HEAT	COLD	39.51	38.55	51.94	37.41	49.07	36.49	47.69	30	43.75	59.18
AT1G53570	MAP3KA	AthALTA0033816-2/2	chr1:19990478-19990990	3	chr1:19990400,19990481+19990478-19990990	Alt3						COLD	92.86	89.58	89.17	89.62	97.26	91.45	85.03	83.95	75	94.79
AT4G08480	MAPKKK9	AthALTA0033893-2/4	chr4:5388574-5388687	32	chr4:5389021,5388574-5388754+5388749+5388687+5388655	Alt3			DRO			COLD	80.85	73.47	67.95	85.71	73.17	78.38	73.42	58.46	90.91	65
AT5G52230	MBD13	AthALTA0033909-2/2	chr5:21210609-21210715	8	chr5:21211551,21210609-21210715+21210707	Alt3					HEAT		3.7	5.41	25	25	15.79	13.89	20	0	11.54	6.52
AT3G01460	MBD9	AthALTA0033921-2/2	chr3:177318-177597	10	chr3:176930,177328+177318-177597	Alt3		ABA					62.07	86.96	91.07	80.56	89.29	75.68	82.46	87.8	85.71	91.89
AT3G01460	MBD9	AthALTA0033923-2/4	chr3:178962-179396	198	chr3:178608,179160+178962+178756+178750-179396	Alt3						COLD	100	100	96.48	100	100	100	98.11	100	79.94	100
AT3G02980	MCC1	AthALTA0033944-3/3	chr3:671435-671563	29	chr3:671845,671435-671563+671556+671534	Alt3		ABA					22.22	37.5	NA	NA	NA	NA	NA	NA	NA	NA
AT1G03090	MCCA	AthALTA0033945-2/4	chr1:741509-741601	4	chr1:741207,741513+741509+741446+741422-741601	Alt3					HEAT		93.88	95.39	71.13	79.44	72	71.11	88.89	72.73	NA	NA
AT5G41910	MED10A	AthALTA0034040-2/2	chr5:-16778231	4	chr5:16778321,-16778231+16778227	Alt3		ABA					60.87	42.11	42.86	54.7	60	70.17	NA	NA	NA	NA
AT4G04920	MED16	AthALTA0034073-3/5	chr4:2503277-2503791	80	chr4:2502928,2503357+2503280+2503277+2503247+2503208-2503791	Alt3					HEAT		89.93	81.71	78.96	65.04	86	86.73	87.42	63.16	88.24	87.47
AT1G23230	MED23	AthALTA0034094-2/3	chr1:8247855-8247949	12	chr1:8247759,8247867+8247855+8247841-8247949	Alt3				SALT			60	71.43	78.26	67.27	78.79	62	68.18	54.05	NA	NA
AT5G05140	MED26B	AthALTA0034110-2/4	chr5:1521398-1521547	9	chr5:1521281,1521407+1521398+1521368+1521360-1521547	Alt3	Core_down			SALT	HEAT	COLD	100	91.58	85.98	97.26	81.08	58.59	89.47	60	100	84
AT5G05140	MED26B	AthALTA0034110-4/4	chr5:1521360-1521547	47	chr5:1521281,1521407+1521398+1521368+1521360-1521547	Alt3	Core_up			SALT	HEAT	COLD	0	8.07	14.02	2.44	18.92	40.4	10.53	40	0	16
AT3G23590	MED33A	AthALTA0034125-3/6	chr3:8470670-8470784	8	chr3:8470358,8470678+8470675+8470670+8470639+8470605+8470601-8470784	Alt3				SALT	HEAT		66.67	62.96	39.68	36.56	50	30.77	46.3	65.71	NA	NA
AT3G23590	MED33A	AthALTA0034125-6/6	chr3:8470601-8470784	77	chr3:8470358,8470678+8470675+8470670+8470639+8470605+8470601-8470784	Alt3					HEAT		25.93	22.22	39.68	52.69	31.25	46.15	44.44	22.86	NA	NA
AT2G48110	MED33B	AthALTA0034130-3/4	chr2:19676550-19676664	8	chr2:19676302,19676558+19676555+19676550+19676510-19676664	Alt3					HEAT		88.57	82.19	83.1	80.28	76	81.4	85.71	67.16	NA	NA
AT5G02500	MED37E	AthALTA0034149-17/20	chr5:553745-554441	378	chr5:554832,553745-554471+554456+554450+554441+554431+554429+554420+554414+554407+554399+554393+554390+554387+554321+554291+554288+554285+554212+554140+554063	Alt3						COLD	NA	NA	NA	NA	NA	NA	47.26	39.87	52.39	26.14
AT2G14680	MEE13	AthALTA0034166-2/2	chr2:6281107-6281179	4	chr2:6280301,6281111+6281107-6281179	Alt3		ABA			HEAT		24.05	40.66	43.65	45.1	41.51	41.2	46.29	25.63	38.91	33.22
AT2G14680	MEE13	AthALTA0034167-2/2	chr2:6281408-6281668	10	chr2:6281326,6281418+6281408-6281668	Alt3						COLD	93.75	83.31	86.74	83.5	88.88	91.15	92.3	78.82	70	100
AT4G00060	MEE44	AthALTA0034211-4/4	chr4:23458-25218	19	chr4:23384,23477+23471+23462+23458-25218	Alt3	Core_down	ABA		SALT			87.5	71.43	73.85	80.36	86.84	70.83	76.09	73.68	NA	NA
AT4G32360	MFDR	AthALTA0034291-3/4	chr4:15622183-15622251	20	chr4:15622084,15622203+15622186+15622183+15622162-15622251	Alt3					HEAT		NA	NA	0	0	0	0	0	16	NA	NA
AT4G21090	MFDX2	AthALTA0034299-2/3	chr4:11258212-11258304	8	chr4:11258453,11258212-11258327+11258304+11258296	Alt3					HEAT		21.94	18.71	20.9	27.8	21.58	31.05	26.49	9.21	NA	NA
AT4G21090	MFDX2	AthALTA0034299-3/3	chr4:11258212-11258327	31	chr4:11258453,11258212-11258327+11258304+11258296	Alt3					HEAT		74.06	77.65	75.9	69.5	76.51	67.27	66.8	86.61	NA	NA
AT1G32530	MIP1	AthALTA0034371-2/3	chr1:11761085-11762394	415	chr1:11762541,11761085-11762400+11762394+11761979	Alt3						COLD	7.06	5.56	6.16	9.47	7.14	6.82	5.88	3.12	19.05	3.85
AT1G32530	MIP1	AthALTA0034371-3/3	chr1:11761085-11762400	421	chr1:11762541,11761085-11762400+11762394+11761979	Alt3						COLD	92.94	94.44	93.84	90.53	92.86	93.18	94.12	96.88	80.95	96.15
AT5G24350	MIP2	AthALTA0034373-2/2	chr5:8301491-8301623	15	chr5:8301310,8301506+8301491-8301623	Alt3		ABA	DRO				40.91	62.5	65.22	44.44	62.86	50	64.1	50	NA	NA
AT5G08185	MIR162A	AthALTA0034387-2/3	chr5:2634788-2634872	7	chr5:2635134,2634788-2634875+2634872+2634865	Alt3				SALT			52.11	49.46	39.56	53.25	39.47	57.14	55.77	55.32	NA	NA
AT5G08185	MIR162A	AthALTA0034387-3/3	chr5:2634788-2634875	10	chr5:2635134,2634788-2634875+2634872+2634865	Alt3				SALT			47.89	49.46	60.44	46.75	60.53	42.86	44.23	44.68	NA	NA
AT5G40440	MKK3	AthALTA0034412-4/4	chr5:16182338-16182592	166	chr5:16182250,16182504+16182373+16182370+16182338-16182592	Alt3				SALT			96.85	98.31	94.09	96.56	94.75	78.29	97.75	96.74	NA	NA
AT2G42890	ML2	AthALTA0034429-2/6	chr2:17850615-17850665	6	chr2:17850098,17850621+17850615+17850587+17850573+17850497+17850469-17850665	Alt3				SALT			99.44	95.31	95.59	99.26	96.69	79.07	100	93.1	100	97.56
AT2G42890	ML2	AthALTA0034429-5/6	chr2:17850497-17850665	124	chr2:17850098,17850621+17850615+17850587+17850573+17850497+17850469-17850665	Alt3				SALT			0.56	2.45	1.47	0	0	18.73	0	3.45	0	2.44
AT1G27520	MNS5	AthALTA0034544-2/3	chr1:9560509-9560597	25	chr1:9560333,9560534+9560509+9560477-9560597	Alt3				SALT			39.62	36.11	30	38.89	18.75	36.36	16.67	27.91	NA	NA
AT1G27520	MNS5	AthALTA0034544-3/3	chr1:9560477-9560597	57	chr1:9560333,9560534+9560509+9560477-9560597	Alt3				SALT			60.38	63.89	70	61.11	81.25	63.64	83.33	72.09	NA	NA
AT1G53510	MPK18	AthALTA0034684-2/3	chr1:19972922-19973004	40	chr1:19973144,19972922-19973009+19973004+19972964	Alt3		ABA					0	27.27	9.09	10	NA	NA	NA	NA	NA	NA
AT1G59580	MPK2	AthALTA0034690-4/5	chr1:21884513-21884808	43	chr1:21884207,21884556+21884520+21884517+21884513+21884510-21884808	Alt3	Core_down			SALT		COLD	10.69	11.15	13.2	25.72	15.35	0	0	4.05	31.53	0
AT1G59580	MPK2	AthALTA0034690-5/5	chr1:21884510-21884943	46	chr1:21884207,21884556+21884520+21884517+21884513+21884510-21884808	Alt3	Core_up			SALT		COLD	82.78	71.59	72.38	62.46	65.79	94.34	88.01	78.61	61.26	100
AT1G16010	MRS2-1	AthALTA0034781-2/3	chr1:5497020-5497101	35	chr1:5497248,5497020-5497117+5497101+5497066	Alt3						COLD	75.09	81.65	71	62.44	66.73	70.48	58.62	69.98	83.82	63.48
AT1G16010	MRS2-1	AthALTA0034781-3/3	chr1:5497020-5497117	51	chr1:5497248,5497020-5497117+5497101+5497066	Alt3						COLD	24.91	18.35	29	37.08	33.27	29.52	41.38	30.02	16.18	36.52
AT1G58200	MSL3	AthALTA0034890-2/4	chr1:21551294-21551387	21	chr1:21551491,21551294-21551411+21551390+21551387+21551366	Alt3		ABA				COLD	22.22	6.67	12.66	8.51	9.21	9.52	15.12	9.83	25	46.67
AT1G58200	MSL3	AthALTA0034890-3/4	chr1:21551294-21551390	24	chr1:21551491,21551294-21551411+21551390+21551387+21551366	Alt3		ABA				COLD	77.78	93.33	87.34	91.49	90.79	89.29	83.72	88.44	75	53.33
AT3G12100	MTPC2	AthALTA0034988-2/3	chr3:3856165-3856241	31	chr3:3856478,3856165-3856245+3856241+3856210	Alt3					HEAT	COLD	36.55	48.65	31.99	29.09	55.16	60.87	37.55	65.74	62.5	33.33
AT3G12100	MTPC2	AthALTA0034988-3/3	chr3:3856165-3856245	35	chr3:3856478,3856165-3856245+3856241+3856210	Alt3					HEAT	COLD	60.4	51.35	68.01	69.09	44.84	39.13	62.45	34.26	37.5	66.67
AT3G09370	MYB3R-3	AthALTA0035063-2/3	chr3:2879899-2880059	10	chr3:2879575,2879909+2879899+2879884-2880050	Alt3					HEAT		42.34	39.73	37.08	23.54	33.29	36.84	32.53	65.62	NA	NA
AT3G09370	MYB3R-3	AthALTA0035063-3/3	chr3:2879884-2880059	25	chr3:2879575,2879909+2879899+2879884-2880050	Alt3					HEAT		57.66	58.64	59.43	73.99	66.71	61.58	67.47	32.08	NA	NA
AT5G18240	MYR1	AthALTA0035104-2/2	chr5:6030366-6030581	4	chr5:6030664,6030366-6030581+6030577	Alt3			DRO				20	11.11	30.36	11.9	NA	NA	29.03	16.13	NA	NA
AT5G18240	MYR1	AthALTA0035105-3/3	chr5:-6029327	18	chr5:6029623,-6029327+6029321+6029309	Alt3	Core_up			SALT	HEAT		NA	NA	52.55	62.23	33.33	55	48.89	68.75	NA	NA
AT2G37390	NAKR2	AthALTA0035266-2/5	chr2:15694933-15695008	32	chr2:15694839,15694965+15694933+15694930+15694927+15694910-15695008	Alt3		ABA					29.17	5.56	18.42	15.79	24	9.52	15.87	28.12	10.53	18.75
AT2G37390	NAKR2	AthALTA0035266-3/5	chr2:15694930-15695008	35	chr2:15694839,15694965+15694933+15694930+15694927+15694910-15695008	Alt3		ABA					70.83	94.44	73.68	84.21	76	90.48	80.95	71.88	89.47	81.25
AT2G35110	NAP1	AthALTA0035273-2/2	chr2:14802207-14802297	10	chr2:14802495,14802207-14802297+14802287	Alt3	Core_up		DRO	SALT	HEAT		14.4	5.19	0	17.95	4.74	19.91	0	21.47	NA	NA
AT3G02680	NBS1	AthALTA0035371-2/2	chr3:578362-578777	27	chr3:578286,578389+578362-578777	Alt3				SALT			NA	NA	90	76	80	95.12	88.46	83.33	NA	NA
AT4G05020	NDB2	AthALTA0035399-4/5	chr4:2573602-2573805	106	chr4:2573507,2573708+2573630+2573626+2573602+2573599-2573805	Alt3						COLD	60.85	63.7	67.86	58.91	63.8	64.1	61.96	52.61	57.23	75.17
AT4G05020	NDB2	AthALTA0035399-5/5	chr4:2573599-2573805	109	chr4:2573507,2573708+2573630+2573626+2573602+2573599-2573805	Alt3						COLD	39.15	36.3	32.14	40.71	36.2	35.9	38.04	47.39	42.77	24.83
AT2G19620	NDL3	AthALTA0035421-3/3	chr2:8487408-8487507	11	chr2:8487604,8487408-8487507+8487505+8487496	Alt3			DRO		HEAT		NA	NA	32.54	52.94	16.33	17.24	34.88	9.09	NA	NA
AT5G05970	NEDD1	AthALTA0035446-2/2	chr5:1796518-1796629	7	chr5:1796434,1796525+1796518-1796629	Alt3	Core_up	ABA	DRO				5.26	25	24.24	40.74	11.54	15.38	7.69	5.56	NA	NA
AT5G05970	NEDD1	AthALTA0035450-2/2	chr5:1798958-1799134	3	chr5:1798877,1798961+1798958-1799134	Alt3					HEAT		21.95	23.33	24.69	19.75	17.39	28.57	30.61	14.29	29.41	34.21
AT5G28290	NEK3	AthALTA0035463-3/4	chr5:-10279460	32	chr5:10279552,-10279473+10279460+10279450+10279428	Alt3					HEAT		1.95	3.28	3.78	2.44	2.23	3.56	2.74	19.26	NA	NA
AT5G28290	NEK3	AthALTA0035463-4/4	chr5:-10279473	45	chr5:10279552,-10279473+10279460+10279450+10279428	Alt3					HEAT		98.05	96.72	96.22	94.88	95.32	94.89	97.26	73.72	NA	NA
AT3G22790	NET1A	AthALTA0035480-2/2	chr3:8057789-8058038	8	chr3:8058685,8057789-8058038+8058030	Alt3		ABA					66.67	86.67	NA	NA	NA	NA	NA	NA	NA	NA
AT1G03080	NET1D	AthALTA0035484-2/4	chr1:737233-737420	141	chr1:737562,737233-737437+737433+737420+737279	Alt3		ABA	DRO		HEAT		50.3	32.24	25.7	61.39	22.89	25.15	37.34	12.12	9.85	5.82
AT1G03080	NET1D	AthALTA0035484-3/4	chr1:737233-737433	154	chr1:737562,737233-737437+737433+737420+737279	Alt3					HEAT		5.23	12.25	6.46	7.24	18.25	17.26	6.96	37.25	20.36	10.29
AT1G03080	NET1D	AthALTA0035484-4/4	chr1:737233-737437	158	chr1:737562,737233-737437+737433+737420+737279	Alt3			DRO				44.47	55.5	67.85	31.37	58.86	57.59	55.7	50.63	69.79	83.89
AT2G20585	NFD6	AthALTA0035502-2/2	chr2:8866093-8866403	255	chr2:8865779,8866348+8866093-8866403	Alt3					HEAT		36.23	35.58	24.28	30.59	NA	NA	21.64	48.24	NA	NA
AT5G12840	NFYA1	AthALTA0035515-2/5	chr5:4052231-4052331	3	chr5:4052685,4052231-4052624+4052601+4052545+4052331+4052328	Alt3						COLD	58.88	67.78	56.67	70.27	67.06	59.38	60.91	71.61	78.05	51.85
AT5G06510	NFYA10	AthALTA0035516-2/4	chr5:1985388-1985583	22	chr5:1985060,1985410+1985388+1985376+1985102-1985583	Alt3					HEAT		NA	NA	29.17	17.91	NA	NA	10.81	44.44	NA	NA
AT2G37060	NFYB8	AthALTA0035533-2/4	chr2:15576336-15576562	15	chr2:15576164,15576351+15576336+15576316+15576312-15576562	Alt3			DRO				13.61	12.71	8.06	31.43	4.65	2.73	9.38	3.77	12.23	18.3
AT2G37060	NFYB8	AthALTA0035533-4/4	chr2:15576312-15576562	39	chr2:15576164,15576351+15576336+15576316+15576312-15576562	Alt3			DRO				67.35	74.03	77.42	54.29	90.7	80.91	71.88	75.47	67.63	64.05
AT5G38140	NFYC10	AthALTA0035537-3/4	chr5:15221142-15221348	37	chr5:15221594,15221142-15221366+15221348+15221345+15221311	Alt3					HEAT		NA	NA	94.99	97.73	96.39	95.95	98.9	83.33	NA	NA
AT1G14660	NHX8	AthALTA0035579-2/2	chr1:5033964-5034028	20	chr1:5034145,5033964-5034028+5034008	Alt3			DRO				NA	NA	86.67	60	NA	NA	NA	NA	NA	NA
AT3G45650	NPF2.7	AthALTA0035727-2/2	chr3:16759754-16760271	7	chr3:16759670,16759761+16759754-16760271	Alt3					HEAT		NA	NA	90.74	92.11	100	94.44	79.17	100	100	95.45
AT1G48240	NPSN12	AthALTA0035803-2/3	chr1:17809406-17809476	6	chr1:17809590,17809406-17809480+17809476+17809470	Alt3		ABA					17.02	0	NA	NA	NA	NA	24.35	35.44	25	17.02
AT1G48240	NPSN12	AthALTA0035803-3/3	chr1:17809406-17809480	10	chr1:17809590,17809406-17809480+17809476+17809470	Alt3		ABA					82.98	100	NA	NA	NA	NA	75.65	64.56	75	82.98
AT1G18800	NRP2	AthALTA0035840-2/2	chr1:6481891-6481950	3	chr1:6482037,6481891-6481950+6481947	Alt3						COLD	54.17	50.32	64.29	61.29	64.56	52.21	68.95	55.9	64.21	79.77
AT3G57660	NRPA1	AthALTA0035849-2/2	chr3:21355845-21356012	5	chr3:21355752,21355850+21355845-21356012	Alt3				SALT			NA	NA	100	100	80.56	100	100	100	NA	NA
AT5G45140	NRPC2	AthALTA0035919-2/2	chr5:18249789-18250315	408	chr5:18250434,18249789-18250315+18249907	Alt3						COLD	0	0	8.46	3.47	0	0	0	1.65	19.53	2.37
AT1G32070	NSI	AthALTA0035952-2/2	chr1:11536101-11536177	3	chr1:11536249,11536101-11536177+11536174	Alt3						COLD	33.99	34.96	44.01	33.79	44.44	52.38	34.85	41.69	41.38	59.09
AT2G41680	NTRC	AthALTA0036009-2/4	chr2:17377286-17377565	2	chr2:17377930,17377286-17377602+17377588+17377565+17377563	Alt3			DRO				79.17	77.57	87.68	69.36	87.24	87.66	87.93	90.17	89.67	95.75
AT2G41680	NTRC	AthALTA0036009-3/4	chr2:17377286-17377588	25	chr2:17377930,17377286-17377602+17377588+17377565+17377563	Alt3			DRO				20.83	22.43	12.32	30.64	12.76	12.19	11.91	9.83	10.11	4.25
AT1G79280	NUA	AthALTA0036025-2/2	chr1:29822972-29823049	5	chr1:29823162,29822972-29823049+29823044	Alt3	Core_down				HEAT	COLD	NA	NA	85.71	89.8	92.81	95.05	88.55	71.91	84.21	56.43
AT5G45940	NUDT11	AthALTA0036046-2/2	chr5:-18629871	5	chr5:18629961,-18629871+18629866	Alt3						COLD	61.32	71.01	59.68	74.19	66.67	73.75	72.43	63.64	70.73	50
AT4G11980	NUDT14	AthALTA0036054-2/2	chr4:7184783-7184846	7	chr4:7184942,7184783-7184846+7184839	Alt3						COLD	75.28	74.86	77.18	73.81	79.06	70.35	84.26	87.34	69.51	84.59
AT1G28960	NUDT15	AthALTA0036059-2/2	chr1:-10109811	26	chr1:10109862,-10109811+10109785	Alt3	Core_up		DRO			COLD	42.35	40.85	43.48	69.6	46.15	36.81	49.18	44.64	42.86	64.52
AT2G33980	NUDT22	AthALTA0036083-2/2	chr2:14358180-14358279	9	chr2:14358374,14358180-14358279+14358270	Alt3			DRO				74.19	63.64	61.11	90.91	NA	NA	NA	NA	NA	NA
AT3G46200	NUDT9	AthALTA0036120-2/3	chr3:16969455-16969522	39	chr3:16969369,16969494+16969455+16969448-16969522	Alt3				SALT			0	0	0	0	30.43	0	NA	NA	NA	NA
AT3G46200	NUDT9	AthALTA0036120-3/3	chr3:16969448-16969522	46	chr3:16969369,16969494+16969455+16969448-16969522	Alt3				SALT			100	100	100	100	69.57	100	NA	NA	NA	NA
AT3G46200	NUDT9	AthALTA0036123-2/2	chr3:16969982-16970040	11	chr3:16969873,16969993+16969982-16970040	Alt3		ABA	DRO				82.35	66.67	61.36	78.05	75	80.77	67.74	64.52	NA	NA
AT3G46200	NUDT9	AthALTA0036126-2/3	chr3:16970898-	34	chr3:16970781,16970932+16970898+16970875-	Alt3	Core_down	ABA		SALT			100	83.33	89.16	87.91	90.48	73.68	94.74	88.57	NA	NA
AT3G46200	NUDT9	AthALTA0036126-3/3	chr3:16970875-	57	chr3:16970781,16970932+16970898+16970875-	Alt3				SALT			0	13.33	10.84	12.09	9.52	26.32	5.26	11.43	NA	NA
AT4G14880	OASA1	AthALTA0036238-2/2	chr4:8520018-8520066	3	chr4:8520332,8520018-8520066+8520063	Alt3			DRO				24.4	22.28	30.89	45.92	28.78	26.16	31.1	30.73	22.67	36.14
AT5G11270	OCP3	AthALTA0036259-2/3	chr5:3596272-3596649	5	chr5:3596837,3596272-3596674+3596649+3596644	Alt3				SALT			91.42	93.26	90.12	90.16	96.24	78.49	95.37	95.68	95.92	97.56
AT2G31020	ORP1A	AthALTA0036367-2/2	chr2:13202904-13202973	4	chr2:13202825,13202908+13202904-13202973	Alt3				SALT			NA	NA	96.43	89.66	93.33	75	NA	NA	NA	NA
AT4G22540	ORP2A	AthALTA0036384-2/3	chr4:11863771-11864123	55	chr4:11865713,11863771-11864126+11864123+11864068	Alt3						COLD	86.93	83.98	83.66	81.58	88.73	86.67	86.11	88.89	95.65	80
AT4G20010	OSB2	AthALTA0036431-3/5	chr4:10843224-10843329	29	chr4:10843027,10843253+10843241+10843224+10843220+10843213-10843329	Alt3						COLD	34.38	44.83	56.37	48.06	51.61	46.31	20	26.57	0	34.61
AT4G20010	OSB2	AthALTA0036431-4/5	chr4:10843220-10843329	33	chr4:10843027,10843253+10843241+10843224+10843220+10843213-10843329	Alt3						COLD	65.62	55.17	43.34	51.79	48.39	53.69	80	73.43	100	64.89
AT3G13330	PA200	AthALTA0036575-2/2	chr3:4326448-4326688	4	chr3:4326794,4326448-4326688+4326684	Alt3		ABA					0	15.47	12.82	27.7	3.76	12.82	9.06	5.97	3.95	1.14
AT4G33520	PAA1	AthALTA0036582-2/2	chr4:16122617-16122766	2	chr4:16122483,16122619+16122617-16122766	Alt3						COLD	96.97	100	89.55	97.33	94.74	95.52	89.53	93.55	100	84.48
AT5G21930	PAA2	AthALTA0036608-2/3	chr5:7244650-7244743	7	chr5:7244536,7244657+7244650+7244636-7244743	Alt3						COLD	31.41	32.86	57.92	46.97	44.12	47.5	35.47	24.55	39.13	22.22
AT4G19420	PAE8	AthALTA0036709-2/3	chr4:10588926-10588972	2	chr4:10589072,10588926-10588992+10588972+10588970	Alt3				SALT			29.44	22.81	30.15	20.94	28	6.02	19.7	18.18	27.54	22.58
AT4G19420	PAE8	AthALTA0036709-3/3	chr4:10588926-10588992	22	chr4:10589072,10588926-10588992+10588972+10588970	Alt3				SALT			70.56	77.19	69.85	79.06	72	93.98	80.3	81.82	72.46	77.42
AT5G23870	PAE9	AthALTA0036718-2/2	chr5:8047709-8047795	20	chr5:8047938,8047709-8047795+8047775	Alt3			DRO				47.06	58.33	66.1	31.67	NA	NA	NA	NA	NA	NA
AT3G09560	PAH1	AthALTA0036727-3/5	chr3:2937206-2938737	119	chr3:2939100,2937206-2938972+2938776+2938737+2938730+2938618	Alt3						COLD	16	6.78	5.56	3.64	9.68	4.55	6.94	0	18.75	0
AT1G13750	PAP1	AthALTA0036780-2/2	chr1:4716923-4717134	7	chr1:4717207,4716923-4717134+4717127	Alt3			DRO				86.96	92.65	76.47	93.62	88.89	88.89	90.91	91.67	NA	NA
AT4G32850	PAPS4	AthALTA0036894-2/3	chr4:15854327-15854439	36	chr4:15854241,15854363+15854327+15854318-15854439	Alt3						COLD	58.66	45.45	54.78	53.1	52	56.76	45.76	35.63	47.3	65.28
AT4G32850	PAPS4	AthALTA0036894-3/3	chr4:15854318-15854439	45	chr4:15854241,15854363+15854327+15854318-15854439	Alt3						COLD	22.91	30.68	29.57	25.17	31	27.93	33.9	47.13	43.24	12.5
AT2G31865	PARG2	AthALTA0036904-2/4	chr2:13547182-13547352	91	chr2:13547452,13547182-13547382+13547355+13547352+13547261	Alt3			DRO				81.82	82.35	96.97	72.22	NA	NA	96.15	91.67	NA	NA
AT2G31865	PARG2	AthALTA0036904-4/4	chr2:13547182-13547382	121	chr2:13547452,13547182-13547382+13547355+13547352+13547261	Alt3			DRO				18.18	17.65	3.03	27.78	NA	NA	0	6.48	NA	NA
AT3G56930	PAT04	AthALTA0036941-3/4	chr3:21074521-21074829	32	chr3:21074438,21074553+21074550+21074521+21074511-21074829	Alt3						COLD	93.68	95.35	94	91.57	92.98	86.84	96.15	100	80.95	96.43
AT3G56930	PAT04	AthALTA0036941-4/4	chr3:21074511-21074829	42	chr3:21074438,21074553+21074550+21074521+21074511-21074829	Alt3						COLD	5.26	4.65	6	8.43	7.02	13.16	3.85	0	19.05	3.57
AT4G00840	PAT12	AthALTA0036964-2/3	chr4:355831-355916	25	chr4:356031,355831-355936+355916+355891	Alt3					HEAT		52.29	53.85	56.45	47.62	42.86	48.53	70.83	52.38	85.71	75.68
AT4G00840	PAT12	AthALTA0036964-3/3	chr4:355831-355936	45	chr4:356031,355831-355936+355916+355891	Alt3					HEAT		47.71	46.15	43.55	52.38	57.14	51.47	29.17	47.62	14.29	21.62
AT3G04970	PAT17	AthALTA0036972-2/2	chr3:1376895-1376990	68	chr3:1376801,1376963+1376895-1376990	Alt3	Core_up	ABA		SALT			81.82	97.73	90	87.84	81.82	97.56	87.5	94.12	NA	NA
AT3G04970	PAT17	AthALTA0036973-2/2	chr3:1377476-1377577	10	chr3:1377374,1377486+1377476-1377577	Alt3			DRO		HEAT		14.58	27.27	30.95	15.87	25.93	27.03	26.92	42.42	NA	NA
AT2G14255	PAT23	AthALTA0036983-4/7	chr2:6037584-6037696	67	chr2:6037422,6037651+6037618+6037588+6037584+6037532+6037509+6037488-6037696	Alt3		ABA					76.19	93.78	79.86	92.31	NA	NA	86.67	86.73	NA	NA
AT4G20260	PCAP1	AthALTA0037041-10/12	chr4:10942992-10943479	134	chr4:10942948,10943126+10943123+10943108+10943105+10943102+10943063+10943051+10943048+10943046+10942992+10942986+10942980-10943479	Alt3						COLD	NA	NA	NA	NA	NA	NA	NA	NA	28.08	11.88
AT4G20260	PCAP1	AthALTA0037041-11/12	chr4:10942986-10943479	140	chr4:10942948,10943126+10943123+10943108+10943105+10943102+10943063+10943051+10943048+10943046+10942992+10942986+10942980-10943479	Alt3						COLD	NA	NA	NA	NA	NA	NA	NA	NA	34.25	12.05
AT4G20260	PCAP1	AthALTA0037041-3/12	chr4:10943108-10943479	18	chr4:10942948,10943126+10943123+10943108+10943105+10943102+10943063+10943051+10943048+10943046+10942992+10942986+10942980-10943479	Alt3						COLD	NA	NA	NA	NA	NA	NA	NA	NA	0	35.11
AT5G04510	PDPK1	AthALTA0037221-3/3	chr5:1288311-1288433	44	chr5:1288241,1288355+1288324+1288311-1288433	Alt3	Core_up	ABA	DRO	SALT			8.51	24.14	17.14	44.62	17.2	43.07	8.79	8.45	22.22	22.22
AT4G14210	PDS	AthALTA0037252-2/2	chr4:8192396-8192422	4	chr4:8192647,8192396-8192422+8192418	Alt3			DRO				77.27	90.62	60.39	78.78	77.55	89.13	79.66	85	82.41	80.49
AT4G27650	PEL1	AthALTA0037273-2/3	chr4:13807506-13807573	34	chr4:13807743,13807506-13807612+13807573+13807539	Alt3	Core_down			SALT	HEAT		98.07	92.24	94.28	87.45	93.25	77.73	95.37	73.26	100	98.48
AT4G27650	PEL1	AthALTA0037273-3/3	chr4:13807506-13807612	73	chr4:13807743,13807506-13807612+13807573+13807539	Alt3	Core_up			SALT	HEAT		0.82	5.16	4.67	11.37	4.66	20.8	3.47	23.66	0	1.52
AT2G26350	PEX10	AthALTA0037427-2/2	chr2:11218958-11219104	13	chr2:11219181,11218958-11219104+11219091	Alt3				SALT			19.16	7.58	25.83	25.6	11.76	41.03	32.43	31.37	31.37	32.99
AT1G79810	PEX2	AthALTA0037468-2/2	chr1:30020106-30020201	4	chr1:30020033,30020110+30020106-30020201	Alt3				SALT	HEAT		73.55	80.79	75.75	77.78	65.81	46.52	55.42	86.36	NA	NA
AT1G35350	PHO1-H8	AthALTA0037701-2/2	chr1:12983689-12983971	3	chr1:12984055,12983689-12983971+12983968	Alt3					HEAT		NA	NA	79.75	79.71	NA	NA	93.94	75.68	NA	NA
AT5G23720	PHS1	AthALTA0037753-2/3	chr5:7998967-7999168	5	chr5:7998831,7998972+7998967+7998947-7999168	Alt3			DRO		HEAT	COLD	77.27	66.67	63.33	81.13	65.71	67.27	82.93	65.22	57.89	79.55
AT5G35840	PHYC	AthALTA0037776-2/3	chr5:14010203-14011022	4	chr5:14010065,14010207+14010203+14010167-14011022	Alt3	Core_down			SALT		COLD	67.65	65.57	39.57	43.48	46.15	30.88	50.86	50	68.57	50.98
AT5G35840	PHYC	AthALTA0037776-3/3	chr5:14010167-14011022	40	chr5:14010065,14010207+14010203+14010167-14011022	Alt3	Core_up			SALT		COLD	32.35	34.43	60.43	56.52	53.85	69.12	49.14	50	31.43	49.02
AT1G68890	PHYLLO	AthALTA0037781-2/2	chr1:25899959-25900153	13	chr1:25899886,25899972+25899959-25900153	Alt3			DRO				NA	NA	77.97	58.4	75.54	73.3	63.5	76.04	NA	NA
AT5G64070	PI4KB1	AthALTA0037810-2/3	chr5:25641107-25641239	79	chr5:25641715,25641107-25641431+25641239+25641160	Alt3						COLD	98.18	98.06	98.15	98.26	97.3	97.3	98.71	98.32	100	83.33
AT5G09350	PI4KB2	AthALTA0037813-3/3	chr5:2903494-2903680	10	chr5:2904057,2903494-2903680+2903677+2903670	Alt3					HEAT		NA	NA	73.08	65	87.5	73.68	90.63	64.71	72.22	81.25
AT3G12810	PIE1	AthALTA0037830-2/2	chr3:4066780-4066847	6	chr3:4066696,4066786+4066780-4066847	Alt3					HEAT		NA	NA	NA	NA	NA	NA	89.66	71.43	NA	NA
AT3G12810	PIE1	AthALTA0037832-2/2	chr3:4067643-4067692	3	chr3:4067561,4067646+4067643-4067692	Alt3				SALT			NA	NA	27.27	28	32	14.81	NA	NA	20	25
AT2G20180	PIF1	AthALTA0037833-3/4	chr2:8705647-8706352	37	chr2:8706441,8705647-8706367+8706352+8706344+8706315	Alt3					HEAT		85.93	86.59	77.93	79.41	75	83.33	79.28	63.49	NA	NA
AT5G50240	PIMT2	AthALTA0037855-2/3	chr5:20451632-20451902	9	chr5:20451493,20451641+20451632+20451604-20451902	Alt3						COLD	36.36	33.77	27.38	35.04	42.86	32.08	37.31	41.95	22.86	40
AT3G09920	PIP5K9	AthALTA0037930-3/3	chr3:3042460-3043868	79	chr3:3044665,3042460-3043868+3043812+3043789	Alt3			DRO				71.19	70.54	51	32.73	38.89	46.43	50.4	56.94	NA	NA
AT1G61850	PLA1	AthALTA0038011-2/3	chr1:22859068-22859229	5	chr1:22858810,22859073+22859068+22859044-22859229	Alt3						COLD	87.23	92.77	90.24	88.57	84.31	93.83	87.27	87.76	71.05	93.1
AT4G29800	PLP8	AthALTA0038127-2/2	chr4:-14591179	3	chr4:14591274,-14591179+14591176	Alt3		ABA					88.33	66.13	78.79	67.86	NA	NA	NA	NA	NA	NA
AT2G19150	PME10	AthALTA0038159-2/2	chr2:8306924-8307174	20	chr2:8306668,8306944+8306924-8307174	Alt3			DRO				91.67	94.83	100	83.33	NA	NA	NA	NA	NA	NA
AT1G66840	PMI2	AthALTA0038207-2/2	chr1:24936030-24936140	3	chr1:24936219,24936030-24936140+24936137	Alt3						COLD	NA	NA	78.67	79.31	62.07	70.59	76.15	66.67	75.86	93.75
AT2G42120	POLD2	AthALTA0038343-2/2	chr2:17565741-17565780	3	chr2:17565909,17565741-17565780+17565777	Alt3			DRO				13.64	5.36	7.5	30	10	9.52	3.57	14.29	14.29	7.89
AT2G05210	POT1A	AthALTA0038411-2/4	chr2:1891803-1891940	5	chr2:1891550,1891808+1891803+1891780+1891714-1891895	Alt3			DRO				27.4	27.02	36.82	13.88	29.4	37.27	37.23	31.53	NA	NA
AT2G05210	POT1A	AthALTA0038411-3/4	chr2:1891780-1891940	28	chr2:1891550,1891808+1891803+1891780+1891714-1891895	Alt3		ABA					27.4	42.46	20.71	31.23	31.85	46.59	27.08	31.53	NA	NA
AT2G05210	POT1A	AthALTA0038411-4/4	chr2:1891714-1891940	94	chr2:1891550,1891808+1891803+1891780+1891714-1891895	Alt3				SALT			41.28	30.53	42.47	54.89	38.75	16.14	35.69	36.94	NA	NA
AT1G77090	PPD4	AthALTA0038584-2/3	chr1:28961287-28961390	24	chr1:28961602,28961287-28961394+28961390+28961366	Alt3				SALT			NA	NA	88.46	81.48	60.87	82.14	93.15	95.8	92.11	91.04
AT1G77090	PPD4	AthALTA0038584-3/3	chr1:28961287-28961394	28	chr1:28961602,28961287-28961394+28961390+28961366	Alt3				SALT			NA	NA	11.54	18.52	39.13	17.86	6.85	4.2	7.89	8.96
AT5G04810	PPR4	AthALTA0038656-3/3	chr5:1391610-1391696	8	chr5:1391519,1391618+1391612+1391610-1391696	Alt3					HEAT	COLD	69.5	63.44	70.71	79.51	76.09	74.6	82.13	62.4	68.92	86.96
AT5G55260	PPX2	AthALTA0038676-2/2	chr5:22417896-22417971	8	chr5:22417802,22417904+22417896-22417971	Alt3				SALT			89.19	88.89	92.06	86	100	80.77	95.18	100	100	96.67
AT4G16570	PRMT16	AthALTA0038760-2/2	chr4:9337757-9337921	34	chr4:9337657,9337791+9337757-9337921	Alt3			DRO				NA	NA	90.07	68.12	82.93	88.6	NA	NA	NA	NA
AT3G55740	PROT2	AthALTA0038794-3/4	chr3:20696496-20696720	46	chr3:20695876,20696542+20696510+20696496+20696452-20696720	Alt3						COLD	82.45	90.15	85.05	90.33	88.33	81.44	85.73	95.5	80.92	97.85
AT1G80190	PSF1	AthALTA0038955-2/3	chr1:30159436-30159550	4	chr1:30159332,30159440+30159436+30159412-30159550	Alt3					HEAT		22.17	17.95	27.42	24.68	30.43	32.41	33.82	13.51	NA	NA
AT5G15400	PUB1	AthALTA0039070-2/3	chr5:4999567-4999681	52	chr5:4999795,4999567-4999684+4999681+4999629	Alt3						COLD	39.19	34.78	40.46	43.37	46.61	40.65	22.81	25.45	20	38.27
AT5G15400	PUB1	AthALTA0039070-3/3	chr5:4999567-4999684	55	chr5:4999795,4999567-4999684+4999681+4999629	Alt3						COLD	60.81	65.22	59.54	56.63	53.39	59.35	77.19	74.55	80	61.73
AT3G54790	PUB3	AthALTA0039089-5/5	chr3:20284090-20284375	237	chr3:20284935,20284090-20284375+20284328+20284237+20284170+20284138	Alt3					HEAT		88.52	94.2	84.38	73.17	96.77	93.02	90.7	70.91	NA	NA
AT3G49060	PUB32	AthALTA0039092-3/3	chr3:18191064-18191270	85	chr3:18191704,18191064-18191270+18191238+18191185	Alt3					HEAT		0	0	0	1.82	0	4.87	0	15.62	0	0
AT3G49060	PUB32	AthALTA0039093-2/2	chr3:18190691-18190773	10	chr3:18191064,18190691-18190773+18190763	Alt3					HEAT		95.45	100	96.08	98	90.63	83.33	96.67	76.19	95.83	91.67
AT2G23140	PUB4	AthALTA0039117-3/5	chr2:9847518-9847910	177	chr2:9848148,9847518-9847969+9847950+9847910+9847835+9847733	Alt3	Core_down			SALT	HEAT		95.24	94.87	92.06	96.61	100	83.33	100	52.94	NA	NA
AT2G23140	PUB4	AthALTA0039117-5/5	chr2:9847518-9847969	236	chr2:9848148,9847518-9847969+9847950+9847910+9847835+9847733	Alt3	Core_up			SALT	HEAT		4.76	2.56	6.35	3.39	0	16.67	0	47.06	NA	NA
AT1G76390	PUB43	AthALTA0039120-3/4	chr1:28655897-28656456	17	chr1:28655621,28655914+28655900+28655897+28655881-28656456	Alt3				SALT			88	79.1	88.16	91.03	100	84.51	89.47	76.92	NA	NA
AT2G40640	PUB63	AthALTA0039149-2/4	chr2:16961567-16961589	11	chr2:16961683,16961567-16961612+16961604+16961589+16961578	Alt3					HEAT		98.61	98.81	92.06	92.31	100	89.66	93.94	76	NA	NA
AT1G14140	PUMP3	AthALTA0039160-2/2	chr1:-4838669	8	chr1:4839216,-4838669+4838661	Alt3					HEAT	COLD	61.39	66.67	72.99	81.54	56.82	52.86	60.96	43.94	29.63	53.12
AT3G08860	PYD4	AthALTA0039318-2/2	chr3:2696897-2697011	28	chr3:2697091,2696897-2697011+2696983	Alt3					HEAT		2.22	2.68	6.17	0.79	9.09	3.27	0	18.18	0	2.63
AT3G20330	PYRB	AthALTA0039333-2/2	chr3:7091391-7091964	3	chr3:7092408,7091391-7091964+7091961	Alt3						COLD	3.63	6.02	10.71	8	4.35	5.97	10.58	6.28	5.67	21.15
AT3G47390	PYRR	AthALTA0039346-3/4	chr3:17462553-17462687	32	chr3:17462450,17462585+17462557+17462553+17462548-17462687	Alt3					HEAT		53.83	67.22	41.17	32.69	45.95	49.3	68.61	48.53	66.11	62.48
AT3G47390	PYRR	AthALTA0039346-4/4	chr3:17462548-17462687	37	chr3:17462450,17462585+17462557+17462553+17462548-17462687	Alt3					HEAT		46.17	32.78	57.69	67.31	54.05	48.72	31.39	51.47	29.17	37.52
AT2G25290	Phox1	AthALTA0039348-2/2	chr2:10765910-10766074	15	chr2:10766144,10765910-10766074+10766059	Alt3						COLD	82.35	88.89	84.78	73.08	88.89	84.21	87.23	87.5	100	80
AT3G30720	QQS	AthALTA0039366-2/2	chr3:12349565-	3	chr3:12349478,12349568+12349565-	Alt3			DRO		HEAT		40.34	40.12	34.88	51.16	43.69	44.19	55.77	29.03	NA	NA
AT2G20815	QWRF3	AthALTA0039398-2/3	chr2:8961645-8961755	3	chr2:8961563,8961648+8961645+8961642-8961755	Alt3	Core_up		DRO		HEAT		NA	NA	44.35	65.33	40.68	47	59.53	79.53	NA	NA
AT5G43160	QWRF9	AthALTA0039408-2/2	chr5:17329769-17329806	5	chr5:17329580,17329774+17329769-17329806	Alt3				SALT			NA	NA	NA	NA	74.82	89.91	83.37	95.25	NA	NA
AT5G43160	QWRF9	AthALTA0039409-2/2	chr5:17330125-17330241	58	chr5:17329888,17330183+17330125-17330241	Alt3					HEAT		NA	NA	NA	NA	86.96	73.33	75.86	96.3	NA	NA
AT5G43160	QWRF9	AthALTA0039410-2/4	chr5:17330507-17330614	17	chr5:17330412,17330524+17330507+17330495+17330489-17330614	Alt3				SALT	HEAT		NA	NA	NA	NA	75	100	96.3	81.25	NA	NA
AT5G43160	QWRF9	AthALTA0039410-4/4	chr5:17330489-17330614	35	chr5:17330412,17330524+17330507+17330495+17330489-17330614	Alt3				SALT			NA	NA	NA	NA	18.75	0	3.7	12.5	NA	NA
AT5G66130	RAD17	AthALTA0039525-2/2	chr5:26436894-26437222	3	chr5:26436792,26436897+26436894-26437222	Alt3					HEAT		NA	NA	95.32	96.37	NA	NA	100	82.53	NA	NA
AT1G79650	RAD23B	AthALTA0039538-2/3	chr1:29974280-29974327	18	chr1:29974392,29974280-29974335+29974327+29974309	Alt3					HEAT		73.77	77.22	69.97	71.57	77.34	75.42	85.25	66.08	78.03	73.03
AT1G07745	RAD51D	AthALTA0039584-2/4	chr1:2401551-2401636	4	chr1:2401737,2401551-2401652+2401641+2401636+2401632	Alt3		ABA					97.9	79.91	97.22	95.27	NA	NA	100	100	NA	NA
AT1G07745	RAD51D	AthALTA0039584-3/4	chr1:2401551-2401641	9	chr1:2401737,2401551-2401652+2401641+2401636+2401632	Alt3		ABA					0	20.09	2.78	2.36	NA	NA	0	0	NA	NA
AT5G01770	RAPTOR2	AthALTA0039639-2/4	chr5:299537-299681	11	chr5:299813,299537-299698+299694+299681+299670	Alt3					HEAT		NA	NA	85.36	92.66	87.29	74.45	77.34	57.36	NA	NA
AT5G01770	RAPTOR2	AthALTA0039639-4/4	chr5:299537-299698	28	chr5:299813,299537-299698+299694+299681+299670	Alt3	Core_up			SALT	HEAT		NA	NA	14.64	7.34	4.28	25.55	19.9	39.36	NA	NA
AT2G21660	RBG7	AthALTA0039670-14/15	chr2:9265249-9265664	180	chr2:9265716,9265249-9265679+9265664+9265649+9265629+9265622+9265619+9265585+9265583+9265567+9265538+9265535+9265514+9265511+9265502+9265484	Alt3			DRO				8.14	7.03	29.35	3.87	12.61	21.2	NA	NA	NA	NA
AT2G21660	RBG7	AthALTA0039670-2/15	chr2:9265249-9265502	18	chr2:9265716,9265249-9265679+9265664+9265649+9265629+9265622+9265619+9265585+9265583+9265567+9265538+9265535+9265514+9265511+9265502+9265484	Alt3			DRO				2.86	3.68	16.07	60.21	0	1.01	NA	NA	NA	NA
AT1G25290	RBL10	AthALTA0039687-3/4	chr1:8868322-8868397	8	chr1:8868235,8868330+8868324+8868322+8868309-8868397	Alt3				SALT			30.34	28.07	20.31	25.58	12.9	35.19	17.33	14.29	NA	NA
AT1G12750	RBL6	AthALTA0039695-2/4	chr1:4347424-4347537	9	chr1:4348241,4347424-4347790+4347784+4347537+4347528	Alt3	Core_up		DRO		HEAT		56.01	57.14	30.33	49.37	35.71	46.58	46.86	74.53	NA	NA
AT1G12750	RBL6	AthALTA0039695-4/4	chr1:4347424-4347790	262	chr1:4348241,4347424-4347790+4347784+4347537+4347528	Alt3	Core_down		DRO		HEAT		35.55	35.62	65.21	44.3	62.5	47.95	46.04	21.92	NA	NA
AT1G32230	RCD1	AthALTA0039763-2/2	chr1:11615402-11615560	3	chr1:11615311,11615405+11615402-11615560	Alt3						COLD	22.73	20.54	27.59	31.87	28.78	28.32	33.03	18.07	26.19	52.98
AT3G49500	RDR6	AthALTA0039811-2/2	chr3:18350491-18353226	16	chr3:18353467,18350491-18353226+18353210	Alt3			DRO				29.82	39.58	41.18	15.38	17.24	14.29	41.46	55.26	NA	NA
AT4G35740	RECQL3	AthALTA0039828-2/2	chr4:16938757-16938822	19	chr4:16938688,16938776+16938757-16938822	Alt3				SALT			NA	NA	96.88	95	82.35	100	NA	NA	NA	NA
AT3G06540	REP	AthALTA0039884-4/5	chr3:2035851-2035926	41	chr3:2036028,2035851-2035940+2035926+2035914+2035909+2035885	Alt3						COLD	93.1	98.81	98.94	98.74	100	95.7	98.99	98.74	84.73	100
AT2G23310	RER1C	AthALTA0039893-2/2	chr2:9918872-	3	chr2:9918767,9918875+9918872-	Alt3						COLD	73.37	72.36	73.77	81.86	79.5	75.3	78.21	73.78	78.85	62.5
AT5G20250	RFS6	AthALTA0039982-2/2	chr5:6833989-6834047	16	chr5:6833895,6834005+6833989-6834047	Alt3				SALT			69.78	75.89	71.44	84.4	81.45	54.55	NA	NA	84.8	71.43
AT3G58510	RH11	AthALTA0040024-2/6	chr3:21641906-21642148	5	chr3:21641518,21641911+21641906+21641623+21641620+21641617+21641594-21642148	Alt3	Core_up		DRO			COLD	93.52	90.69	68.78	89.33	84.97	93.36	94.51	93.62	75.24	93.52
AT3G58510	RH11	AthALTA0040024-4/6	chr3:21641620-21641704	291	chr3:21641518,21641911+21641906+21641623+21641620+21641617+21641594-21642148	Alt3			DRO				5.07	5.65	22.98	7.95	13.64	5.56	3.81	3.88	16.26	4.04
AT3G16840	RH13	AthALTA0040032-2/3	chr3:5741668-5741855	3	chr3:5742328,5741668-5742239+5741855+5741852	Alt3					HEAT	COLD	32	27.5	34.48	32.43	36.51	42.22	52.15	25.19	37.14	53.28
AT5G26742	RH3	AthALTA0040101-2/2	chr5:9285114-9285618	3	chr5:9285695,9285114-9285618+9285615	Alt3						COLD	86.45	90.56	80.13	83.47	79.03	80.57	76.95	85.3	84.24	68.43
AT5G14610	RH46	AthALTA0040132-2/2	chr5:4714590-	3	chr5:4714506,4714593+4714590-	Alt3						COLD	16.13	20.59	15.12	17.85	16.98	21.43	18.75	8.38	16.67	39.44
AT3G58570	RH52	AthALTA0040150-2/2	chr3:21657034-21657815	27	chr3:21656658,21657061+21657034-21657815	Alt3						COLD	99.57	99.63	100	98.07	98.85	99.21	NA	NA	81.25	97.83
AT5G19210	RH58	AthALTA0040157-2/2	chr5:6461992-6462105	4	chr5:6461898,6461996+6461992-6462105	Alt3			DRO	SALT		COLD	82.5	68.42	46.15	73.08	85.71	50	71.43	75	76.19	91.84
AT4G00335	RHB1A	AthALTA0040175-2/3	chr4:146791-146928	6	chr4:146055,146797+146791+146773-146928	Alt3				SALT			96.71	96.34	87.77	94.96	92.86	77.42	87.76	98.55	NA	NA
AT3G29390	RIK	AthALTA0040235-2/2	chr3:11291362-11291484	6	chr3:11291205,11291368+11291362-11291484	Alt3		ABA					66.67	83.78	88.08	80.79	79.23	83	86.14	92.44	87.5	88.46
AT3G29390	RIK	AthALTA0040236-2/3	chr3:11291895-11291988	34	chr3:11291634,11291929+11291895+11291821-11291988	Alt3					HEAT		NA	NA	45.95	31.03	NA	NA	58.06	94.03	NA	NA
AT5G66160	RMR1	AthALTA0040290-2/2	chr5:26445796-26446185	5	chr5:26445650,26445801+26445796-26446185	Alt3						COLD	94.84	91.58	91.54	89.61	90.2	87.5	81.75	93.66	91.43	75
AT2G04270	RNE	AthALTA0040300-2/2	chr2:1475950-1476208	23	chr2:1475781,1475973+1475950-1476208	Alt3			DRO				90.38	89.38	72.34	92.48	NA	NA	97.33	87.18	81.71	90.67
AT2G04270	RNE	AthALTA0040301-2/2	chr2:1476286-1477357	11	chr2:1476208,1476297+1476286-1477357	Alt3						COLD	16.28	20	30.3	22.35	15.71	15.79	15.34	18.52	26.83	7.89
AT4G00460	ROPGEF3	AthALTA0040379-2/2	chr4:212583-212710	11	chr4:212785,212583-212710+212699	Alt3			DRO				NA	NA	0	22.22	5.26	0	NA	NA	NA	NA
AT5G64760	RPN5B	AthALTA0040758-2/2	chr5:25896145-25896339	4	chr5:25896443,25896145-25896339+25896335	Alt3		ABA					61.9	45.61	52	44.74	25	15.62	40.91	35.71	NA	NA
AT4G24820	RPN7	AthALTA0040763-2/2	chr4:12790460-12790645	4	chr4:12790767,12790460-12790645+12790641	Alt3						COLD	59.22	63.19	51.28	52.2	58.62	65.02	65.28	66.5	74.19	57.64
AT3G50950	RPP13L4	AthALTA0040795-2/2	chr3:18936110-	6	chr3:18935887,18936116+18936110-	Alt3			DRO		HEAT		27.41	22.33	25.86	50.13	38.18	41.54	48.55	25.78	NA	NA
AT5G43470	RPP8	AthALTA0040814-2/2	chr5:-17463003	6	chr5:17463127,-17463003+17462997	Alt3					HEAT		68.4	64.94	58.23	69.42	64.63	56.72	67	49.71	66.8	52.61
AT1G53780	RPT1B	AthALTA0041023-2/3	chr1:20076130-20076205	3	chr1:20076307,20076130-20076227+20076205+20076202	Alt3		ABA			HEAT	COLD	17.96	46.67	25.24	22.16	19.57	21.93	42.42	22.73	35.71	7.14
AT3G53500	RS2Z32	AthALTA0041082-2/2	chr3:19835873-19836130	218	chr3:19836401,19835873-19836130+19835912	Alt3				SALT			21.2	18.09	34.33	34.38	28.46	44.56	16.88	14.66	18.6	13.93
AT2G37340	RS2Z33	AthALTA0041084-2/3	chr2:15671561-15671600	8	chr2:15672225,15671564-15671818+15671600+15671592	Alt3						COLD	84.92	88.41	71.99	76.68	83.82	84.68	92.43	96.29	91.27	63.51
AT2G37340	RS2Z33	AthALTA0041084-3/3	chr2:15671561-15671818	226	chr2:15672225,15671564-15671818+15671600+15671592	Alt3						COLD	15.08	11.59	28.01	23.32	16.18	15.32	7.57	3.71	8.73	36.49
AT4G02260	RSH1	AthALTA0041103-2/2	chr4:988616-988681	3	chr4:988503,988619+988616-988681	Alt3					HEAT		19.35	33.33	35.46	37.5	33.71	27	49.2	27.2	NA	NA
AT3G24560	RSY3	AthALTA0041120-2/2	chr3:8964395-8964479	7	chr3:8964321,8964402+8964395-8964479	Alt3		ABA					100	80	90.91	96.43	96.15	100	100	100	NA	NA
AT1G80650	RTL1	AthALTA0041134-3/4	chr1:30315471-	11	chr1:30315357,30315482+30315473+30315471+30315441-	Alt3					HEAT		1.25	5.26	4.44	5.19	3.12	3.85	4.62	22.39	NA	NA
AT1G80650	RTL1	AthALTA0041134-4/4	chr1:30315441-	41	chr1:30315357,30315482+30315473+30315471+30315441-	Alt3				SALT	HEAT		85	71.93	77.78	85.71	68.75	92.31	73.85	44.78	NA	NA
AT2G31190	RUS2	AthALTA0041180-2/2	chr2:13293441-13293575	3	chr2:13293670,13293441-13293575+13293572	Alt3	Core_down			SALT	HEAT		41.05	55.36	60.23	49.91	66.93	41.72	58.92	42.39	57.36	64.73
AT1G13770	RUS3	AthALTA0041187-2/2	chr1:4723611-4723715	17	chr1:4723488,4723628+4723611-4723715	Alt3					HEAT		80.36	90.41	76.27	75.61	62.07	64.29	63.16	82.61	NA	NA
AT2G23470	RUS4	AthALTA0041190-3/4	chr2:10000482-10000626	32	chr2:10000711,10000482-10000643+10000626+10000618+10000594	Alt3			DRO				NA	NA	66.67	92.31	87.5	93.33	81.25	76.19	NA	NA
AT2G23470	RUS4	AthALTA0041190-4/4	chr2:10000482-10000643	49	chr2:10000711,10000482-10000643+10000626+10000618+10000594	Alt3			DRO				NA	NA	20	3.85	6.25	6.67	12.5	23.81	NA	NA
AT5G52660	RVE6	AthALTA0041225-2/4	chr5:21360001-21360105	6	chr5:21360220,21360001-21360138+21360108+21360105+21360099	Alt3	Core_up	ABA				COLD	26.19	41.33	36.36	40.43	48.65	37.86	27.03	36.08	10.53	30
AT5G52660	RVE6	AthALTA0041225-3/4	chr5:21360001-21360108	9	chr5:21360220,21360001-21360138+21360108+21360105+21360099	Alt3	Core_down	ABA				COLD	73.81	58.67	63.64	59.57	51.35	57.28	71.17	63.92	89.47	70
AT3G09600	RVE8	AthALTA0041232-2/3	chr3:2948156-2948296	22	chr3:2947983,2948178+2948156+2948152-2948296	Alt3						COLD	NA	NA	38.67	31.37	45.24	50	33.88	29.14	32.32	56
AT3G43220	SAC3	AthALTA0041284-2/2	chr3:15201185-15201331	70	chr3:15201607,15201185-15201331+15201261	Alt3	Core_up	ABA			HEAT		5.48	24.04	20.25	13.33	12.07	26.83	5.92	25	0	13.64
AT3G51830	SAC8	AthALTA0041309-3/4	chr3:19223137-19223236	20	chr3:19222987,19223157+19223151+19223137+19223128-19223236	Alt3			DRO				74.81	63.01	63.35	47.76	69.92	66.56	66	53.73	92.79	84.39
AT1G33410	SAR1	AthALTA0041387-2/3	chr1:12113501-12113859	36	chr1:12113987,12113501-12113862+12113859+12113823	Alt3					HEAT	COLD	63.33	73.53	65.48	56.25	58.67	71.43	53.25	78.08	47.06	30.77
AT1G33410	SAR1	AthALTA0041387-3/3	chr1:12113501-12113862	39	chr1:12113987,12113501-12113862+12113859+12113823	Alt3					HEAT		33.33	26.47	34.52	43.75	41.33	28.57	46.75	21.92	52.94	67.31
AT1G33410	SAR1	AthALTA0041392-2/3	chr1:12117693-12117813	8	chr1:12117981,12117693-12117825+12117813+12117805	Alt3				SALT			76.19	74.19	80.95	81.82	92.86	70.73	86.36	79.25	75.68	71.29
AT1G33410	SAR1	AthALTA0041392-3/3	chr1:12117693-12117825	20	chr1:12117981,12117693-12117825+12117813+12117805	Alt3				SALT			23.81	25.81	19.05	18.18	7.14	29.27	13.64	20.75	24.32	28.71
AT2G17640	SAT2	AthALTA0041401-3/3	chr2:7668970-7669130	66	chr2:7669204,7668970-7669130+7669122+7669064	Alt3				SALT			20	5.56	27.59	22.64	0	44.44	11.54	4.17	NA	NA
AT4G35640	SAT4	AthALTA0041411-3/3	chr4:16906767-16906879	17	chr4:16906980,16906767-16906879+16906874+16906862	Alt3			DRO	SALT			NA	NA	46.15	27.03	20	43.24	NA	NA	NA	NA
AT2G36390	SBE2.1	AthALTA0041422-4/4	chr2:15265726-15265852	84	chr2:15265653,15265810+15265765+15265734+15265726-15265852	Alt3				SALT			2.5	2.09	5.71	5.99	5.45	26.45	3.51	3.7	6.67	1.03
AT2G19170	SBT2.5	AthALTA0041458-2/2	chr2:8316618-8317012	4	chr2:8317092,8316618-8317012+8317008	Alt3			DRO				NA	NA	82.41	100	100	100	100	100	NA	NA
AT5G19660	SBT6.1	AthALTA0041471-2/3	chr5:6644921-6645037	52	chr5:6645318,6644921-6645047+6645037+6644985	Alt3				SALT			70.31	77.33	72.6	64.29	59.26	43.48	61.36	63.16	NA	NA
AT5G19660	SBT6.1	AthALTA0041471-3/3	chr5:6644921-6645047	62	chr5:6645318,6644921-6645047+6645037+6644985	Alt3				SALT			29.69	22.67	27.4	35.71	40.74	56.52	38.64	36.84	NA	NA
AT5G19660	SBT6.1	AthALTA0041473-2/3	chr5:6643066-6644134	5	chr5:6644239,6643066-6644160+6644134+6644129	Alt3				SALT	HEAT		66.67	63.46	70.77	72.86	78.38	55.88	58.33	75	NA	NA
AT2G40820	SCAB2	AthALTA0041492-2/2	chr2:17038733-17038842	17	chr2:17038946,17038733-17038842+17038825	Alt3						COLD	0	1.89	2.26	5.13	4	4.17	2.02	3.33	17.65	0
AT3G07990	SCPL27	AthALTA0041646-3/3	chr3:2553525-2553785	40	chr3:2553451,2553565+2553544+2553525-2553785	Alt3					HEAT		90.57	86.11	93.88	96.3	NA	NA	96.26	77.78	NA	NA
AT4G21380	SD18	AthALTA0041764-2/3	chr4:11389891-11390117	3	chr4:11390206,11389891-11390131+11390117+11390114	Alt3					HEAT	COLD	NA	NA	NA	NA	21.05	9.09	20.45	5.06	0	28.57
AT3G04240	SEC	AthALTA0041859-2/4	chr3:1118806-1118925	8	chr3:1119331,1118806-1119196+1119026+1118925+1118917	Alt3					HEAT		96.86	93.47	84.16	96.74	96.18	83.68	100	70.41	94.95	100
AT3G04240	SEC	AthALTA0041859-3/4	chr3:1119006-1119026	109	chr3:1119331,1118806-1119196+1119026+1118925+1118917	Alt3					HEAT		3.14	6.53	14.85	2.72	3.82	16.32	0	29.59	5.05	0
AT5G47490	SEC16B	AthALTA0041878-2/3	chr5:19266459-19266779	160	chr5:19266303,19266619+19266459+19266456-19266779	Alt3			DRO				17.56	12.82	8.85	24.53	16.01	23.6	7.09	11.73	NA	NA
AT5G47490	SEC16B	AthALTA0041878-3/3	chr5:19266456-19266779	163	chr5:19266303,19266619+19266459+19266456-19266779	Alt3			DRO				82.44	87.18	91.15	75.47	83.99	76.4	92.91	88.27	NA	NA
AT1G34210	SERK2	AthALTA0042000-2/3	chr1:12460490-12460566	5	chr1:12460265,12460495+12460490+12460459-12460566	Alt3						COLD	2.17	3.57	8.09	11.27	8.16	11.54	6.94	4.88	7.69	27.78
AT3G45100	SETH2	AthALTA0042013-2/2	chr3:16505741-16505895	13	chr3:16505643,16505754+16505741-16505895	Alt3			DRO				87.54	91.15	77.14	92.51	88.97	82.95	87.81	93.58	88.75	87
AT3G45100	SETH2	AthALTA0042014-3/5	chr3:16506002-16506081	24	chr3:16505895,16506026+16506005+16506002+16505991+16505974-16506081	Alt3		ABA					37.52	20.71	21.65	23.05	31.11	36.84	34.92	21.83	21.54	25
AT3G45100	SETH2	AthALTA0042014-4/5	chr3:16505991-16506081	35	chr3:16505895,16506026+16506005+16506002+16505991+16505974-16506081	Alt3		ABA					59.72	78.11	72.16	70.71	60	55.64	62.47	73.76	69.23	71.43
AT4G39180	SFH2	AthALTA0042047-2/2	chr4:18244703-18244847	3	chr4:18244922,18244703-18244847+18244844	Alt3			DRO				NA	NA	57.14	78.26	NA	NA	51.61	65.22	NA	NA
AT1G79820	SGB1	AthALTA0042115-2/2	chr1:30023606-30023727	38	chr1:30023981,30023606-30023727+30023689	Alt3			DRO				75.38	63.79	59.65	78.48	78.72	81.16	73.58	78.89	76.27	79.17
AT2G36810	SGR6	AthALTA0042141-2/3	chr2:15433919-15434014	6	chr2:15434128,15433919-15434031+15434014+15434008	Alt3	Core_up		DRO	SALT			20	6.67	33.33	54.84	25	56.06	26.32	28.57	24	21.05
AT2G36810	SGR6	AthALTA0042156-2/2	chr2:15426693-15426791	5	chr2:15426987,15426693-15426791+15426786	Alt3			DRO				NA	NA	69.51	89.36	NA	NA	65.75	56.04	NA	NA
AT2G36810	SGR6	AthALTA0042159-2/2	chr2:15437776-15437871	8	chr2:15437985,15437776-15437871+15437863	Alt3					HEAT		NA	NA	77.26	83.81	72.49	69.87	80.62	62.94	NA	NA
AT3G18380	SHH2	AthALTA0042205-2/2	chr3:-6311271	3	chr3:6311407,-6311271+6311268	Alt3					HEAT	COLD	34.48	44.26	49.57	49.12	45.95	45.71	41.74	25.96	42.86	80.39
AT4G39100	SHL1	AthALTA0042207-2/4	chr4:18218621-18218753	20	chr4:18219336,18218621-18219128+18218987+18218753+18218733	Alt3						COLD	75.29	76.36	75.05	75.14	80.7	79.87	77.84	92.62	84.47	69.33
AT5G26780	SHM2	AthALTA0042222-2/2	chr5:9419660-9419752	4	chr5:9419487,9419664+9419660-9419752	Alt3			DRO				68.18	82.76	54.29	77.33	78.57	88.89	72.73	80.56	NA	NA
AT5G13730	SIGD	AthALTA0042261-2/3	chr5:4429484-4429684	5	chr5:4429869,4429484-4429698+4429684+4429679	Alt3						COLD	75.77	78.52	72.73	69.39	64.34	60.83	66.02	71.67	72.73	57.58
AT5G13730	SIGD	AthALTA0042261-3/3	chr5:4429484-4429698	19	chr5:4429869,4429484-4429698+4429684+4429679	Alt3						COLD	24.23	21.48	27.27	30.1	35.66	39.17	33.98	28.33	27.27	42.42
AT2G41670	SIN2	AthALTA0042281-2/3	chr2:17375123-17375193	5	chr2:17374946,17375128+17375123+17375066-17375193	Alt3				SALT	HEAT		NA	NA	84.21	88.1	78.26	63.16	68.42	84.21	90	95.12
AT3G47990	SIS3	AthALTA0042303-2/6	chr3:17713832-17713941	40	chr3:17714241,17713832-17714171+17714141+17714096+17713945+17713941+17713901	Alt3	Core_down			SALT	HEAT		31.85	18.05	48.8	34.26	62.18	30.79	57.08	40.39	NA	NA
AT3G47990	SIS3	AthALTA0042303-3/6	chr3:17713832-17713945	44	chr3:17714241,17713832-17714171+17714141+17714096+17713945+17713941+17713901	Alt3	Core_up			SALT	HEAT		67.69	81.23	50.54	65.01	37.28	69.21	42.57	59.61	NA	NA
AT1G76630	SKI3	AthALTA0042329-2/2	chr1:28762015-28762072	14	chr1:28761935,28762029+28762015-28762072	Alt3			DRO				80	94.74	80.49	63.33	77.78	77.42	76.32	87.1	NA	NA
AT1G76630	SKI3	AthALTA0042330-2/2	chr1:28762151-28762216	7	chr1:28762072,28762158+28762151-28762216	Alt3				SALT			NA	NA	88.89	88.46	100	83.87	96.3	95.24	NA	NA
AT1G08710	SKIP24	AthALTA0042346-2/2	chr1:2773195-	3	chr1:2772895,2773198+2773195-	Alt3						COLD	6.06	2.3	7.08	4.65	2.7	2.22	6.35	7.69	30.77	7.14
AT4G25520	SLK1	AthALTA0042390-3/7	chr4:13035189-13035903	108	chr4:13036111,13035189-13036009+13035964+13035949+13035939+13035903+13035852+13035795	Alt3					HEAT		93.85	87.72	89.19	90.91	96.88	92.59	94.59	78	NA	NA
AT5G61460	SMC6B	AthALTA0042453-2/2	chr5:24718867-24718955	13	chr5:24719039,24718867-24718955+24718942	Alt3			DRO				6.67	0	28.57	10.71	NA	NA	NA	NA	13.33	22.58
AT1G28260	SMG7L	AthALTA0042462-2/2	chr1:9877955-9878077	4	chr1:9878150,9877955-9878077+9878073	Alt3					HEAT		98.11	98.69	96.23	98.51	100	100	100	84.62	NA	NA
AT5G15020	SNL2	AthALTA0042521-2/2	chr5:4865493-4865576	5	chr5:4865717,4865493-4865576+4865571	Alt3					HEAT		44.16	49.08	62.63	65.42	42.5	45.21	50	34.21	64.71	70.37
AT5G15020	SNL2	AthALTA0042526-2/2	chr5:4859628-4859739	41	chr5:4859812,4859628-4859739+4859698	Alt3						COLD	100	100	100	100	100	100	100	100	84.21	100
AT1G09230	SNRNP65	AthALTA0042580-2/5	chr1:2981258-2981398	79	chr1:2981541,2981258-2981438+2981419+2981413+2981398+2981319	Alt3						COLD	100	89.13	78.95	92.54	94.74	85.71	97.65	89.41	80	96.88
AT1G09230	SNRNP65	AthALTA0042580-3/5	chr1:2981258-2981413	94	chr1:2981541,2981258-2981438+2981419+2981413+2981398+2981319	Alt3						COLD	0	4.35	18.42	4.48	0	6.12	1.18	7.06	20	3.12
AT1G71696	SOL1	AthALTA0042602-2/2	chr1:26969524-26969607	4	chr1:26969349,26969528+26969524-26969607	Alt3					HEAT		81.82	82.93	89.83	85.45	90.74	81.82	87.04	69.81	NA	NA
AT1G71696	SOL1	AthALTA0042605-2/2	chr1:26967676-26967729	23	chr1:26967556,26967699+26967676-26967729	Alt3			DRO	SALT			36.61	26.35	62.48	30.83	17.42	36.09	NA	NA	NA	NA
AT1G03060	SPI	AthALTA0042658-2/2	chr1:722966-724119	2	chr1:724275,722966-724119+724117	Alt3						COLD	NA	NA	93.41	100	94.9	93.94	81.58	95.12	100	84.7
AT1G27370	SPL10	AthALTA0042678-2/2	chr1:9506333-9507051	28	chr1:9508147,9506333-9507051+9507023	Alt3	Core_down	ABA	DRO	SALT			31.03	8.7	29.73	6.06	26.67	9.52	36.36	31.58	NA	NA
AT2G03120	SPP	AthALTA0042720-2/2	chr2:939126-939176	4	chr2:939009,939130+939126-939176	Alt3				SALT			83.49	91.79	83.49	93.93	69.68	89.1	82.27	84.8	65.57	71.54
AT1G63690	SPPL2	AthALTA0042752-2/3	chr1:23621395-23621537	4	chr1:23621257,23621399+23621395+23621363-23621537	Alt3			DRO				74.71	66.57	73.17	57.53	76.39	73.13	81.71	82.98	75	88
AT1G09140	SR30	AthALTA0042857-3/3	chr1:2943169-2943564	338	chr1:2944169,2943169-2943564+2943514+2943226	Alt3	Core_down	ABA	DRO	SALT	HEAT		65.99	29.43	78.92	42.96	62.91	36.95	53.1	10.78	65.08	77.08
AT4G02430	SR34B	AthALTA0042876-5/6	chr4:1071285-1071674	378	chr4:1070886,1071663+1071604+1071588+1071580+1071285+1071274-1071674	Alt3			DRO				NA	NA	40.24	20.62	32.26	31.43	NA	NA	NA	NA
AT1G16610	SR45	AthALTA0042881-2/2	chr1:5677200-5677376	21	chr1:5677466,5677200-5677376+5677355	Alt3			DRO				74.65	70.73	78.73	62.55	76.82	69.08	82.17	71.3	74.55	85.34
AT1G28560	SRD2	AthALTA0042886-2/3	chr1:10038574-10038834	61	chr1:10038927,10038574-10038853+10038834+10038773	Alt3						COLD	NA	NA	93.33	95.65	NA	NA	97	100	100	83.33
AT2G18120	SRS4	AthALTA0043025-2/2	chr2:7876615-7876942	6	chr2:7877234,7876615-7876942+7876936	Alt3						COLD	NA	NA	NA	NA	NA	NA	NA	NA	78.12	97.14
AT5G55760	SRT1	AthALTA0043027-2/2	chr5:22569453-22569558	52	chr5:22569349,22569505+22569453-22569558	Alt3					HEAT		NA	NA	0	11.11	0	11.76	0	20	NA	NA
AT4G18140	SSP4b	AthALTA0043080-2/3	chr4:10048860-10049076	19	chr4:10049344,10048860-10049117+10049076+10049057	Alt3				SALT			78.76	73.66	69.53	74.89	80.47	54.59	76.85	72.69	NA	NA
AT4G18140	SSP4b	AthALTA0043080-3/3	chr4:10048860-10049117	60	chr4:10049344,10048860-10049117+10049076+10049057	Alt3				SALT			21.24	26.34	30.47	25.11	19.53	45.41	23.15	27.31	NA	NA
AT2G02480	STI	AthALTA0043096-2/2	chr2:660995-663092	11	chr2:660863,661006+660995-663092	Alt3			DRO				20.83	28	21.05	47.37	8.57	22.22	NA	NA	NA	NA
AT3G25480	STR4A	AthALTA0043159-2/2	chr3:9235795-9235893	4	chr3:9236012,9235795-9235893+9235889	Alt3			DRO				34.25	25.35	20.76	41.34	19.03	13.46	22.83	10.76	21.14	32.68
AT1G17850	STR8	AthALTA0043167-2/3	chr1:6148053-6148191	76	chr1:6148314,6148053-6148196+6148191+6148115	Alt3						COLD	10	0	13.33	20.69	13.95	6.45	6.9	9.09	26.32	11.11
AT1G17850	STR8	AthALTA0043167-3/3	chr1:6148053-6148196	81	chr1:6148314,6148053-6148196+6148191+6148115	Alt3						COLD	86.67	100	85	79.31	86.05	93.55	93.1	90.91	73.68	88.89
AT1G17850	STR8	AthALTA0043169-2/3	chr1:6146782-6147084	4	chr1:6147179,6146782-6147100+6147084+6147080	Alt3						COLD	81.22	88.97	77.11	78.75	85.81	91.41	79.37	87.61	94.59	76.39
AT1G17850	STR8	AthALTA0043169-3/3	chr1:6146782-6147100	20	chr1:6147179,6146782-6147100+6147084+6147080	Alt3						COLD	18.78	11.03	22.89	21.25	14.19	8.59	20.63	12.39	5.41	23.61
AT4G34100	SUD1	AthALTA0043206-2/2	chr4:16333643-16333803	3	chr4:16333483,16333646+16333643-16333803	Alt3						COLD	65.11	61.73	68.63	58.23	71.14	73.68	73.38	63.71	67.97	89.24
AT3G12520	SULTR4;2	AthALTA0043269-2/3	chr3:3969503-3969617	5	chr3:3969771,3969503-3969630+3969617+3969612	Alt3			DRO				NA	NA	14.68	34.85	17.65	11.32	24	13.04	NA	NA
AT3G12520	SULTR4;2	AthALTA0043269-3/3	chr3:3969503-3969630	18	chr3:3969771,3969503-3969630+3969617+3969612	Alt3			DRO				NA	NA	83.49	60.61	82.35	86.79	76	86.96	NA	NA
AT5G45610	SUV2	AthALTA0043318-2/2	chr5:18498091-18498381	4	chr5:18498488,18498091-18498381+18498377	Alt3					HEAT		4	0	6.25	2.44	0	0	16.67	0	NA	NA
AT5G43990	SUVR2	AthALTA0043339-2/3	chr5:17698504-17698705	14	chr5:17698094,17698518+17698504+17698444-17698705	Alt3					HEAT		NA	NA	14.29	18.75	29.17	34.62	40.91	23.68	NA	NA
AT2G28290	SYD	AthALTA0043433-2/2	chr2:12059463-12059623	3	chr2:12059347,12059466+12059463-12059623	Alt3						COLD	13.04	11.63	17.81	11.27	12.5	7.06	16.67	13.89	13.79	36.33
AT2G28290	SYD	AthALTA0043445-2/2	chr2:12072334-	42	chr2:12072240,12072376+12072334-	Alt3					HEAT		84.02	77.11	82.62	76.92	81.45	77.54	84.44	67.79	91.43	87.27
AT5G40840	SYN2	AthALTA0043452-2/2	chr5:16360268-16360304	3	chr5:16360417,16360268-16360304+16360301	Alt3			DRO				NA	NA	36.42	15.93	31.03	24.66	NA	NA	NA	NA
AT4G02195	SYP42	AthALTA0043500-2/7	chr4:971152-971225	8	chr4:971555,971152-971471+971330+971323+971292+971241+971225+971217	Alt3			DRO	SALT	HEAT		45.83	34.78	53.42	29.29	32.26	61.11	52.63	32.65	NA	NA
AT4G02195	SYP42	AthALTA0043500-3/7	chr4:971152-971241	24	chr4:971555,971152-971471+971330+971323+971292+971241+971225+971217	Alt3			DRO	SALT	HEAT		54.17	63.04	39.73	70.71	67.74	31.48	47.37	67.35	NA	NA
AT3G05710	SYP43	AthALTA0043503-6/7	chr3:1685803-1686076	78	chr3:1685485,1685881+1685862+1685855+1685832+1685805+1685803+1685800-1686076	Alt3						COLD	78.23	77.65	76.62	77.27	82.11	75.56	79.87	85.71	96.77	57.45
AT3G05710	SYP43	AthALTA0043503-7/7	chr3:1685800-1686076	81	chr3:1685485,1685881+1685862+1685855+1685832+1685805+1685803+1685800-1686076	Alt3						COLD	20.16	18.99	19.91	19.32	15.79	22.22	20.13	10.53	0	42.55
AT1G28490	SYP61	AthALTA0043515-2/3	chr1:10016869-10016982	4	chr1:10016680,10016873+10016869+10016865-10016982	Alt3		ABA	DRO				51.27	70	77.78	58.55	73.26	63.38	67.71	72.07	57.89	57.94
AT1G28490	SYP61	AthALTA0043515-3/3	chr1:10016865-10016982	8	chr1:10016680,10016873+10016869+10016865-10016982	Alt3		ABA	DRO				48.73	30	22.22	39.68	26.74	36.62	32.29	27.93	42.11	42.06
AT5G25150	TAF5	AthALTA0043667-2/2	chr5:8678308-8678424	29	chr5:8678220,8678337+8678308-8678424	Alt3	Core_up			SALT	HEAT		22.22	16.67	12.12	11.9	12.12	31.43	10.53	33.33	NA	NA
AT1G54140	TAF9	AthALTA0043683-3/4	chr1:20214609-20214885	23	chr1:20215135,20214609-20214902+20214885+20214877+20214862	Alt3						COLD	95.61	98.63	97.03	97.3	97.14	94.68	97.41	93.48	84	100
AT5G64470	TBL12	AthALTA0043717-2/2	chr5:25776814-25776951	7	chr5:25776579,25776821+25776814-25776951	Alt3					HEAT		56.36	46.88	47.22	57.81	53.49	56	63.71	78.87	82.61	84.21
AT5G64470	TBL12	AthALTA0043718-2/2	chr5:25777435-	23	chr5:25777300,25777458+25777435-	Alt3						COLD	68.25	69.35	69.44	67.62	65.22	76.12	75	78.82	87.5	55.56
AT2G14530	TBL13	AthALTA0043719-3/5	chr2:6188029-6188202	102	chr2:6187883,6188131+6188088+6188029+6188024+6187986-6188202	Alt3	Core_down		DRO	SALT			72.36	62	74.44	51.35	65.85	47.83	71.67	84.75	NA	NA
AT2G14530	TBL13	AthALTA0043719-4/5	chr2:6188024-6188202	107	chr2:6187883,6188131+6188088+6188029+6188024+6187986-6188202	Alt3	Core_up		DRO	SALT			25.2	36	25.56	44.59	31.71	52.17	28.33	15.25	NA	NA
AT5G20680	TBL16	AthALTA0043724-3/6	chr5:6998852-6998998	48	chr5:6998350,6998900+6998857+6998852+6998814+6998785+6998779-6998998	Alt3		ABA					75	90.91	83.33	93.55	89.29	89.19	NA	NA	NA	NA
AT2G40160	TBL30	AthALTA0043743-2/4	chr2:16778718-16779041	5	chr2:16778645,16778723+16778718+16778715+16778705-16779041	Alt3			DRO				NA	NA	0	16.67	NA	NA	NA	NA	NA	NA
AT2G40160	TBL30	AthALTA0043743-3/4	chr2:16778715-16779041	8	chr2:16778645,16778723+16778718+16778715+16778705-16779041	Alt3			DRO				NA	NA	100	83.33	NA	NA	NA	NA	NA	NA
AT1G55520	TBP2	AthALTA0043780-2/2	chr1:-20726058	3	chr1:20726144,-20726058+20726055	Alt3						COLD	2.46	2.08	1.64	2.4	3.15	2.53	8.39	0.98	0	16.67
AT2G30424	TCL2	AthALTA0043789-3/3	chr2:12964506-12964647	17	chr2:12965198,12964506-12964647+12964633+12964630	Alt3			DRO				90.06	92.92	94.99	79.55	84.83	94.59	NA	NA	NA	NA
AT3G61420	TFB1-3	AthALTA0043855-2/2	chr3:22728606-22728759	26	chr3:22728853,22728606-22728759+22728733	Alt3			DRO	SALT		COLD	44	36.67	51.76	75.32	43.75	67.5	54.21	57.14	56.52	30.23
AT3G61420	TFB1-3	AthALTA0043857-2/4	chr3:22727471-22727539	12	chr3:22727737,22727471-22727618+22727612+22727539+22727527	Alt3					HEAT		94.13	82.28	80.97	85.04	93.88	82.87	92.6	75.86	NA	NA
AT3G61420	TFB1-3	AthALTA0043857-4/4	chr3:22727471-22727618	91	chr3:22727737,22727471-22727618+22727612+22727539+22727527	Alt3					HEAT		5.87	17.72	16.66	14.96	4.08	17.13	6.66	22.04	NA	NA
AT3G61420	TFB1-3	AthALTA0043859-2/2	chr3:22730859-22730934	10	chr3:22731001,22730859-22730934+22730924	Alt3					HEAT		67.35	82.09	80.81	83.36	86.63	86.22	85.86	68.96	NA	NA
AT5G06839	TGA10	AthALTA0043900-2/3	chr5:2122778-2123049	6	chr5:2122684,2122784+2122778+2122775-2123049	Alt3		ABA	DRO			COLD	73.91	91.3	83.33	62.5	69.57	78.79	NA	NA	86.67	70.68
AT5G06839	TGA10	AthALTA0043900-3/3	chr5:2122775-2123049	9	chr5:2122684,2122784+2122778+2122775-2123049	Alt3		ABA	DRO			COLD	26.09	8.7	16.67	37.5	30.43	21.21	NA	NA	13.33	28.57
AT3G12250	TGA6	AthALTA0043920-2/2	chr3:3906077-3906150	32	chr3:3905620,3906109+3906077-3906150	Alt3		ABA					78.21	100	NA	NA	NA	NA	NA	NA	NA	NA
AT1G19800	TGD1	AthALTA0043934-2/3	chr1:6846543-6846628	61	chr1:6846470,6846604+6846543+6846540-6846628	Alt3						COLD	71	65.32	NA	NA	NA	NA	61.73	63.08	90.91	61.54
AT1G19800	TGD1	AthALTA0043934-3/3	chr1:6846540-6846628	64	chr1:6846470,6846604+6846543+6846540-6846628	Alt3						COLD	29	34.68	NA	NA	NA	NA	38.27	36.92	9.09	38.46
AT2G31580	THG1	AthALTA0043996-2/3	chr2:13442311-13442442	71	chr2:13442715,13442311-13442521+13442442+13442371	Alt3		ABA	DRO				30.28	45.49	43.16	26.52	45.85	45.79	21.65	28.74	NA	NA
AT2G32320	THG2	AthALTA0043998-2/3	chr2:13730181-13730312	71	chr2:13729823,13730252+13730181+13730036-13730312	Alt3		ABA	DRO				46.03	63.56	66.01	40.89	55.62	66.93	50.79	46.24	69.64	81.26
AT4G23430	TIC32	AthALTA0044083-2/6	chr4:12230557-12230680	11	chr4:12230409,12230568+12230557+12230527+12230495+12230491+12230484-12230674	Alt3					HEAT		28.31	30.16	33.99	24.18	26.04	26.53	32.78	17.52	25.42	36
AT2G36960	TKI1	AthALTA0044220-2/2	chr2:15525312-15525422	3	chr2:15525106,15525315+15525312-15525422	Alt3				SALT			14.07	14.14	17.66	11.09	24.86	7.67	19.05	6.04	17.81	26.49
AT5G35160	TMN11	AthALTA0044253-2/2	chr5:13414873-13415073	70	chr5:13414783,13414943+13414873-13415073	Alt3			DRO				57.43	52.11	62.22	45.45	NA	NA	52.38	51.35	NA	NA
AT1G32370	TOM2B	AthALTA0044326-3/3	chr1:11678024-	34	chr1:11677923,11678058+11678040+11678024-	Alt3			DRO	SALT			47.62	49.09	53.03	37.7	41.03	59.36	56.25	67.86	NA	NA
AT3G20780	TOP6B	AthALTA0044380-2/2	chr3:7267602-7267734	5	chr3:7267880,7267602-7267734+7267729	Alt3						COLD	100	95.24	88.89	93.33	96.55	95	NA	NA	95.24	76.19
AT5G20930	TOUSLED	AthALTA0044427-2/4	chr5:7098951-7099154	7	chr5:7098811,7098958+7098951+7098933+7098908-7099154	Alt3						COLD	NA	NA	100	100	100	94.12	100	97.37	75	100
AT5G20930	TOUSLED	AthALTA0044427-3/4	chr5:7098933-7099154	25	chr5:7098811,7098958+7098951+7098933+7098908-7099154	Alt3						COLD	NA	NA	0	0	0	0	0	0	25	0
AT2G44750	TPK2	AthALTA0044449-2/2	chr2:18452274-18452523	6	chr2:18452188,18452280+18452274-18452523	Alt3						COLD	57.02	60.64	59.65	71.79	63.89	76.6	68.18	75.47	66.67	83.87
AT5G51460	TPPA	AthALTA0044498-2/2	chr5:20902657-20902800	3	chr5:20902559,20902660+20902657-20902800	Alt3					HEAT	COLD	48.16	48.43	54.35	51.66	53.63	59.12	57.84	31.19	25.76	82.57
AT5G10100	TPPI	AthALTA0044512-5/10	chr5:3161356-	167	chr5:3160489,3161523+3161516+3161511+3161384+3161356+3161353+3161328+3161127+3161122+3161072-	Alt3				SALT			NA	NA	NA	NA	26.93	0	NA	NA	NA	NA
AT5G10100	TPPI	AthALTA0044512-6/10	chr5:3161353-	170	chr5:3160489,3161523+3161516+3161511+3161384+3161356+3161353+3161328+3161127+3161122+3161072-	Alt3				SALT			NA	NA	NA	NA	0	45.14	NA	NA	NA	NA
AT1G80490	TPR1	AthALTA0044531-2/2	chr1:30265000-30265109	3	chr1:30265249,30265000-30265109+30265106	Alt3						COLD	32.5	36	50.46	53.42	57.03	50	52.38	41.58	40	66.67
AT4G08320	TPR8	AthALTA0044593-2/2	chr4:5254613-	3	chr4:5254526,5254616+5254613-	Alt3	Core_down		DRO			COLD	40.7	45.37	49.62	34.25	39.34	40	36.36	47.14	74.47	50.75
AT1G08030	TPST	AthALTA0044647-2/2	chr1:2492687-2492763	3	chr1:2493006,2492687-2492763+2492760	Alt3			DRO				63.64	70.31	70.97	55.56	73.53	66.67	68.42	75.76	54.17	66.67
AT1G06910	TRFL7	AthALTA0044684-2/2	chr1:2122437-2122621	25	chr1:2122074,2122462+2122437-2122621	Alt3			DRO	SALT			NA	NA	78.26	62.86	64.29	84.38	NA	NA	NA	NA
AT1G03110	TRM82	AthALTA0044695-2/2	chr1:751120-751223	4	chr1:751016,751124+751120-751223	Alt3					HEAT		NA	NA	84.91	93.18	98.08	89.8	100	76.19	91.67	92.73
AT3G46590	TRP2	AthALTA0044713-2/2	chr3:17153817-17154363	3	chr3:17153722,17153820+17153817-17154363	Alt3						COLD	88.81	87.55	85.05	84.04	82.05	85.94	78.1	92.22	83.82	63.33
AT4G24900	TTL	AthALTA0044817-2/3	chr4:12816504-12816558	9	chr4:12816087,12816513+12816504+12816438-12816558	Alt3			DRO				NA	NA	75	50	NA	NA	76.47	73.68	NA	NA
AT5G58220	TTL	AthALTA0044820-2/3	chr5:-23554940	75	chr5:23555156,-23554979+23554940+23554865	Alt3						COLD	71.68	73.54	66.67	73.74	59.07	44.81	65.31	66.67	76.28	56.85
AT5G58220	TTL	AthALTA0044820-3/3	chr5:-23554979	114	chr5:23555156,-23554979+23554940+23554865	Alt3						COLD	28.32	26.46	33.33	26.26	40.93	55.19	34.35	33.33	23.72	43.15
AT3G58620	TTL4	AthALTA0044837-2/3	chr3:21681906-21682253	11	chr3:21681813,21681917+21681906+21681897-21682253	Alt3					HEAT		26.72	20.96	29.48	35.44	37.43	34.47	16.28	40.9	NA	NA
AT1G19080	TTN10	AthALTA0044839-2/3	chr1:6584453-6584556	9	chr1:6584354,6584462+6584453+6584426-6584556	Alt3					HEAT		19.05	11.11	5.13	2.9	10.53	0	0	18.75	NA	NA
AT1G19080	TTN10	AthALTA0044839-3/3	chr1:6584426-6584556	36	chr1:6584354,6584462+6584453+6584426-6584556	Alt3					HEAT		76.19	85.19	94.02	97.1	89.47	100	100	75	NA	NA
AT2G18280	TULP2	AthALTA0044884-5/10	chr2:7946721-7947086	309	chr2:7946410,7947030+7947014+7946891+7946787+7946721+7946712+7946700+7946697+7946689+7946686-7947086	Alt3						COLD	93.82	94.63	87.41	82.5	83.77	81.3	83.87	94.06	86.63	43.88
AT2G18280	TULP2	AthALTA0044884-9/10	chr2:7946689-7947086	341	chr2:7946410,7947030+7947014+7946891+7946787+7946721+7946712+7946700+7946697+7946689+7946686-7947086	Alt3						COLD	5.63	4.59	11.31	13.6	14.64	17.07	13.22	4.72	10.99	54.94
AT1G47270	TULP6	AthALTA0044890-3/5	chr1:17327161-17327488	5	chr1:17327086,17327166+17327163+17327161+17327158+17327146-17327488	Alt3				SALT	HEAT	COLD	81.01	82.58	77.04	78.82	88.46	72.55	64.5	80.49	75	38.89
AT1G47270	TULP6	AthALTA0044890-4/5	chr1:17327158-17327488	8	chr1:17327086,17327166+17327163+17327161+17327158+17327146-17327488	Alt3	Core_up			SALT		COLD	17.72	17.05	22.22	20	7.69	27.45	27.05	19.51	25	61.11
AT3G06380	TULP9	AthALTA0044900-2/3	chr3:1937346-1937422	4	chr3:1937230,1937350+1937346+1937304-1937422	Alt3						COLD	0.37	3.07	0.33	3.01	0	0	0	0.93	21.47	0
AT3G06380	TULP9	AthALTA0044900-3/3	chr3:1937304-1937422	46	chr3:1937230,1937350+1937346+1937304-1937422	Alt3						COLD	99.27	96.93	99.67	96.99	100	100	100	98.13	78.53	100
AT5G43630	TZP	AthALTA0044910-2/4	chr5:17527256-17527590	3	chr5:17526859,17527259+17527256+17527241+17527212-17527590	Alt3			DRO				68.75	57.89	63.33	46.59	43.59	54.39	47.24	40.68	51.43	50
AT5G43630	TZP	AthALTA0044910-3/4	chr5:17527241-17527590	18	chr5:17526859,17527259+17527256+17527241+17527212-17527590	Alt3	Core_up	ABA	DRO		HEAT		12.5	31.58	28.33	45.45	48.72	35.09	42.21	57.63	40	40.91
AT5G07350	Tudor1	AthALTA0044911-2/3	chr5:2324740-2324901	4	chr5:2325271,2324740-2324906+2324901+2324897	Alt3						COLD	85.91	86.73	81.84	81.08	85.77	80.43	82	84.92	86.87	70.16
AT5G07350	Tudor1	AthALTA0044911-3/3	chr5:2324740-2324906	9	chr5:2325271,2324740-2324906+2324901+2324897	Alt3						COLD	11.65	10.58	16.6	17.09	12.34	18.23	17	11.19	12.64	28.24
AT4G36690	U2AF65A	AthALTA0044942-2/3	chr4:17294363-17294430	34	chr4:17294704,17294363-17294603+17294430+17294396	Alt3						COLD	67.47	68.33	24.19	31.27	50.54	60.99	65.6	71.88	53.85	79.87
AT4G36690	U2AF65A	AthALTA0044942-3/3	chr4:17294363-17294603	207	chr4:17294704,17294363-17294603+17294430+17294396	Alt3						COLD	32.53	31.67	75.81	68.73	49.46	39.01	34.4	28.12	46.15	20.13
AT3G55380	UBC14	AthALTA0044989-2/2	chr3:20532740-	4	chr3:20532321,20532744+20532740-	Alt3					HEAT	COLD	43.47	45.95	40.73	35.02	49.16	59.23	72.4	54.74	29.53	49.22
AT3G15355	UBC25	AthALTA0045020-2/2	chr3:5185680-5185819	31	chr3:5185597,5185711+5185680-5185819	Alt3				SALT			100	97.53	95.95	96.61	75	93.88	89.47	100	NA	NA
AT1G63800	UBC5	AthALTA0045060-2/3	chr1:23668090-23668218	60	chr1:23668311,23668090-23668226+23668218+23668158	Alt3						COLD	89.32	89.05	88.42	82.9	87.42	79.53	88.76	91.62	84.81	55.17
AT1G63800	UBC5	AthALTA0045060-3/3	chr1:23668090-23668226	68	chr1:23668311,23668090-23668226+23668218+23668158	Alt3						COLD	10.68	10.95	11.58	16.93	12.58	20.47	11.24	8.38	15.19	44.83
AT1G71220	UGGT	AthALTA0045261-2/2	chr1:26849651-26849737	3	chr1:26849553,26849654+26849651-26849737	Alt3					HEAT		29.27	30.81	32.99	35.47	39.2	36.25	42.68	25.53	36.54	50.88
AT3G56040	UGP3	AthALTA0045295-2/2	chr3:20796004-20796096	5	chr3:20796238,20796004-20796096+20796091	Alt3						COLD	93.66	99.4	89.08	86.45	80.57	77.53	94.19	96.22	100	74.83
AT1G43620	UGT80B1	AthALTA0045321-3/4	chr1:16429654-16429749	64	chr1:16430029,16429654-16429754+16429749+16429706+16429685	Alt3					HEAT		55.56	54.39	50.79	58.49	48.84	45.33	33.33	61.9	NA	NA
AT1G43620	UGT80B1	AthALTA0045321-4/4	chr1:16429654-16429754	69	chr1:16430029,16429654-16429754+16429749+16429706+16429685	Alt3					HEAT		44.44	45.61	49.21	39.62	51.16	54.67	63.33	38.1	NA	NA
AT1G43620	UGT80B1	AthALTA0045324-3/4	chr1:16429350-16429558	98	chr1:16429643,16429350-16429575+16429558+16429466+16429460	Alt3				SALT			86.91	91.74	92.87	95.5	80.66	97.52	88.9	94.71	NA	NA
AT1G10570	ULP1C	AthALTA0045366-2/2	chr1:3488329-3488377	3	chr1:3487974,3488332+3488329-3488377	Alt3	Core_down		DRO	SALT			34.78	29.41	50	34	57.14	41.6	36.11	21.21	58.33	60
AT1G60220	ULP1D	AthALTA0045382-2/2	chr1:22209102-22209247	6	chr1:22208979,22209108+22209102-22209247	Alt3						COLD	100	100	100	100	100	100	100	93.28	83.25	100
AT5G26667	UMK3	AthALTA0045396-2/3	chr5:9278331-	4	chr5:9278137,9278335+9278331+9278204-	Alt3						COLD	62.18	63.33	72.33	73.48	72.41	75.2	60.9	68.31	38.03	71.13
AT4G13640	UNE16	AthALTA0045413-2/2	chr4:-7937286	9	chr4:7937483,-7937286+7937277	Alt3						COLD	6.54	9.04	10.57	8.62	13.6	12.5	13.1	8.5	4.17	20.62
AT5G47010	UPF1	AthALTA0045432-2/2	chr5:19078445-19078561	3	chr5:19078360,19078448+19078445-19078561	Alt3						COLD	41.13	55.24	48.94	55.22	54.3	50.77	46.13	35.63	38.38	59.32
AT5G02880	UPL4	AthALTA0045463-2/4	chr5:667527-667754	64	chr5:667436,667591+667527+667524+667507-667754	Alt3						COLD	0	0	0	0	0	0	0	0	6.06	49.3
AT5G02880	UPL4	AthALTA0045463-3/4	chr5:667524-667754	67	chr5:667436,667591+667527+667524+667507-667754	Alt3						COLD	100	100	100	100	100	100	100	98.32	93.94	50.7
AT3G53090	UPL7	AthALTA0045491-2/3	chr3:19681053-19682022	10	chr3:19680888,19681063+19681053+19681045-19682022	Alt3					HEAT		26.23	18.6	41.64	39.02	53.04	40	44.55	62.49	NA	NA
AT1G26440	UPS5	AthALTA0045509-2/2	chr1:9144995-9145195	81	chr1:9145301,9144995-9145195+9145114	Alt3			DRO				92.88	87.58	77.8	95.34	NA	NA	NA	NA	NA	NA
AT2G35035	URED	AthALTA0045523-2/2	chr2:14763624-14763792	7	chr2:14763890,14763624-14763792+14763785	Alt3		ABA					100	81.25	91.67	94.12	NA	NA	NA	NA	NA	NA
AT5G41150	UVH1	AthALTA0045567-2/2	chr5:16474053-16474174	53	chr5:16474384,16474053-16474174+16474121	Alt3	Core_up			SALT	HEAT		11.54	12.5	23.08	24.42	11.11	40	5.26	25	0	0
AT3G28030	UVH3	AthALTA0045572-2/2	chr3:10426231-10426308	4	chr3:10425921,10426235+10426231-10426308	Alt3			DRO				NA	NA	37.5	73.33	NA	NA	NA	NA	NA	NA
AT1G03190	UVH6	AthALTA0045576-2/3	chr1:777155-777237	7	chr1:776762,777162+777155+777151-777237	Alt3				SALT			65.35	70.89	59.2	56.9	78.18	43.79	61.78	48.6	NA	NA
AT1G03190	UVH6	AthALTA0045576-3/3	chr1:777151-777237	11	chr1:776762,777162+777155+777151-777237	Alt3				SALT			34.65	29.11	38.22	43.1	21.82	53.08	38.22	51.4	NA	NA
AT4G23710	VHA-G2	AthALTA0045793-4/5	chr4:12350551-12350652	39	chr4:12350168,12350590+12350572+12350561+12350551+12350527-12350652	Alt3						COLD	89.24	92.46	91.4	85.54	90	88.89	89.67	88.61	97.06	80.36
AT3G19960	VIII-1	AthALTA0045809-2/3	chr3:6952273-6952376	5	chr3:6951896,6952278+6952273+6952073-6952376	Alt3					HEAT		100	100	98.63	98	100	94.44	100	78.57	97.14	93.33
AT5G54280	VIII-2	AthALTA0045815-2/4	chr5:22045110-22045790	175	chr5:22046037,22045110-22045814+22045793+22045790+22045615	Alt3	Core_down			SALT	HEAT		26.46	13.93	12.19	18.91	37.78	12.72	32.69	10.83	NA	NA
AT5G54280	VIII-2	AthALTA0045815-3/4	chr5:22045110-22045793	178	chr5:22046037,22045110-22045814+22045793+22045790+22045615	Alt3				SALT			73.54	86.07	87.81	81.09	62.22	87.28	67.31	81.74	NA	NA
AT5G54280	VIII-2	AthALTA0045822-2/2	chr5:22043789-22043957	49	chr5:22044079,22043789-22043957+22043908	Alt3			DRO				NA	NA	100	77.27	NA	NA	NA	NA	NA	NA
AT4G30200	VIL2	AthALTA0045852-2/2	chr4:14787139-14787951	36	chr4:14788034,14787139-14787951+14787915	Alt3					HEAT		40.78	45.54	48.82	56.71	43.78	50.18	54.91	35.92	61.54	52.27
AT4G27040	VP22-1	AthALTA0045948-2/3	chr4:13574526-13574622	28	chr4:13574742,13574526-13574673+13574622+13574594	Alt3			DRO				89.1	81.42	83.26	49.07	80.09	73.28	86.25	92.48	91.23	89.1
AT4G27040	VP22-1	AthALTA0045948-3/3	chr4:13574526-13574673	79	chr4:13574742,13574526-13574673+13574622+13574594	Alt3			DRO				10.9	18.58	16.74	50.93	19.91	26.72	13.75	7.52	8.77	10.9
AT5G04920	VPS36	AthALTA0046032-2/4	chr5:1439740-1439804	22	chr5:1439909,1439740-1439838+1439809+1439804+1439782	Alt3						COLD	19.47	13.18	22.97	17.74	16.13	22.14	10.92	23.65	0	22.22
AT5G04920	VPS36	AthALTA0046032-3/4	chr5:1439740-1439809	27	chr5:1439909,1439740-1439838+1439809+1439804+1439782	Alt3						COLD	80.53	86.82	76.34	82.26	83.87	77.1	89.08	76.35	100	77.78
AT4G16845	VRN2	AthALTA0046104-2/2	chr4:9479103-9479188	6	chr4:9479011,9479109+9479103-9479188	Alt3						COLD	8.7	12.65	16	12.68	19.4	19.82	19.54	16.67	12.77	27.78
AT3G04630	WDL1	AthALTA0046199-3/3	chr3:1259567-1259661	6	chr3:1259461,1259573+1259570+1259567-1259661	Alt3					HEAT		46.52	44.44	51.12	43.4	59.62	52.7	59.38	43.23	53.79	57.26
AT5G28080	WNK9	AthALTA0046263-3/4	chr5:10091594-10091821	73	chr5:10092173,10091594-10091855+10091821+10091815+10091748	Alt3			DRO				NA	NA	79.49	54.29	NA	NA	NA	NA	NA	NA
AT4G31550	WRKY11	AthALTA0046281-2/2	chr4:15290333-15290461	3	chr4:15290791,15290333-15290461+15290458	Alt3						COLD	23.66	18.56	21.24	28.86	29.48	25.15	24.28	13.48	15.9	35.55
AT3G58710	WRKY69	AthALTA0046362-2/3	chr3:21715406-21715549	18	chr3:21715316,21715424+21715406+21715403-21715549	Alt3		ABA					32.81	49.02	38.58	36.84	41.54	42.17	NA	NA	NA	NA
AT3G58710	WRKY69	AthALTA0046362-3/3	chr3:21715403-21715549	21	chr3:21715316,21715424+21715406+21715403-21715549	Alt3		ABA					67.19	50.98	61.42	63.16	58.46	57.83	NA	NA	NA	NA
AT5G07270	XBAT33	AthALTA0046387-2/2	chr5:2282388-2282566	35	chr5:2282308,2282423+2282388-2282566	Alt3						COLD	19.44	12.33	13.79	13.43	20.51	21.21	5.26	16.67	29.41	9.52
AT4G34900	XDH2	AthALTA0046416-3/4	chr4:16626294-16626530	64	chr4:16626615,16626294-16626539+16626530+16626526+16626466	Alt3		ABA	DRO		HEAT	COLD	25	46.15	57.89	38.46	38.46	29.41	45.45	3.45	0	78.95
AT2G20290	XI-G	AthALTA0046499-2/3	chr2:8745145-8745315	3	chr2:8745412,8745145-8745342+8745315+8745312	Alt3			DRO				NA	NA	90.66	69.37	89.8	80.02	NA	NA	NA	NA
AT3G58160	XI-J	AthALTA0046530-2/2	chr3:21541361-21541627	10	chr3:21541240,21541371+21541361-21541627	Alt3			DRO				NA	NA	31.82	14.29	NA	NA	41.03	44.44	NA	NA
AT2G21370	XK-1	AthALTA0046553-2/2	chr2:9139446-9139589	4	chr2:9139703,9139446-9139589+9139585	Alt3			DRO				40	29.41	38.58	55.07	43.85	47.62	39.62	35.83	39.44	33.75
AT5G41370	XPB1	AthALTA0046571-2/4	chr5:16552695-16552838	35	chr5:16552363,16552730+16552695+16552678+16552660-16552838	Alt3					HEAT	COLD	91.07	86.05	54.95	51.92	63.51	50.56	76.77	61.22	63.49	90
AT5G41370	XPB1	AthALTA0046571-4/4	chr5:16552660-16552838	70	chr5:16552363,16552730+16552695+16552678+16552660-16552838	Alt3					HEAT	COLD	8.93	13.95	43.24	47.44	35.14	47.19	23.23	38.78	34.92	10
AT1G80420	XRCC1	AthALTA0046602-2/2	chr1:30236975-30237319	114	chr1:30237649,30236975-30237319+30237205	Alt3			DRO				31.88	24.82	40.37	23.94	NA	NA	21.05	11.11	NA	NA
AT5G64520	XRCC2	AthALTA0046604-2/3	chr5:25788539-25788716	8	chr5:25788402,25788547+25788539+25788530-25788716	Alt3		ABA		SALT			31.03	4.17	33.33	43.24	14.81	37.93	23.68	14.29	NA	NA
AT5G64520	XRCC2	AthALTA0046605-2/3	chr5:25788814-25788881	27	chr5:25788716,25788841+25788814+25788796-25788881	Alt3					HEAT		76.64	63.47	69.78	73.65	52.24	58.19	67.7	40.6	NA	NA
AT5G64520	XRCC2	AthALTA0046605-3/3	chr5:25788796-25788881	45	chr5:25788716,25788841+25788814+25788796-25788881	Alt3					HEAT		23.36	36.53	30.22	26.35	47.76	41.81	32.3	59.4	NA	NA
AT5G41000	YSL4	AthALTA0046724-2/2	chr5:16421753-16421860	10	chr5:16421662,16421763+16421753-16421860	Alt3				SALT			NA	NA	35.44	30.34	24.05	53.1	NA	NA	NA	NA
AT1G59560	ZCF61	AthALTA0046747-2/3	chr1:21882243-21882334	8	chr1:21882158,21882251+21882243+21882239-21882334	Alt3				SALT	HEAT		0	5.56	2.78	0	0	53.85	44.83	0	NA	NA
AT1G59560	ZCF61	AthALTA0046747-3/3	chr1:21882239-21882334	12	chr1:21882158,21882251+21882243+21882239-21882334	Alt3				SALT	HEAT		100	94.44	97.22	100	100	46.15	55.17	100	NA	NA
AT3G14890	ZDP	AthALTA0046754-2/2	chr3:5009356-5009640	3	chr3:5009270,5009359+5009356-5009640	Alt3	Core_down			SALT	HEAT		12.5	14.29	8.33	18.18	30.77	15.22	24.59	6.9	NA	NA
AT3G04870	ZDS1	AthALTA0046759-2/2	chr3:1342812-1342959	20	chr3:1342720,1342832+1342812-1342959	Alt3			DRO				57.14	52.63	68.29	36.67	NA	NA	38.89	45.45	NA	NA
AT5G59440	ZEU1	AthALTA0046776-3/4	chr5:23971816-23972169	49	chr5:23971569,23971865+23971819+23971816+23971809-23972169	Alt3				SALT			59.92	55.76	49.69	55.64	55.93	39.06	48.57	50.56	43.75	35.29
AT5G59440	ZEU1	AthALTA0046776-4/4	chr5:23971809-23972169	56	chr5:23971569,23971865+23971819+23971816+23971809-23972169	Alt3				SALT			40.08	44.01	50.31	44.36	42.37	60.94	51.43	49.44	56.25	61.76
AT2G32900	ZW10	AthALTA0046844-2/2	chr2:13956683-13956841	82	chr2:13956591,13956765+13956683-13956841	Alt3				SALT			98	100	97.25	97.3	80	98.21	98.25	98.46	100	100
AT4G29230	anac075	AthALTA0046870-2/3	chr4:14410777-14410957	3	chr4:14410463,14410780+14410777+14410551-14410957	Alt3				SALT			NA	NA	NA	NA	66.67	47.83	NA	NA	NA	NA
AT2G19470	ckl5	AthALTA0046918-2/2	chr2:8436108-8436148	14	chr2:8436220,8436108-8436148+8436134	Alt3					HEAT		95.43	82.32	98.6	99.06	100	95.66	100	79.58	100	100
AT3G07060	emb1974	AthALTA0046994-2/2	chr3:2233112-2233131	10	chr3:2233040,2233122+2233112-2233131	Alt3				SALT			0	10.82	0	10.25	21.24	4.86	7.48	9.12	NA	NA
AT3G07060	emb1974	AthALTA0047000-2/2	chr3:2234658-2234771	16	chr3:2234509,2234674+2234658-2234771	Alt3		ABA		SALT			84.21	100	96.88	86.96	95	77.27	NA	NA	NA	NA
AT1G48175	emb2191	AthALTA0047010-3/3	chr1:17791089-17791121	28	chr1:17791013,17791117+17791107+17791089-17791121	Alt3		ABA					83.41	100	100	100	100	100	NA	NA	NA	NA
AT2G25660	emb2410	AthALTA0047018-2/3	chr2:10923499-10923727	4	chr2:10923868,10923499-10923758+10923727+10923723	Alt3			DRO				NA	NA	100	84.55	100	96.43	100	100	NA	NA
AT2G25660	emb2410	AthALTA0047018-3/3	chr2:10923499-10923758	35	chr2:10923868,10923499-10923758+10923727+10923723	Alt3			DRO				NA	NA	0	15.45	0	3.57	0	0	NA	NA
AT1G08840	emb2411	AthALTA0047022-2/2	chr1:2831469-2831620	16	chr1:2831695,2831469-2831620+2831604	Alt3			DRO	SALT			NA	NA	84.21	66.67	70.37	93.33	NA	NA	NA	NA
AT5G21430	ndhU	AthALTA0047125-2/3	chr5:7222681-7222742	9	chr5:7222561,7222690+7222681+7222674-7222742	Alt3		ABA					78.48	100	80.68	80	88.52	95.88	87.57	88.26	83.54	90.95
AT5G21430	ndhU	AthALTA0047125-3/3	chr5:7222674-7222742	16	chr5:7222561,7222690+7222681+7222674-7222742	Alt3		ABA					21.52	0	19.32	19.17	11.07	4.12	12.43	11.49	16.46	9.05
AT1G03290		AthALTD0000107-2/2	chr1:-807631	121	chr1:-807510+807631,807951	Alt5	Core_up			SALT		COLD	32.14	38.51	52.48	49.32	23.49	60.26	52.56	62.42	60	79.17
AT1G04790		AthALTD0000174-2/3	chr1:1347527-1347615	34	chr1:1347527-1347581+1347615+1347620,1347705	Alt5					HEAT		81.25	87.88	82.02	92.44	96.3	85.37	91.8	75.56	NA	NA
AT1G04790		AthALTD0000174-3/3	chr1:1347527-1347620	39	chr1:1347527-1347581+1347615+1347620,1347705	Alt5					HEAT		18.75	12.12	17.98	7.56	3.7	14.63	8.2	24.44	NA	NA
AT1G04910		AthALTD0000187-2/2	chr1:1390426-1390529	25	chr1:1390451+1390426-1390529,1390334	Alt5				SALT			29.55	25	54.55	45.21	31.43	48.84	37.93	32.56	NA	NA
AT1G05030		AthALTD0000199-2/3	chr1:1439491-1439630	11	chr1:1439502+1439491+1439479-1439630,1439304	Alt5				SALT	HEAT		24.29	23.81	41.86	29.89	63.04	44.23	35.48	56.25	55	44
AT1G05950		AthALTD0000261-2/3	chr1:1805726-1805879	4	chr1:1805730+1805726+1805667-1805879,1805584	Alt5	Core_up				HEAT	COLD	NA	NA	6.48	10.45	NA	NA	3.89	43.71	0	16.26
AT1G05950		AthALTD0000261-3/3	chr1:1805667-1805879	63	chr1:1805730+1805726+1805667-1805879,1805584	Alt5	Core_down				HEAT	COLD	NA	NA	93.52	86.16	NA	NA	96.11	56.29	100	83.74
AT1G06470		AthALTD0000286-2/2	chr1:1971478-1971585	22	chr1:1971478-1971563+1971585,1971672	Alt5					HEAT		5.26	8.11	13.46	11.53	8.16	15	5.48	22.22	NA	NA
AT1G08040		AthALTD0000394-2/4	chr1:2498480-	4	chr1:2498484+2498480+2498185+2498080-,2497998	Alt5					HEAT	COLD	41.56	41.73	25.3	34.75	23.4	32.08	23.08	41.18	60	34.15
AT1G09320		AthALTD0000447-2/2	chr1:3011619-	4	chr1:3011623+3011619-,3011494	Alt5					HEAT		3.7	0	6.06	1.54	0	2.33	20	3.12	5.26	15.38
AT1G09800		AthALTD0000471-2/2	chr1:3178826-3178912	4	chr1:3178830+3178826-3178912,3178688	Alt5			DRO				NA	NA	5.56	23.53	NA	NA	NA	NA	NA	NA
AT1G09932		AthALTD0000484-2/2	chr1:3232883-	82	chr1:3232965+3232883-,3232777	Alt5					HEAT		3.45	0	0	3.57	3.7	5.83	0	21.66	NA	NA
AT1G10320		AthALTD0000508-3/4	chr1:3386597-3387012	381	chr1:3386978+3386608+3386597+3386577-3387012,3386466	Alt5					HEAT		NA	NA	40.7	26.32	43.75	47.83	57.14	31.96	NA	NA
AT1G10320		AthALTD0000508-4/4	chr1:3386577-3387012	401	chr1:3386978+3386608+3386597+3386577-3387012,3386466	Alt5					HEAT		NA	NA	59.3	73.68	56.25	52.17	42.86	68.04	NA	NA
AT1G10490		AthALTD0000514-2/2	chr1:-3453337	73	chr1:-3453264+3453337,3453560	Alt5				SALT			27.59	15.15	16.67	31.25	16.67	0	34.21	34.62	NA	NA
AT1G10865		AthALTD0000533-2/2	chr1:3615033-3615141	4	chr1:3615037+3615033-3615141,3614826	Alt5						COLD	54.87	54.33	53.17	52.64	29.23	25.11	53.39	52.24	19.04	36.66
AT1G11060		AthALTD0000542-4/5	chr1:3686457-3686579	40	chr1:3686457-3686539+3686569+3686571+3686579+3686626,3687025	Alt5		ABA					10.46	26.74	21.25	24.01	15.41	11.71	16.28	25.4	NA	NA
AT1G12930		AthALTD0000638-2/2	chr1:4401775-4401892	4	chr1:4401779+4401775-4401892,4401695	Alt5				SALT			24.39	20	18	14.63	6.45	32.5	21.15	8.57	20.83	8.7
AT1G13000		AthALTD0000644-3/4	chr1:4439138-	238	chr1:4439376+4439162+4439138+4439112-,4438764	Alt5					HEAT		14.11	14.84	26.37	24.21	18.38	24.89	29.4	44.84	NA	NA
AT1G13350		AthALTD0000652-3/3	chr1:4575915-4575995	47	chr1:4575962+4575920+4575915-4575995,4575835	Alt5					HEAT	COLD	28.63	40.68	27.75	12.98	18.17	29.56	13.83	60.67	34.36	5.34
AT1G14205		AthALTD0000684-2/2	chr1:4856617-4856765	4	chr1:4856617-4856761+4856765,4856906	Alt5				SALT			100	100	100	100	68.81	100	100	96.92	100	100
AT1G14310		AthALTD0000691-2/4	chr1:4885523-4885605	13	chr1:4885523-4885592+4885605+4885615+4885619,4885705	Alt5				SALT			88.89	93.39	86.36	85.25	94.12	77.55	93.33	97.62	93.33	94.74
AT1G15410		AthALTD0000759-2/2	chr1:-5298386	47	chr1:-5298339+5298386,5298573	Alt5		ABA					45.71	64.71	NA	NA	NA	NA	NA	NA	NA	NA
AT1G15490		AthALTD0000767-2/2	chr1:5323153-	5	chr1:5323158+5323153-,5322960	Alt5					HEAT		61.9	62.96	50	62.5	NA	NA	34.62	66.67	NA	NA
AT1G16270		AthALTD0000796-2/3	chr1:-5563364	164	chr1:-5563200+5563364+5563476,5563718	Alt5					HEAT		53.93	52.82	53.93	53.61	92.46	84.98	81.17	60.18	NA	NA
AT1G17410		AthALTD0000848-2/2	chr1:5969259-5969479	4	chr1:5969263+5969259-5969479,5969165	Alt5			DRO				40.52	50	44.16	28.36	28.57	28.3	39.53	31.82	NA	NA
AT1G17520		AthALTD0000855-2/2	chr1:6025505-6025577	18	chr1:6025523+6025505-6025577,6025378	Alt5						COLD	62.22	60.47	76.8	74.31	63.93	66.34	61.45	71.19	77.5	55.77
AT1G18030		AthALTD0000874-2/2	chr1:6204877-6204985	8	chr1:6204877-6204977+6204985,6205087	Alt5				SALT			36.84	29.63	26.14	24.39	45.16	25	37.5	52	NA	NA
AT1G18335		AthALTD0000897-2/2	chr1:6309954-6310037	7	chr1:6309961+6309954-6310037,6309778	Alt5				SALT			NA	NA	33.33	36.84	37.04	10	28.12	33.33	NA	NA
AT1G18335		AthALTD0000898-2/3	chr1:6309588-6309653	52	chr1:6309640+6309588+6309529-6309653,6309454	Alt5				SALT			100	97.06	94.28	95.14	83.74	100	100	93.73	NA	NA
AT1G18335		AthALTD0000898-3/3	chr1:6309529-6309653	111	chr1:6309640+6309588+6309529-6309653,6309454	Alt5				SALT			0	2.94	5.72	4.86	16.26	0	0	6.27	NA	NA
AT1G18415		AthALTD0000903-2/2	chr1:6344772-6344975	13	chr1:6344785+6344772-6344975,6344692	Alt5			DRO		HEAT		NA	NA	39.62	22.58	38.46	30	31.03	55.56	NA	NA
AT1G18610		AthALTD0000913-2/2	chr1:6408084-6408266	4	chr1:6408084-6408262+6408266,6408349	Alt5				SALT			100	100	92.22	86.06	63.16	100	100	100	NA	NA
AT1G18950		AthALTD0000933-2/2	chr1:6550478-6550681	12	chr1:6550478-6550669+6550681,6550763	Alt5		ABA					37.75	22.19	22.78	30.81	21.56	26.99	28.6	19.46	28.34	24.2
AT1G19400		AthALTD0000952-2/2	chr1:6714086-	83	chr1:6714169+6714086-,6713787	Alt5						COLD	1.57	1.61	5.25	7.82	4.92	3.17	21.4	11.74	0	18.18
AT1G19485		AthALTD0000963-2/3	chr1:6748074-6748163	5	chr1:6748074-6748158+6748163+6748171,6748248	Alt5	Core_up			SALT		COLD	73.68	85.71	63.21	59.68	44	65.71	67.12	67.74	52.17	68.18
AT1G20550		AthALTD0001020-2/2	chr1:7116817-7116947	4	chr1:7116821+7116817-7116947,7116698	Alt5			DRO				NA	NA	34.78	62.44	NA	NA	NA	NA	NA	NA
AT1G20890		AthALTD0001037-2/2	chr1:7266737-7266875	31	chr1:7266768+7266737-7266875,7266644	Alt5						COLD	77.42	82.63	79.25	79.82	84.21	77.08	93.75	82.8	81.82	100
AT1G21560		AthALTD0001066-2/2	chr1:-7555007	32	chr1:-7554975+7555007,7555183	Alt5				SALT			21.21	27.94	31.31	32.91	25	40.43	24.11	22.09	NA	NA
AT1G22860		AthALTD0001140-2/3	chr1:8085345-8085483	14	chr1:8085345-8085469+8085483+8085486,8086015	Alt5			DRO				8.11	2.38	0	20.21	0	2.38	0	0	NA	NA
AT1G22870		AthALTD0001147-2/2	chr1:8090246-8090357	4	chr1:8090246-8090353+8090357,8090460	Alt5			DRO	SALT	HEAT		16.67	10.71	20.93	5.88	32	6.67	5.88	35.48	NA	NA
AT1G25500		AthALTD0001244-2/2	chr1:8956576-8956767	8	chr1:8956584+8956576-8956767,8956469	Alt5		ABA					40	24.24	46.81	52	NA	NA	35.29	42.11	42.11	30
AT1G26208		AthALTD0001281-3/3	chr1:9067381-9067837	107	chr1:9067488+9067435+9067381-9067837,9067301	Alt5		ABA				COLD	48.78	69.49	58.89	52.92	51.81	58.33	55.88	58.97	58.54	28.57
AT1G27070		AthALTD0001324-2/2	chr1:9397825-9398020	5	chr1:9397830+9397825-9398020,9397729	Alt5				SALT	HEAT		100	100	93.86	98.82	63.29	80.49	91.86	72	NA	NA
AT1G27700		AthALTD0001351-2/2	chr1:9641365-9641468	4	chr1:9641369+9641365-9641468,9641288	Alt5				SALT			97.83	100	100	100	100	71.07	93.29	84.13	100	100
AT1G29560		AthALTD0001450-2/2	chr1:10334253-10334447	66	chr1:10334253-10334381+10334447,10334537	Alt5	Core_up		DRO	SALT			NA	NA	47.06	71.05	72.22	87.5	NA	NA	NA	NA
AT1G31550		AthALTD0001543-2/2	chr1:11295991-11296267	9	chr1:11296000+11295991-11296267,11295912	Alt5						COLD	27.54	26.15	36.81	40	32.73	28.92	34.97	24.06	28.57	65.22
AT1G32410		AthALTD0001581-2/2	chr1:-11693925	4	chr1:-11693921+11693925,11694375	Alt5						COLD	93.1	91.13	93.48	89.55	100	90.32	96.84	95.73	97.06	81.13
AT1G33050		AthALTD0001598-3/3	chr1:11968967-11969293	9	chr1:11968976+11968971+11968967-11969293,11968675	Alt5				SALT			26.2	23.42	3.56	9.7	0	16.51	0	11.14	NA	NA
AT1G34340		AthALTD0001643-2/3	chr1:12532587-12532661	13	chr1:12532587-12532648+12532661+12532696,12532780	Alt5						COLD	87.58	91.4	85.6	89.43	80.38	84.93	84.91	76.95	94.12	74.07
AT1G34340		AthALTD0001643-3/3	chr1:12532587-12532696	48	chr1:12532587-12532648+12532661+12532696,12532780	Alt5						COLD	3.98	1.36	6.99	6.65	18.47	9.06	10.72	8.74	5.88	25.93
AT1G34380		AthALTD0001647-2/2	chr1:12553727-12553874	4	chr1:12553731+12553727-12553874,12553605	Alt5				SALT			16.98	21.74	13.33	11.11	0	31.43	7.89	10.14	NA	NA
AT1G34570		AthALTD0001654-2/3	chr1:12656236-12656295	52	chr1:12656288+12656236+12656213-12656295,12656034	Alt5					HEAT		92.8	91.24	93.96	81.15	87.03	94.44	86.46	70.9	94.13	98.34
AT1G34570		AthALTD0001654-3/3	chr1:12656213-12656295	75	chr1:12656288+12656236+12656213-12656295,12656034	Alt5					HEAT		7.2	8.76	6.04	18.85	12.97	5.56	13.54	29.1	5.87	1.66
AT1G35516		AthALTD0001679-3/6	chr1:-13078915	267	chr1:-13078648+13078875+13078915+13078929+13078955+13078989,13079305	Alt5	Core_down			SALT	HEAT		50.38	56.22	46.59	42.07	53.12	33.33	55.24	37.68	NA	NA
AT1G35516		AthALTD0001679-4/6	chr1:-13078929	281	chr1:-13078648+13078875+13078915+13078929+13078955+13078989,13079305	Alt5	Core_up			SALT	HEAT		47.53	42.86	52.33	55.33	45.31	63.64	44.76	62.32	NA	NA
AT1G45248		AthALTD0001746-2/3	chr1:17164616-	55	chr1:17164671+17164616+17164424-,17164250	Alt5				SALT			0	3.24	13.39	7.95	15.76	0	13.3	3.74	NA	NA
AT1G47340		AthALTD0001751-2/5	chr1:17356318-	104	chr1:17356422+17356318+17356182+17356113+17356108-,17355429	Alt5		ABA					22.39	37.74	19.66	25.09	NA	NA	NA	NA	NA	NA
AT1G48315		AthALTD0001789-2/2	chr1:-17854276	22	chr1:-17854254+17854276,17854612	Alt5				SALT			NA	NA	NA	NA	86.67	71.43	NA	NA	NA	NA
AT1G48360		AthALTD0001791-2/2	chr1:17871678-17871742	4	chr1:17871678-17871738+17871742,17871824	Alt5					HEAT		NA	NA	18.48	20.67	15.18	15.25	22.22	40.48	NA	NA
AT1G48430		AthALTD0001794-2/2	chr1:17904573-17904698	4	chr1:17904577+17904573-17904698,17904500	Alt5						COLD	97.3	97.62	95.79	92.34	95.71	94.1	98.25	97.45	100	83.91
AT1G49980		AthALTD0001850-3/4	chr1:18511880-18511993	31	chr1:18511880-18511962+18511977+18511993+18511998,18512090	Alt5					HEAT		0	13.33	5.17	6.98	5.71	10	0	16.67	4.76	2.56
AT1G50000		AthALTD0001855-3/3	chr1:18515764-18515825	42	chr1:18515806+18515781+18515764-18515825,18515658	Alt5			DRO				93.22	100	96.43	72.92	85.05	83.37	93.71	87.76	NA	NA
AT1G50140		AthALTD0001868-2/3	chr1:18575740-18575813	8	chr1:18575748+18575740+18575269-18575813,18574758	Alt5					HEAT	COLD	9.52	13.64	32.69	33.33	25.81	40	16.67	34.09	56.52	16
AT1G50575		AthALTD0001887-2/2	chr1:18729591-18729682	4	chr1:18729595+18729591-18729682,18729521	Alt5						COLD	56.13	41.18	52.13	53.1	64.82	74.42	62.37	54.24	5.26	54.84
AT1G50970		AthALTD0001904-2/2	chr1:-18896371	4	chr1:-18896367+18896371,18896477	Alt5					HEAT		73.33	72.42	87.1	85.47	84.06	80.56	78.05	95.65	NA	NA
AT1G50970		AthALTD0001905-2/2	chr1:18898683-18898788	9	chr1:18898683-18898779+18898788,18898882	Alt5			DRO				NA	NA	16.67	32.43	NA	NA	NA	NA	NA	NA
AT1G51310		AthALTD0001910-2/2	chr1:19021382-	32	chr1:19021414+19021382-,19021302	Alt5						COLD	100	100	97.73	100	100	100	98.31	100	100	84.85
AT1G51830		AthALTD0001941-3/3	chr1:19244775-19244846	61	chr1:19244836+19244816+19244775-19244846,19244704	Alt5		ABA					100	67.92	NA	NA	NA	NA	NA	NA	NA	NA
AT1G53200		AthALTD0002007-2/3	chr1:19842634-19842741	17	chr1:19842651+19842634+19842617-19842741,19842517	Alt5	Core_down		DRO		HEAT		78.26	80.65	80	64.1	NA	NA	79.31	60	NA	NA
AT1G53250		AthALTD0002013-2/2	chr1:19858125-19858187	10	chr1:19858125-19858177+19858187,19858311	Alt5				SALT			51.02	42.31	60	54.55	66.67	45	52.78	51.28	48.57	58.06
AT1G53710		AthALTD0002033-2/2	chr1:20054629-20054663	5	chr1:20054634+20054629-20054663,20054510	Alt5	Core_up	ABA			HEAT		75.9	92	87.47	89.46	69.7	78.07	72.75	88.81	NA	NA
AT1G53800		AthALTD0002041-2/2	chr1:20081831-20081912	12	chr1:20081831-20081900+20081912,20082168	Alt5						COLD	64.95	63.89	66.79	64.95	78.27	76.14	67.42	78.66	76.61	60.19
AT1G54310		AthALTD0002057-3/3	chr1:20274313-20274561	26	chr1:20274313-20274535+20274540+20274561,20274642	Alt5	Core_down			SALT		COLD	50.27	44.55	46	40.62	44.12	27.12	20.31	25.93	31.58	15.25
AT1G57700		AthALTD0002178-2/2	chr1:21372437-21372687	23	chr1:21372437-21372664+21372687,21372806	Alt5				SALT			NA	NA	2.07	0	0	18.78	0	4.23	NA	NA
AT1G60505		AthALTD0002232-2/3	chr1:22295634-22295934	81	chr1:22295715+22295634+22295613-22295934,22295139	Alt5					HEAT		NA	NA	67.86	72.97	NA	NA	66.67	48	NA	NA
AT1G60525		AthALTD0002233-2/4	chr1:22300662-22300988	13	chr1:22300675+22300662+22300524+22300349-22300988,22300267	Alt5				SALT			59.38	55	67.95	66.04	63.64	84.21	77.42	75.86	NA	NA
AT1G61030		AthALTD0002254-3/3	chr1:22479237-22479359	10	chr1:22479237-22479349+22479351+22479359,22479714	Alt5				SALT			6.06	2.38	4.44	1.67	0	16.67	8.57	17.24	NA	NA
AT1G61430		AthALTD0002273-2/3	chr1:22668317-	5	chr1:22668322+22668317+22668292-,22668213	Alt5				SALT			80.95	83.33	94.92	90.38	100	80	94.87	90	NA	NA
AT1G61430		AthALTD0002273-3/3	chr1:22668292-	30	chr1:22668322+22668317+22668292-,22668213	Alt5				SALT			14.29	10	3.39	7.69	0	20	2.56	10	NA	NA
AT1G62590		AthALTD0002309-2/2	chr1:23177263-	9	chr1:23177272+23177263-,23177148	Alt5			DRO	SALT			74.24	71.19	87.5	65.37	64.67	86.07	79.78	67.31	NA	NA
AT1G63240		AthALTD0002329-2/2	chr1:23458010-23458129	6	chr1:23458016+23458010-23458129,23457933	Alt5						COLD	88.37	89.47	86.96	87.5	87.88	78.95	91.3	78.79	90.91	70
AT1G63490		AthALTD0002340-2/2	chr1:23548965-23549147	104	chr1:23549069+23548965-23549147,23548872	Alt5						COLD	100	96.43	100	100	100	100	100	96	80	100
AT1G67400		AthALTD0002496-2/2	chr1:25249173-25249309	4	chr1:25249177+25249173-25249309,25249081	Alt5		ABA			HEAT		82.41	66.02	90.36	100	50.7	65.35	55.7	76.19	NA	NA
AT1G67420		AthALTD0002500-2/2	chr1:25257367-25257521	15	chr1:25257367-25257506+25257521,25257603	Alt5				SALT			NA	NA	NA	NA	17.65	38.89	NA	NA	NA	NA
AT1G67720		AthALTD0002514-3/4	chr1:25388365-25388436	46	chr1:25388365-25388390+25388433+25388436+25388443,25388523	Alt5		ABA					100	83.42	97.66	94.54	100	100	NA	NA	90.35	100
AT1G68200		AthALTD0002541-2/2	chr1:-25562702	12	chr1:-25562690+25562702,25563607	Alt5						COLD	NA	NA	NA	NA	NA	NA	NA	NA	77.27	100
AT1G70250		AthALTD0002619-2/3	chr1:26454782-26454814	17	chr1:26454782-26454797+26454814+26454835,26454911	Alt5			DRO				NA	NA	66.73	82.49	NA	NA	75.18	89.88	NA	NA
AT1G70505		AthALTD0002629-2/2	chr1:26571146-26571205	26	chr1:26571146-26571179+26571205,26571286	Alt5			DRO				NA	NA	58.33	42.11	64.52	58.82	38.81	42.11	NA	NA
AT1G70620		AthALTD0002637-2/2	chr1:26627475-26627540	28	chr1:26627475-26627512+26627540,26627842	Alt5					HEAT	COLD	92.59	78.57	71.83	71.67	81.82	85.37	62.16	83.33	90.91	75
AT1G71710		AthALTD0002674-2/2	chr1:26976273-26976402	20	chr1:26976293+26976273-26976402,26976096	Alt5		ABA					28.12	8.7	7.5	18.75	10.2	5.83	4.76	3.77	3.85	10.55
AT1G72880		AthALTD0002742-2/2	chr1:27426075-	39	chr1:27426114+27426075-,27425981	Alt5					HEAT		87.69	87.88	76.19	80	NA	NA	69.23	94.12	NA	NA
AT1G73390		AthALTD0002773-2/3	chr1:27594495-27594551	4	chr1:27594499+27594495+27594273-27594551,27594166	Alt5					HEAT		58.5	64.67	75.31	61.15	69.41	61.06	68.32	49.02	58.62	58.39
AT1G75980		AthALTD0002879-2/2	chr1:28523719-28523845	47	chr1:28523766+28523719-28523845,28523572	Alt5		ABA			HEAT		76.92	100	96.23	81.25	93.33	92.5	95.08	53.55	100	97.96
AT1G76020		AthALTD0002881-2/2	chr1:28533204-	88	chr1:28533292+28533204-,28533071	Alt5				SALT			4.68	8.7	17.65	3.22	11.76	31.53	11.66	13.51	4.76	1.65
AT1G76270		AthALTD0002891-2/2	chr1:28615500-28615623	4	chr1:28615504+28615500-28615623,28615200	Alt5	Core_down	ABA	DRO				100	77.71	84.77	57.01	100	86.33	NA	NA	NA	NA
AT1G78690		AthALTD0003013-3/5	chr1:29597138-29597210	37	chr1:29597138-29597173+29597190+29597210+29597214+29597235,29597316	Alt5				SALT			60.27	72.22	61.38	56.03	74.19	53.19	73.12	66.36	NA	NA
AT1G78690		AthALTD0003013-5/5	chr1:29597138-29597235	62	chr1:29597138-29597173+29597190+29597210+29597214+29597235,29597316	Alt5				SALT			16.44	16.67	12.79	6.72	3.23	23.4	7.53	6.64	NA	NA
AT1G78800		AthALTD0003020-2/2	chr1:29626729-29626853	5	chr1:29626734+29626729-29626853,29626619	Alt5					HEAT	COLD	17.65	15.91	27.14	17.54	19.51	30.77	15.73	35.29	27.78	6.98
AT1G78810		AthALTD0003021-3/3	chr1:29628636-29628756	57	chr1:29628693+29628687+29628636-29628756,29628545	Alt5			DRO	SALT	HEAT	COLD	21.74	22.22	33.33	14.58	20.83	43.48	10.34	47.37	20	35.29
AT1G78910		AthALTD0003024-2/2	chr1:-29665602	13	chr1:-29665589+29665602,29665764	Alt5			DRO				NA	NA	56.25	25.81	NA	NA	NA	NA	NA	NA
AT1G79020		AthALTD0003034-2/2	chr1:29729904-	453	chr1:29730357+29729904-,29729841	Alt5					HEAT		93.36	96.19	98.5	95.77	100	100	95.94	57.23	NA	NA
AT1G79190		AthALTD0003054-2/3	chr1:29790864-29791022	29	chr1:29790864-29790993+29791022+29791027,29791132	Alt5				SALT		COLD	NA	NA	48.15	61.76	50	25.71	44	38.1	31.25	52
AT1G79190		AthALTD0003055-2/2	chr1:29791241-29791465	4	chr1:29791241-29791461+29791465,29791576	Alt5	Core_up		DRO		HEAT		100	100	79.23	98.21	67.29	72.44	83.4	100	NA	NA
AT1G80000		AthALTD0003101-3/3	chr1:-30093078	128	chr1:-30092950+30092983+30093078,30093161	Alt5						COLD	97.83	97.94	92.59	97.32	87.5	86.96	85.25	97.87	95.83	64.58
AT1G80170		AthALTD0003115-2/2	chr1:30154209-30154317	4	chr1:30154213+30154209-30154317,30154125	Alt5		ABA		SALT			22.91	48.78	43.55	46.48	65.35	37.87	33.46	36.36	NA	NA
AT2G02410		AthALTD0003204-2/3	chr2:-632898	24	chr2:-632874+632898+632904,633209	Alt5			DRO	SALT			6.8	6.18	4.94	22.6	17.47	0	2.82	4.37	3.8	13.39
AT2G02410		AthALTD0003204-3/3	chr2:-632904	30	chr2:-632874+632898+632904,633209	Alt5					HEAT	COLD	23.12	27	28.82	33.57	38.8	42.31	27.41	55.14	29.56	13.01
AT2G02770		AthALTD0003217-2/3	chr2:776201-776426	64	chr2:776265+776201+776100-776426,775927	Alt5					HEAT		16.3	12.82	18.12	11.55	10.87	12.82	3.65	25.51	NA	NA
AT2G02770		AthALTD0003217-3/3	chr2:776100-776426	165	chr2:776265+776201+776100-776426,775927	Alt5					HEAT		78.26	87.18	81.88	88.45	89.13	87.18	96.35	69.39	NA	NA
AT2G02910		AthALTD0003223-2/2	chr2:848125-848336	5	chr2:848130+848125-848336,848044	Alt5	Core_down	ABA				COLD	47.92	29.51	50.6	46.02	50	59.62	47.46	50	63.16	22.73
AT2G03810		AthALTD0003248-2/3	chr2:1161670-1161729	5	chr2:1161670-1161724+1161729+1162215,1162633	Alt5					HEAT		50	45.95	60	69.23	NA	NA	48.39	69.57	NA	NA
AT2G04690		AthALTD0003274-2/4	chr2:1645925-1646031	51	chr2:1645925-1645980+1646031+1646035+1646066,1646155	Alt5					HEAT		42.22	41.71	54.98	46.59	65.74	74.04	80.97	61.48	NA	NA
AT2G04690		AthALTD0003274-4/4	chr2:1645925-1646066	86	chr2:1645925-1645980+1646031+1646035+1646066,1646155	Alt5					HEAT		57.66	58.29	44.81	53.21	34.26	25.96	19.03	38.52	NA	NA
AT2G05755		AthALTD0003298-2/2	chr2:2172391-2172458	8	chr2:2172391-2172450+2172458,2172573	Alt5	Core_down	ABA			HEAT		22.73	7.69	32.61	20	28	23.53	20.69	2.63	25	15
AT2G06025		AthALTD0003305-2/3	chr2:2351401-2351548	101	chr2:2351401-2351447+2351548+2351587,2351672	Alt5	Core_down		DRO			COLD	91.25	87.01	87.08	50.29	95.16	85	86.01	85.71	94.87	58.82
AT2G16405		AthALTD0003384-2/2	chr2:7107770-7107906	13	chr2:7107783+7107770-7107906,7107543	Alt5		ABA					23.68	7.5	14.05	10.89	14.29	12.5	18.03	9.84	NA	NA
AT2G16930		AthALTD0003401-2/3	chr2:-7341247	37	chr2:-7341210+7341247+7341295,7341489	Alt5						COLD	3.35	7.62	6.73	9.47	6.17	6.96	4.12	7.56	19.35	4.17
AT2G17033		AthALTD0003421-2/6	chr2:-7401235	3	chr2:-7401232+7401235+7401248+7401388+7401393+7401527,7401633	Alt5				SALT			48.3	40	37.93	35.63	34.07	53.73	39.85	47.06	NA	NA
AT2G17140		AthALTD0003425-2/4	chr2:7465614-7465833	6	chr2:7465614-7465827+7465833+7466075+7466151,7466266	Alt5			DRO				NA	NA	73.68	100	NA	NA	NA	NA	NA	NA
AT2G18245		AthALTD0003470-2/3	chr2:-7937981	10	chr2:-7937971+7937981+7937985,7938100	Alt5		ABA					47.51	64.42	51.66	58.12	71.64	59.3	71.24	66.02	80.58	89.16
AT2G18245		AthALTD0003470-3/3	chr2:-7937985	14	chr2:-7937971+7937981+7937985,7938100	Alt5		ABA					52.49	35.58	48.34	41.88	28.36	40.7	28.76	33.98	19.42	10.84
AT2G20650		AthALTD0003562-2/2	chr2:8903903-8904172	4	chr2:8903907+8903903-8904172,8903815	Alt5					HEAT		56	64.71	51.06	57.89	59.09	48.57	53.85	75	NA	NA
AT2G20830		AthALTD0003569-2/3	chr2:8970018-8970430	73	chr2:8970091+8970018+8970014-8970430,8969811	Alt5		ABA					77.46	92.73	74	79.12	78.57	74.44	82.54	81.58	NA	NA
AT2G20830		AthALTD0003569-3/3	chr2:8970014-8970430	77	chr2:8970091+8970018+8970014-8970430,8969811	Alt5		ABA					22.54	7.27	26	20.88	21.43	25.56	17.46	18.42	NA	NA
AT2G21630		AthALTD0003599-2/3	chr2:9251588-9251726	28	chr2:9251588-9251698+9251726+9251749,9251840	Alt5		ABA					80	63.64	76	66.67	NA	NA	56.52	64.71	NA	NA
AT2G24690		AthALTD0003687-2/4	chr2:10502690-10502787	8	chr2:10502698+10502690+10502673+10502665-10502787,10502599	Alt5				SALT			100	95	82.72	78.63	93.55	73.07	78.86	92.02	NA	NA
AT2G24690		AthALTD0003687-4/4	chr2:10502665-10502787	33	chr2:10502698+10502690+10502673+10502665-10502787,10502599	Alt5				SALT			0	0	7.46	21.37	0	23.5	8	3.45	NA	NA
AT2G26210		AthALTD0003776-2/3	chr2:11157740-11157762	27	chr2:11157701-11157735+11157762+11157821,11157898	Alt5						COLD	4.98	7.81	11.71	4.15	13.19	27.76	3.83	9.52	38.46	11.21
AT2G26210		AthALTD0003776-3/3	chr2:11157740-11157821	86	chr2:11157701-11157735+11157762+11157821,11157898	Alt5						COLD	95.02	91.54	88.29	95.85	85.61	72.24	95.59	87	61.54	88.79
AT2G26810		AthALTD0003792-2/3	chr2:11435987-11436084	70	chr2:11436057+11435987+11435964-11436084,11435874	Alt5				SALT		COLD	87.23	84.09	68.18	80.56	85.19	63.33	84.38	80	58.82	95.24
AT2G26810		AthALTD0003792-3/3	chr2:11435964-11436084	93	chr2:11436057+11435987+11435964-11436084,11435874	Alt5				SALT		COLD	12.77	15.91	31.82	19.44	14.81	33.33	15.62	20	41.18	4.76
AT2G27980		AthALTD0003833-2/3	chr2:11918079-11918280	49	chr2:11918128+11918079+11918060-11918280,11917961	Alt5		ABA			HEAT		95.65	78.26	70	77.27	69.44	81.63	74.07	94.44	63.16	75
AT2G27980		AthALTD0003833-3/3	chr2:11918060-11918280	68	chr2:11918128+11918079+11918060-11918280,11917961	Alt5		ABA			HEAT		4.35	21.74	30	22.73	30.56	18.37	25.93	5.56	36.84	25
AT2G28320		AthALTD0003844-2/3	chr2:12096969-12097045	5	chr2:12096969-12097040+12097045+12097073,12097280	Alt5					HEAT		27.97	28.97	34.8	22.81	23	22.78	29.28	63.93	9.73	12.35
AT2G28320		AthALTD0003848-2/2	chr2:12095584-12095642	5	chr2:12095584-12095637+12095642,12095733	Alt5						COLD	33.33	24.19	24.1	23.28	11.11	25	19.23	18.75	40.74	14.81
AT2G31130		AthALTD0003955-2/5	chr2:13266460-	15	chr2:13266475+13266460+13266295+13266176+13266074-,13265570	Alt5				SALT			93.33	92.24	86.49	93.83	100	84.21	100	95.12	NA	NA
AT2G31560		AthALTD0003963-2/2	chr2:13437245-13437448	26	chr2:13437245-13437422+13437448,13437618	Alt5					HEAT		20	32.26	21.62	14.48	NA	NA	5.88	46.51	NA	NA
AT2G32295		AthALTD0004003-2/3	chr2:13720451-13720511	24	chr2:13720451-13720487+13720511+13720513,13720599	Alt5			DRO	SALT		COLD	54.84	58.33	28.57	43.9	61.29	46	41.54	53.7	33.33	54.17
AT2G32295		AthALTD0004003-3/3	chr2:13720451-13720513	26	chr2:13720451-13720487+13720511+13720513,13720599	Alt5			DRO	SALT		COLD	45.16	41.67	71.43	56.1	38.71	54	58.46	46.3	66.67	45.83
AT2G32295		AthALTD0004004-2/2	chr2:13720599-13720712	4	chr2:13720599-13720708+13720712,13720793	Alt5				SALT			NA	NA	100	100	100	74.82	87.63	83.41	NA	NA
AT2G32500		AthALTD0004011-2/2	chr2:13796242-13796395	14	chr2:13796256+13796242-13796395,13796147	Alt5		ABA					29.89	10.31	33.77	47.19	32.11	28.25	38.09	25.88	22.39	31.82
AT2G35738		AthALTD0004117-2/2	chr2:-15023810	162	chr2:-15023648+15023810,15023884	Alt5			DRO				16.67	26.92	26.67	3.45	NA	NA	NA	NA	NA	NA
AT2G36000		AthALTD0004129-2/3	chr2:-15118220	104	chr2:-15118116+15118220+15118224,15118313	Alt5					HEAT	COLD	62.77	65.16	80.35	65.73	70.3	62.71	73.18	56.85	64.61	81.21
AT2G36720		AthALTD0004163-2/3	chr2:15394863-15395026	4	chr2:15394863-15395022+15395026+15395059,15395175	Alt5						COLD	13.64	8.82	12.31	19.7	7.89	9.8	7.08	16.98	18.18	2.22
AT2G37160		AthALTD0004179-3/4	chr2:15611471-15611547	20	chr2:15611471-15611527+15611543+15611547+15611552,15611628	Alt5			DRO				NA	NA	24.89	54.84	77.42	73.88	NA	NA	NA	NA
AT2G37160		AthALTD0004179-4/4	chr2:15611471-15611552	25	chr2:15611471-15611527+15611543+15611547+15611552,15611628	Alt5			DRO				NA	NA	75.11	45.16	22.58	26.12	NA	NA	NA	NA
AT2G37585		AthALTD0004201-2/2	chr2:15766865-15766959	19	chr2:15766865-15766940+15766959,15767052	Alt5				SALT		COLD	32.89	37.1	37.5	47.37	31.11	47.3	30.1	33.33	36.84	16.67
AT2G37840		AthALTD0004215-2/2	chr2:15852999-15853175	112	chr2:15852999-15853063+15853175,15853255	Alt5			DRO				67.37	78.08	84.14	56.04	62.96	75.33	59.77	49.28	NA	NA
AT2G39280		AthALTD0004265-2/2	chr2:16404104-16404172	5	chr2:16404109+16404104-16404172,16403999	Alt5		ABA		SALT		COLD	22.58	7.22	23.73	21.74	28	46.11	28.43	24.48	31.82	6.42
AT2G40280		AthALTD0004331-2/2	chr2:16827840-	29	chr2:16827869+16827840-,16827669	Alt5				SALT		COLD	22.92	12.28	27.63	26.67	30	45.61	18.52	19.54	46.67	19.57
AT2G40316		AthALTD0004337-2/2	chr2:16836759-16836794	17	chr2:16836759-16836777+16836794,16837118	Alt5						COLD	21.88	23.14	22.29	26.25	31.53	26.92	21.74	28	0	15.56
AT2G40420		AthALTD0004346-2/3	chr2:16877753-16877901	53	chr2:16877753-16877848+16877901+16877905,16877997	Alt5				SALT			11.38	18.75	12.13	10.12	0	21.11	0	0	0	0
AT2G40420		AthALTD0004346-3/3	chr2:16877753-16877905	57	chr2:16877753-16877848+16877901+16877905,16877997	Alt5				SALT			88.62	81.25	87.87	89.33	100	78.89	100	100	100	100
AT2G40770		AthALTD0004365-2/3	chr2:17017878-17017988	13	chr2:17017891+17017878+17017828-17017988,17017761	Alt5			DRO				NA	NA	15.15	31.11	8.33	9.09	NA	NA	NA	NA
AT2G40770		AthALTD0004365-3/3	chr2:17017828-17017988	63	chr2:17017891+17017878+17017828-17017988,17017761	Alt5			DRO				NA	NA	84.85	68.89	91.67	90.91	NA	NA	NA	NA
AT2G42247		AthALTD0004423-2/2	chr2:17600492-17600548	9	chr2:17600492-17600539+17600548,17600779	Alt5			DRO				NA	NA	64.2	80.67	74.18	66.08	77.81	64.28	78.29	84.78
AT2G42960		AthALTD0004450-2/2	chr2:17869597-17869719	13	chr2:17869610+17869597-17869719,17869510	Alt5				SALT			NA	NA	100	93.58	93.58	76.4	94.29	79.53	NA	NA
AT2G43200		AthALTD0004462-2/2	chr2:17959019-17959230	5	chr2:17959019-17959225+17959230,17959337	Alt5			DRO				NA	NA	39.13	13.64	NA	NA	7.69	8.7	NA	NA
AT2G43490		AthALTD0004475-2/2	chr2:18058045-18058198	12	chr2:18058057+18058045-18058198,18057937	Alt5	Core_down		DRO			COLD	NA	NA	83.67	52.5	67.27	69.62	66.67	70.37	75.68	59.62
AT2G44090		AthALTD0004497-2/2	chr2:18241239-	42	chr2:18241281+18241239-,18241115	Alt5			DRO				72.47	70.54	83.12	59.82	NA	NA	NA	NA	NA	NA
AT2G44798		AthALTD0004517-2/2	chr2:18468076-18468395	24	chr2:18468100+18468076-18468395,18467841	Alt5		ABA					44.44	25	38.89	43.75	NA	NA	NA	NA	NA	NA
AT2G45320		AthALTD0004554-2/3	chr2:18685153-18685296	10	chr2:18685163+18685153+18685125-18685296,18684951	Alt5			DRO				35.9	44.83	17.65	50	33.33	24	41.3	35.29	NA	NA
AT2G45320		AthALTD0004554-3/3	chr2:18685125-18685296	38	chr2:18685163+18685153+18685125-18685296,18684951	Alt5			DRO				64.1	51.72	82.35	45.24	66.67	74	58.7	64.71	NA	NA
AT2G45500		AthALTD0004558-2/2	chr2:18752150-18752241	12	chr2:18752162+18752150-18752241,18752030	Alt5			DRO				62.5	59.46	47.06	63.64	NA	NA	58.62	68.29	NA	NA
AT2G45700		AthALTD0004575-2/2	chr2:18828498-18828715	5	chr2:18828503+18828498-18828715,18828397	Alt5						COLD	86.6	87.27	85.26	80.31	86.32	89.14	78.29	81.53	89.92	63.06
AT2G46550		AthALTD0004609-2/2	chr2:19113259-19113447	6	chr2:19113265+19113259-19113447,19113175	Alt5			DRO				NA	NA	80.34	64.04	NA	NA	NA	NA	NA	NA
AT2G46915		AthALTD0004615-2/2	chr2:19275238-19275378	9	chr2:19275247+19275238-19275378,19275141	Alt5		ABA					36.84	10	12.5	19.83	12.9	16.05	10.14	22.5	25.93	12.5
AT2G47020		AthALTD0004626-2/2	chr2:19321513-19321626	10	chr2:19321523+19321513-19321626,19321403	Alt5			DRO				77.78	75	61.76	93.75	75.23	66.67	68.18	63.33	81.48	80.77
AT2G47410		AthALTD0004654-3/3	chr2:19451342-19451438	10	chr2:19451342-19451428+19451435+19451438,19451509	Alt5		ABA					20.56	3.01	16.58	2.14	2.47	13.8	9.85	8.5	0	5.06
AT3G01310		AthALTD0004704-2/2	chr3:101514-101660	18	chr3:101532+101514-101660,101356	Alt5						COLD	11.46	12.87	20.21	18.69	16.01	23.04	26.88	17.33	7.58	33.48
AT3G01850		AthALTD0004741-2/3	chr3:300407-300583	21	chr3:300428+300407+300392-300583,300313	Alt5			DRO	SALT			56.41	58.71	60.84	43.9	45.04	65.24	47.71	54.6	25.91	29.89
AT3G02740		AthALTD0004797-2/2	chr3:-590834	26	chr3:-590808+590834,591041	Alt5			DRO				23.23	17.31	33.78	16.02	12.5	24.78	12.59	20.43	11.36	13.16
AT3G03350		AthALTD0004825-2/2	chr3:793414-793452	17	chr3:793414-793435+793452,793536	Alt5			DRO				NA	NA	82.45	62.5	83.94	82.9	85.53	85.53	NA	NA
AT3G03560		AthALTD0004831-4/4	chr3:855127-855248	13	chr3:855140+855137+855131+855127-855248,855016	Alt5				SALT			32	17.16	36.03	33.01	23.08	39.05	29.31	29.69	27.91	16.25
AT3G03970		AthALTD0004862-3/4	chr3:1030434-	44	chr3:1030478+1030460+1030434+1030118-,1029910	Alt5			DRO	SALT	HEAT		NA	NA	20.66	37.18	37.32	17.17	47.35	31.53	NA	NA
AT3G03970		AthALTD0004862-4/4	chr3:1030118-	360	chr3:1030478+1030460+1030434+1030118-,1029910	Alt5				SALT			NA	NA	29.77	29.77	17.07	44.19	19.5	5.41	NA	NA
AT3G04600		AthALTD0004888-2/2	chr3:1244654-1244750	4	chr3:1244654-1244746+1244750,1244817	Alt5			DRO				30.77	32.94	17.7	34.38	4.88	5.97	0	0	NA	NA
AT3G05640		AthALTD0004947-4/5	chr3:1642849-	41	chr3:1642890+1642888+1642886+1642849+1642466-,1642265	Alt5			DRO				36.36	37.9	43.24	24.39	37.5	39.12	36.67	32.7	NA	NA
AT3G06660		AthALTD0005002-3/4	chr3:2103029-2103359	24	chr3:2103029-2103335+2103339+2103359+2103365,2103452	Alt5				SALT			70.31	78.33	75.56	82.5	87.61	72.31	76.15	61.96	85.66	92.72
AT3G06770		AthALTD0005014-2/2	chr3:2136011-2136185	65	chr3:2136076+2136011-2136185,2135920	Alt5	Core_down		DRO			COLD	94.87	97.3	96.62	76.67	100	93.55	97.01	100	100	81.25
AT3G07090		AthALTD0005024-2/4	chr3:2244757-	4	chr3:2244761+2244757+2244601+2244597-,2244505	Alt5					HEAT		99.41	99.06	97.98	100	93.75	98.18	75.75	97.85	97.73	83.62
AT3G07300		AthALTD0005041-2/4	chr3:2326725-2327012	21	chr3:2326746+2326725+2326719+2326668-2327010,2326220	Alt5					HEAT		69.37	61.76	67.65	67.76	64.2	65.34	72.95	53.03	NA	NA
AT3G07300		AthALTD0005041-3/4	chr3:2326719-2327012	27	chr3:2326746+2326725+2326719+2326668-2327010,2326220	Alt5					HEAT		30.63	38.24	32.35	32.24	35.8	33.88	27.05	46.97	NA	NA
AT3G09730		AthALTD0005152-2/4	chr3:-2984471	24	chr3:-2984447+2984471+2984579+2984835,2985165	Alt5		ABA					78.95	56.25	NA	NA	NA	NA	NA	NA	NA	NA
AT3G10440		AthALTD0005179-2/2	chr3:3247778-3247885	12	chr3:3247778-3247873+3247885,3247953	Alt5					HEAT		NA	NA	100	92.96	NA	NA	100	81.48	NA	NA
AT3G11470		AthALTD0005204-2/2	chr3:3611724-3611904	5	chr3:3611729+3611724-3611904,3611407	Alt5				SALT	HEAT		22.72	25.44	19.53	27.37	56.73	25.7	22.74	46.44	NA	NA
AT3G12350		AthALTD0005262-2/2	chr3:-3932530	74	chr3:-3932456+3932530,3932667	Alt5				SALT			1.75	3.99	6.2	3.62	1.45	18.12	6.92	10.93	2.54	3.82
AT3G13040		AthALTD0005288-2/5	chr3:4175031-4175064	24	chr3:4175055+4175031+4174935+4174739+4174627-4175064,4174517	Alt5					HEAT	COLD	76.19	90.04	80.05	84.23	99.13	84.73	67.48	91.81	100	84.98
AT3G13225		AthALTD0005303-3/6	chr3:4262166-4262277	68	chr3:4262234+4262230+4262166+4262143+4262098+4262072-4262277,4261995	Alt5		ABA			HEAT		96.3	70.03	71.05	74.47	NA	NA	73.08	92.06	NA	NA
AT3G13560		AthALTD0005321-2/2	chr3:4427850-	15	chr3:4427865+4427850-,4427313	Alt5	Core_down			SALT	HEAT		77.42	68.97	73.44	77.14	83.93	64.71	75.31	58.33	78.95	93.94
AT3G13800		AthALTD0005337-2/2	chr3:-4539069	4	chr3:-4539065+4539069,4539313	Alt5		ABA					36.47	18.84	31.33	36.36	25.86	36.49	14.58	18.68	18.18	15
AT3G13800		AthALTD0005340-2/2	chr3:4540058-4540130	17	chr3:4540058-4540113+4540130,4540246	Alt5			DRO				17.65	23.81	11.11	31.58	13.79	21.28	8.2	2.33	NA	NA
AT3G14830		AthALTD0005373-2/2	chr3:4984377-4984593	19	chr3:4984377-4984574+4984593,4984691	Alt5						COLD	100	100	100	100	98.15	96.84	100	98.81	100	80
AT3G15240		AthALTD0005393-2/3	chr3:5134526-5134641	11	chr3:5134526-5134630+5134641+5134645,5134792	Alt5	Core_up			SALT		COLD	35.21	47.06	18.92	26.32	30.43	67.8	NA	NA	0	15.79
AT3G18350		AthALTD0005525-4/5	chr3:-6297214	216	chr3:-6296998+6297141+6297208+6297214+6297326,6297493	Alt5						COLD	3.38	1.3	4.03	1.63	3.14	8.62	8.49	2.99	27.47	6.1
AT3G18770		AthALTD0005538-2/2	chr3:6462747-	5	chr3:6462752+6462747-,6462520	Alt5		ABA	DRO		HEAT		66.67	84.38	92.31	73.68	NA	NA	65.62	81.25	NA	NA
AT3G18860		AthALTD0005542-2/2	chr3:6507806-6507871	4	chr3:6507806-6507867+6507871,6508077	Alt5	Core_down	ABA		SALT			41.38	25.81	19.51	24.24	53.85	32.26	40	39.02	NA	NA
AT3G21295		AthALTD0005629-3/3	chr3:-7489825	64	chr3:-7489761+7489823+7489825,7490010	Alt5						COLD	82.56	97.44	86.07	93.92	93.05	96.53	100	95.37	77.78	100
AT3G21300		AthALTD0005630-2/2	chr3:7495100-7495218	9	chr3:7495109+7495100-7495218,7494905	Alt5	Core_up		DRO	SALT			24.32	23.81	22.73	40.54	10	33.33	17.86	15.29	NA	NA
AT3G21390		AthALTD0005633-3/4	chr3:7532820-7532906	34	chr3:7532820-7532872+7532902+7532906+7532959,7533187	Alt5					HEAT		92.69	81.46	88.9	81.49	80.09	77.11	87.11	71.18	80.28	90.79
AT3G23870		AthALTD0005716-4/4	chr3:-8619826	359	chr3:-8619467+8619688+8619807+8619826,8620136	Alt5		ABA					52.17	91.11	NA	NA	NA	NA	NA	NA	NA	NA
AT3G23900		AthALTD0005718-2/2	chr3:8631915-8631973	7	chr3:8631922+8631915-8631973,8631839	Alt5				SALT			75.93	69.64	72.58	71.88	50	67.31	77.91	63.64	68.42	67.74
AT3G24760		AthALTD0005760-2/2	chr3:-9041280	11	chr3:-9041269+9041280,9041573	Alt5						COLD	47.7	49.59	39.46	50.21	17.95	22.22	40	31.71	37.78	18.92
AT3G26115		AthALTD0005806-2/2	chr3:9543043-9543402	30	chr3:9543043-9543372+9543402,9543486	Alt5		ABA					0	15.79	11.54	2.94	14.81	19.05	16	17.24	NA	NA
AT3G26612		AthALTD0005825-3/3	chr3:9782769-9783059	86	chr3:9782769-9782973+9783054+9783059,9783151	Alt5			DRO		HEAT		82.35	78.26	84.78	68.97	70.59	78.26	76.71	95.45	NA	NA
AT3G26890		AthALTD0005849-2/3	chr3:9911368-9911589	47	chr3:9911415+9911368+9911311-9911589,9910792	Alt5					HEAT		14.75	18.27	24.2	30.56	31.63	30.77	38.3	18.87	NA	NA
AT3G26950		AthALTD0005853-2/3	chr3:9942837-9942990	69	chr3:9942906+9942837+9942827-9942990,9942718	Alt5		ABA				COLD	50	67.35	50	54.12	54.63	46.67	56.71	65.77	71.43	53.49
AT3G26950		AthALTD0005853-3/3	chr3:9942827-9942990	79	chr3:9942906+9942837+9942827-9942990,9942718	Alt5		ABA				COLD	50	32.65	49.14	45.88	45.37	53.33	43.29	34.23	28.57	46.51
AT3G27470		AthALTD0005892-2/3	chr3:10163696-10163807	69	chr3:10163696-10163738+10163807+10163811,10163940	Alt5					HEAT		18.18	25.81	18.42	15.38	18.75	14.29	62.5	17.65	NA	NA
AT3G27470		AthALTD0005892-3/3	chr3:10163696-10163811	73	chr3:10163696-10163738+10163807+10163811,10163940	Alt5					HEAT		81.82	74.19	81.58	84.62	81.25	85.71	37.5	82.35	NA	NA
AT3G27610		AthALTD0005894-3/4	chr3:10227893-10227964	37	chr3:10227930+10227906+10227893+10227888-10227964,10227808	Alt5			DRO				9.98	10.63	37.38	7.67	NA	NA	8.38	0	NA	NA
AT3G27610		AthALTD0005894-4/4	chr3:10227888-10227964	42	chr3:10227930+10227906+10227893+10227888-10227964,10227808	Alt5			DRO				90.02	86.34	59.75	92.33	NA	NA	91.62	100	NA	NA
AT3G27884		AthALTD0005904-3/3	chr3:10347225-10347360	71	chr3:10347296+10347272+10347225-10347360,10346441	Alt5				SALT			NA	NA	87.72	88.37	82.35	100	NA	NA	NA	NA
AT3G33530		AthALTD0005978-3/4	chr3:14090694-14090763	219	chr3:14090402-14090544+14090552+14090763+14090785,14090909	Alt5						COLD	4.05	9.84	7.75	10.74	12.7	12.77	4.62	10.75	22.73	3.57
AT3G45750		AthALTD0006059-2/2	chr3:16797048-16797236	103	chr3:16797151+16797048-16797236,16796963	Alt5	Core_down		DRO		HEAT		NA	NA	27.98	5.12	NA	NA	61.22	13	NA	NA
AT3G46020		AthALTD0006077-2/3	chr3:16913214-	7	chr3:16913221+16913214+16913203-,16913132	Alt5			DRO				71.97	85.44	81.08	64.71	NA	NA	82.76	92.31	NA	NA
AT3G46210		AthALTD0006080-3/5	chr3:16978782-	83	chr3:16978865+16978852+16978782+16978587+16978584-,16978499	Alt5			DRO	SALT	HEAT		66.47	60.09	41.76	82.6	75	43.42	81.84	49.19	NA	NA
AT3G46210		AthALTD0006080-4/5	chr3:16978587-	278	chr3:16978865+16978852+16978782+16978587+16978584-,16978499	Alt5				SALT			5.35	6.43	10.39	0	0	48.25	0	0	NA	NA
AT3G46210		AthALTD0006080-5/5	chr3:16978584-	281	chr3:16978865+16978852+16978782+16978587+16978584-,16978499	Alt5			DRO	SALT	HEAT		0.92	9.74	30.29	2.85	25	6.2	5.95	47.02	NA	NA
AT3G46370		AthALTD0006087-2/2	chr3:17053689-17053861	49	chr3:17053689-17053812+17053861,17053981	Alt5				SALT			NA	NA	NA	NA	52.38	86.96	71.05	83.33	NA	NA
AT3G48200		AthALTD0006141-2/2	chr3:17836655-17836795	4	chr3:17836659+17836655-17836795,17836564	Alt5				SALT			NA	NA	36.1	27.69	38.71	12.82	29.61	16.93	44.12	45
AT3G48820		AthALTD0006160-2/3	chr3:18102586-18102615	7	chr3:18102593+18102586+18102582-18102615,18102467	Alt5				SALT			87.51	87.56	92.57	87.97	100	82.05	96.42	95.05	NA	NA
AT3G49840		AthALTD0006213-2/2	chr3:18485718-18485814	4	chr3:18485718-18485810+18485814,18485897	Alt5			DRO	SALT	HEAT		28.3	38.71	52.63	33.33	33.33	64.52	44.44	65.52	NA	NA
AT3G50430		AthALTD0006242-2/2	chr3:18715229-18715660	83	chr3:18715229-18715577+18715660,18715759	Alt5			DRO				NA	NA	88.89	66.67	NA	NA	85.71	83.33	NA	NA
AT3G51075		AthALTD0006275-2/2	chr3:18971460-18971612	31	chr3:18971491+18971460-18971612,18971279	Alt5					HEAT		NA	NA	3.7	0	NA	NA	0	18.75	NA	NA
AT3G52050		AthALTD0006327-3/3	chr3:-19305088	54	chr3:-19305034+19305061+19305088,19305212	Alt5					HEAT		54.55	60	55.56	60.71	NA	NA	60.53	87.8	NA	NA
AT3G52260		AthALTD0006343-2/2	chr3:19384456-19384525	4	chr3:19384460+19384456-19384525,19384000	Alt5			DRO	SALT			64.95	77.78	46.28	67.31	64.67	47.39	74.55	59.79	73.3	78.27
AT3G54500		AthALTD0006435-3/3	chr3:20178123-20178454	38	chr3:20178161+20178158+20178123-20178454,20178064	Alt5						COLD	4.21	3.53	1.19	1.57	6.89	2.81	5.08	4.51	4.63	31.56
AT3G56320		AthALTD0006508-2/3	chr3:20889046-20889218	104	chr3:20889150+20889046+20888885-20889218,20888707	Alt5					HEAT		NA	NA	6.25	9.38	NA	NA	20	55.17	NA	NA
AT3G57170		AthALTD0006547-2/2	chr3:21162158-21162524	4	chr3:21162162+21162158-21162524,21162064	Alt5					HEAT		74.29	70.73	79.31	78.8	85.37	78	83.33	55	NA	NA
AT3G57470		AthALTD0006553-3/3	chr3:21275500-21275667	92	chr3:21275592+21275502+21275500-21275667,21275405	Alt5	Core_down			SALT		COLD	41.94	42.86	89.26	76.19	75.41	57.5	47.56	39.58	70.73	31.43
AT3G57570		AthALTD0006565-2/2	chr3:21313976-21314070	4	chr3:21313976-21314066+21314070,21314169	Alt5					HEAT		90.48	90.91	96.3	84.48	NA	NA	94.23	77.27	93.75	93.94
AT3G58760		AthALTD0006614-4/4	chr3:21729816-21730063	127	chr3:21729816-21729936+21729977+21729992+21730063,21730287	Alt5				SALT			5.83	6.95	10.43	6.84	8.41	36.07	4.16	15.13	6.48	0
AT3G58820		AthALTD0006616-3/3	chr3:-21752676	142	chr3:-21752534+21752563+21752676,21752955	Alt5			DRO				NA	NA	85.71	68.42	NA	NA	NA	NA	NA	NA
AT3G59110		AthALTD0006631-2/3	chr3:-21855305	103	chr3:-21855202+21855305+21855566,21855636	Alt5						COLD	1.1	0	0	0	0	1.18	0.79	0	0	20
AT3G59330		AthALTD0006643-2/2	chr3:21928036-	32	chr3:21928068+21928036-,21927914	Alt5			DRO				NA	NA	50.83	22.32	NA	NA	55.2	60.08	NA	NA
AT3G59390		AthALTD0006652-2/2	chr3:21946512-21946587	4	chr3:21946512-21946583+21946587,21946696	Alt5		ABA					100	84.78	85.71	92.11	89.47	94.44	94.12	96.3	NA	NA
AT3G60260		AthALTD0006691-2/4	chr3:-22274108	84	chr3:-22274024+22274108+22274117+22274137,22274256	Alt5					HEAT		6.44	9.88	5	4.72	14.29	2.9	6	32.26	NA	NA
AT3G60410		AthALTD0006705-2/3	chr3:22332785-22332886	9	chr3:22332785-22332877+22332886+22333111,22333305	Alt5					HEAT		63.41	55.17	55.9	62.82	49.8	57.81	50.42	73.63	60.85	61.38
AT3G61010		AthALTD0006720-2/2	chr3:22573610-22573718	27	chr3:22573637+22573610-22573718,22573528	Alt5			DRO				NA	NA	45.86	70.09	70.59	74.45	68.47	59.3	100	100
AT3G61010		AthALTD0006722-2/3	chr3:22573843-22573928	5	chr3:22573848+22573843+22573795-22573928,22573718	Alt5	Core_up		DRO			COLD	NA	NA	28.3	45.45	27.27	13.16	28.85	14.29	12.54	43.48
AT3G61490		AthALTD0006739-3/3	chr3:-22758187	74	chr3:-22758113+22758154+22758187,22758429	Alt5					HEAT		11.76	2.13	5.88	15.15	38.1	33.33	28.57	12.9	NA	NA
AT3G63340		AthALTD0006842-3/3	chr3:23392348-23392402	31	chr3:23392379+23392355+23392348-23392402,23392246	Alt5		ABA		SALT	HEAT		66.02	82.93	70.98	81.23	81.38	53.83	78.83	59.81	91.78	93.37
AT4G00520		AthALTD0006871-3/3	chr4:228494-228573	33	chr4:228494-228540+228542+228573,228653	Alt5				SALT			22.58	13.16	5.88	16.39	24	5.26	3.12	3.57	3.7	2.5
AT4G01210		AthALTD0006904-2/3	chr4:510444-510728	86	chr4:510530+510444+510434-510728,510336	Alt5						COLD	96.28	94.33	89.43	91.14	97.14	95.95	95.19	92.71	82.58	100
AT4G01210		AthALTD0006904-3/3	chr4:510434-510728	96	chr4:510530+510444+510434-510728,510336	Alt5						COLD	3.72	5.67	10.57	8.86	2.86	4.05	4.81	7.29	17.42	0
AT4G01290		AthALTD0006911-2/3	chr4:542698-542837	3	chr4:542701+542698+542636-542837,542358	Alt5					HEAT		11.99	7.92	22.84	14.36	29.39	32.68	8.52	36.46	10.82	13.12
AT4G01880		AthALTD0006940-2/2	chr4:811750-811804	5	chr4:811755+811750-811804,811667	Alt5						COLD	23.91	13.16	4.6	9.04	7.54	17.1	5.56	3.65	16.59	0
AT4G02485		AthALTD0006993-2/2	chr4:1093451-1093609	5	chr4:1093451-1093604+1093609,1094153	Alt5	Core_down			SALT	HEAT		57.83	59.77	49.43	62.3	55.58	38.4	58.25	42.24	NA	NA
AT4G03115		AthALTD0007020-2/2	chr4:1384072-1384238	45	chr4:1384117+1384072-1384238,1383964	Alt5					HEAT		NA	NA	4.5	4.73	NA	NA	0	27.97	NA	NA
AT4G03115		AthALTD0007022-2/2	chr4:1383561-1383598	22	chr4:1383583+1383561-1383598,1383462	Alt5		ABA					100	81.33	100	100	100	100	100	100	NA	NA
AT4G04180		AthALTD0007046-2/2	chr4:2022792-2022840	4	chr4:2022792-2022836+2022840,2022932	Alt5			DRO				NA	NA	100	84	NA	NA	NA	NA	NA	NA
[truncated: 2,829 more rows]

## Sheet: BIOTIC
GENE_ID	GENE	EVENT	COORD	LENGTH	FullCO	COMPLEX	BIOTIC CORE	BIO_EXP1	BIO_EXP2	BIO_EXP3	BIO_EXP4	BIO_EXP5	E1_Leaves_4wLD_14hpi_mock_WT	E1_Leaves_4wLD_14hpi_BC_WT	E2_Roots_9d_24hpi_mock_WT	E2_Roots_9d_24hpi_VDA_WT	E3_Seedlings_12dLD_0hpi_flg22_WT	E3_Seedlings_12dLD_2hpi_flg22_WT	E4_Seedlings_14dLD_24h_mock_WT	E4_Seedlings_14dLD_24h_PS_WT	E5_Seedlings_14dLD_30min_mock_WT	E5_Seedlings_14dLD_30min_flg22_WT
AT1G01710		AthALTA0000048-3/3	chr1:265521-265623	57	chr1:265437,265578+265524+265521-265623	Alt3						BIO5	1.73	4	0	0.33	1.64	6.86	1.54	0	21.05	0
AT1G01740		AthALTA0000058-2/2	chr1:272445-272555	24	chr1:272651,272445-272555+272531	Alt3	Core_down		BIO2		BIO4		45.65	57.53	69.84	46.91	NA	NA	70.79	37.78	NA	NA
AT1G01760		AthALTA0000059-2/2	chr1:276266-276317	10	chr1:276405,276266-276317+276307	Alt3					BIO4		NA	NA	58.33	45.45	50	37.5	52.94	79.55	NA	NA
AT1G01760		AthALTA0000061-2/3	chr1:277077-277137	6	chr1:277232,277077-277153+277137+277131	Alt3	Core_down			BIO3	BIO4		NA	NA	41.46	30.77	40.91	25	36.84	19.23	0	0
AT1G01760		AthALTA0000061-3/3	chr1:277077-277153	22	chr1:277232,277077-277153+277137+277131	Alt3	Core_up			BIO3	BIO4		NA	NA	58.54	69.23	59.09	75	63.16	80.77	100	100
AT1G01910		AthALTA0000079-2/2	chr1:-313452	34	chr1:313567,-313452+313418	Alt3	Core_up	BIO1			BIO4		47.37	65.22	63.46	60.53	45	48.28	51.97	69.29	NA	NA
AT1G01920		AthALTA0000081-2/3	chr1:316539-316713	3	chr1:316440,316542+316539+316523-316713	Alt3					BIO4		93.02	83.6	91	82.16	93.46	87.2	59.38	90.19	86.73	97.48
AT1G01920		AthALTA0000081-3/3	chr1:316523-316713	19	chr1:316440,316542+316539+316523-316713	Alt3					BIO4		6.98	13.93	6.32	13.03	4.83	3.06	22.62	0	8.67	0
AT1G01920		AthALTA0000082-2/2	chr1:317760-317831	5	chr1:317642,317765+317760-317831	Alt3						BIO5	14.71	22.22	13.53	12.64	20.83	14.58	34.15	26.92	48.84	2.78
AT1G01930		AthALTA0000092-3/6	chr1:320773-321422	80	chr1:321751,320773-321642+321611+321592+321422+321412+321342	Alt3						BIO5	100	95.35	100	98.08	100	98.57	100	97.37	82.35	100
AT1G01930		AthALTA0000094-2/3	chr1:-320142	4	chr1:320252,-320145+320142+320138	Alt3					BIO4		0	0	0	11.84	0	0	0	21.74	NA	NA
AT1G01930		AthALTA0000094-3/3	chr1:-320145	7	chr1:320252,-320145+320142+320138	Alt3					BIO4		98.04	100	100	88.16	100	100	100	78.26	NA	NA
AT1G02080		AthALTA0000111-2/2	chr1:384558-384605	15	chr1:384449,384573+384558-384605	Alt3						BIO5	99.01	95.51	98.18	98.9	96.87	100	100	94.04	83.87	100
AT1G02180		AthALTA0000129-2/3	chr1:-414217	9	chr1:414424,-414228+414217+414208	Alt3					BIO4		NA	NA	98.06	98.26	NA	NA	100	83.73	100	100
AT1G02180		AthALTA0000129-3/3	chr1:-414228	20	chr1:414424,-414228+414217+414208	Alt3					BIO4		NA	NA	1.94	1.74	NA	NA	0	16.27	0	0
AT1G02960		AthALTA0000179-2/2	chr1:667391-667464	27	chr1:667541,667391-667464+667437	Alt3					BIO4		63.77	64.71	62.71	61.62	63.16	64.15	74.29	54.21	65.28	55.06
AT1G03010		AthALTA0000187-2/2	chr1:695887-	4	chr1:695793,695891+695887-	Alt3			BIO2				NA	NA	73.28	100	NA	NA	NA	NA	NA	NA
AT1G03260		AthALTA0000208-2/2	chr1:796536-796631	3	chr1:796776,796536-796631+796628	Alt3						BIO5	14.29	26.47	14.29	16.84	15.25	14.63	20.27	17.71	3.45	22.5
AT1G03687		AthALTA0000236-2/3	chr1:919267-919393	15	chr1:919188,919282+919267+919257-919393	Alt3					BIO4		90.48	94.59	87.74	95.15	96.97	100	63.04	87.14	NA	NA
AT1G03687		AthALTA0000236-3/3	chr1:919257-919393	25	chr1:919188,919282+919267+919257-919393	Alt3					BIO4		9.52	5.41	12.26	4.85	3.03	0	36.96	12.86	NA	NA
AT1G04230		AthALTA0000283-2/2	chr1:1126848-1126962	6	chr1:1126673,1126854+1126848-1126962	Alt3					BIO4		92.25	93	96.19	96.68	93.44	92.66	82.19	98.44	100	97.06
AT1G04295		AthALTA0000292-2/3	chr1:1148176-1148435	3	chr1:1148072,1148179+1148176+1148147-1148435	Alt3					BIO4		NA	NA	87.5	96.97	NA	NA	62.5	83.33	NA	NA
AT1G04295		AthALTA0000292-3/3	chr1:1148147-1148435	32	chr1:1148072,1148179+1148176+1148147-1148435	Alt3					BIO4		NA	NA	8.33	3.03	NA	NA	37.5	16.67	NA	NA
AT1G04390		AthALTA0000310-2/2	chr1:1182081-1182380	4	chr1:1182454,1182081-1182380+1182376	Alt3	Core_up	BIO1		BIO3			33.33	72.22	44.32	38.1	18.75	50	NA	NA	NA	NA
AT1G04420		AthALTA0000314-2/3	chr1:1192718-1192835	5	chr1:1192573,1192723+1192718+1192713-1192835	Alt3			BIO2				96.1	97.35	66.67	83.33	95.44	98.06	92.32	89.08	97.76	98.44
AT1G04420		AthALTA0000314-3/3	chr1:1192713-1192835	10	chr1:1192573,1192723+1192718+1192713-1192835	Alt3			BIO2				3.78	2.65	33.33	16.67	4.39	1.94	7.68	10.92	2.24	1.56
AT1G04425		AthALTA0000315-2/2	chr1:1195048-1195095	5	chr1:1194277,1195053+1195048-1195095	Alt3					BIO4		NA	NA	48.48	50	NA	NA	32.14	51.43	NA	NA
AT1G04425		AthALTA0000316-2/2	chr1:1196637-1196889	23	chr1:1195551,1196660+1196637-1196889	Alt3						BIO5	NA	NA	88.33	83.69	91.67	95.32	94.69	87.54	51.25	78.45
AT1G04830		AthALTA0000341-2/3	chr1:1360680-1360832	4	chr1:1361075,1360680-1360836+1360832+1360828	Alt3	Core_up	BIO1			BIO4	BIO5	54.72	80	64.89	60.8	72.73	78	37.14	63.64	63.83	80
AT1G04945		AthALTA0000365-2/2	chr1:1402596-1403038	27	chr1:1402520,1402623+1402596-1403038	Alt3					BIO4		NA	NA	NA	NA	NA	NA	0	17.65	NA	NA
AT1G05000		AthALTA0000379-2/2	chr1:1425996-1426109	20	chr1:1425925,1426016+1425996-1426109	Alt3					BIO4		0	0	0	0	0	0	25	0	0	1.09
AT1G05710		AthALTA0000441-2/3	chr1:1716196-1716283	16	chr1:1715384,1716212+1716196+1716175-1716283	Alt3					BIO4		88.37	87.91	72.38	80.17	89.14	94.12	58.33	87.5	95	88.89
AT1G05790		AthALTA0000452-3/3	chr1:1736355-1736452	58	chr1:1736273,1736413+1736366+1736355-1736452	Alt3					BIO4		96.23	100	97.66	96.54	100	93.33	77.52	94.25	95.35	100
AT1G05870		AthALTA0000464-2/4	chr1:-1771757	40	chr1:1771892,-1771814+1771788+1771757+1771717	Alt3	Core_up	BIO1				BIO5	27.36	50	37.24	36.24	37.37	33.33	22.22	11.94	13.64	29.91
AT1G05870		AthALTA0000464-4/4	chr1:-1771814	97	chr1:1771892,-1771814+1771788+1771757+1771717	Alt3		BIO1			BIO4	BIO5	67.92	50	53.22	54.96	62.63	66.67	68.52	85.07	86.36	59.81
AT1G05910		AthALTA0000470-2/2	chr1:1793415-1793611	8	chr1:1793341,1793423+1793415-1793611	Alt3					BIO4		10.42	2.7	1.54	6.06	2.63	14.71	25.93	5.88	0	6.82
AT1G06240		AthALTA0000499-2/2	chr1:1912148-1912339	8	chr1:1912065,1912156+1912148-1912339	Alt3						BIO5	8.66	11.47	8.25	16.67	5.72	12.19	5.12	18.17	2.37	18.17
AT1G06265		AthALTA0000503-2/3	chr1:1916292-1916342	6	chr1:1916476,1916292-1916361+1916342+1916336	Alt3			BIO2		BIO4		NA	NA	50	28.57	NA	NA	14.29	45.45	NA	NA
AT1G06265		AthALTA0000503-3/3	chr1:1916292-1916361	25	chr1:1916476,1916292-1916361+1916342+1916336	Alt3			BIO2		BIO4		NA	NA	50	71.43	NA	NA	78.57	54.55	NA	NA
AT1G06370		AthALTA0000509-2/2	chr1:-1943114	5	chr1:1943196,-1943114+1943109	Alt3				BIO3			NA	NA	87.88	97.67	86.36	70.59	88.3	85.56	NA	NA
AT1G06890		AthALTA0000574-2/2	chr1:-2111605	3	chr1:2111761,-2111605+2111602	Alt3						BIO5	NA	NA	52.03	59.26	48.57	42.86	50.7	60.31	73.68	45.83
AT1G07010		AthALTA0000587-2/3	chr1:2154052-2154187	9	chr1:2153962,2154061+2154052+2154047-2154187	Alt3						BIO5	67.36	71.98	NA	NA	78.95	79.66	54.68	68.05	48.72	76.32
AT1G07010		AthALTA0000587-3/3	chr1:2154047-2154187	14	chr1:2153962,2154061+2154052+2154047-2154187	Alt3						BIO5	32.64	27.91	NA	NA	21.05	19.77	45.32	31.95	51.28	23.68
AT1G07590		AthALTA0000629-2/2	chr1:-2338034	135	chr1:2338128,-2338034+2337899	Alt3		BIO1				BIO5	64.41	16.28	87.16	77.24	62.07	55.56	NA	NA	31.21	75.81
AT1G09060		AthALTA0000717-2/3	chr1:2924649-2925248	28	chr1:2925688,2924649-2925264+2925248+2925220	Alt3	Core_down	BIO1		BIO3	BIO4		91.32	71.51	95.89	93.71	93.83	66.02	94.49	77.08	NA	NA
AT1G09060		AthALTA0000717-3/3	chr1:2924649-2925264	44	chr1:2925688,2924649-2925264+2925248+2925220	Alt3	Core_up	BIO1		BIO3	BIO4		8.68	28.49	4.11	6.29	6.17	33.98	5.51	22.92	NA	NA
AT1G09170		AthALTA0000731-2/2	chr1:2956806-2957284	15	chr1:2957371,2956806-2957284+2957269	Alt3					BIO4		NA	NA	0	6.67	NA	NA	0	36	NA	NA
AT1G09995		AthALTA0000816-2/3	chr1:3262265-3262452	3	chr1:3262635,3262265-3262455+3262452+3262449	Alt3					BIO4		NA	NA	60.94	56.9	64.47	59.18	76.05	40.84	NA	NA
AT1G09995		AthALTA0000816-3/3	chr1:3262265-3262455	6	chr1:3262635,3262265-3262455+3262452+3262449	Alt3					BIO4		NA	NA	39.06	43.1	30.97	33.85	18.79	56.06	NA	NA
AT1G10095		AthALTA0000829-2/2	chr1:3299655-3299747	4	chr1:3299838,3299655-3299747+3299743	Alt3					BIO4		NA	NA	NA	NA	NA	NA	68	4.35	NA	NA
AT1G10380		AthALTA0000841-2/3	chr1:3402046-	3	chr1:3401845,3402049+3402046+3402026-	Alt3				BIO3			1.01	0	4.42	5.93	4.35	27.27	2.86	2.25	7.41	4.55
AT1G10490		AthALTA0000852-2/2	chr1:3453560-3453693	5	chr1:3453264,3453565+3453560-3453693	Alt3			BIO2			BIO5	NA	NA	37.25	70.59	NA	NA	NA	NA	57.14	9.52
AT1G10660		AthALTA0000879-2/6	chr1:3532992-3533322	36	chr1:3532667,3533028+3532992+3532954+3532923+3532918+3532892-3533322	Alt3					BIO4		62.56	62.5	80.15	77.67	68.95	58.72	37.88	71.66	87.1	80.77
AT1G10660		AthALTA0000879-5/6	chr1:3532918-3533322	110	chr1:3532667,3533028+3532992+3532954+3532923+3532918+3532892-3533322	Alt3					BIO4		26.6	23.33	13.36	15.81	19.63	33.03	55.3	19.11	9.68	19.23
AT1G11160		AthALTA0000921-2/2	chr1:3736248-3736724	6	chr1:3735730,3736254+3736248-3736724	Alt3			BIO2				NA	NA	29.03	50	NA	NA	NA	NA	NA	NA
AT1G11410		AthALTA0000953-2/3	chr1:3843720-3843864	17	chr1:3843628,3843737+3843720+3843696-3843864	Alt3						BIO5	90.55	92.68	97.14	89.47	89.19	93.33	88.55	98.77	73.53	88.89
AT1G11592		AthALTA0000960-2/2	chr1:3895802-3895848	3	chr1:3895935,3895802-3895848+3895845	Alt3						BIO5	60.87	60	37.7	30.65	41.38	35	45.86	43.48	10	41.94
AT1G12080		AthALTA0001006-12/35	chr1:4084763-	130	chr1:4084567,4084893+4084844+4084838+4084829+4084820+4084818+4084808+4084805+4084802+4084772+4084767+4084763+4084760+4084757+4084754+4084751+4084746+4084725+4084722+4084718+4084710+4084706+4084703+4084701+4084691+4084683+4084677+4084673+4084670+4084668+4084664+4084662+4084647+4084635+4084608-	Alt3						BIO5	NA	NA	0	5.58	NA	NA	NA	NA	0	15.9
AT1G12080		AthALTA0001006-13/35	chr1:4084760-	133	chr1:4084567,4084893+4084844+4084838+4084829+4084820+4084818+4084808+4084805+4084802+4084772+4084767+4084763+4084760+4084757+4084754+4084751+4084746+4084725+4084722+4084718+4084710+4084706+4084703+4084701+4084691+4084683+4084677+4084673+4084670+4084668+4084664+4084662+4084647+4084635+4084608-	Alt3						BIO5	NA	NA	0	13.96	NA	NA	NA	NA	20.58	0
AT1G12080		AthALTA0001006-17/35	chr1:4084746-	147	chr1:4084567,4084893+4084844+4084838+4084829+4084820+4084818+4084808+4084805+4084802+4084772+4084767+4084763+4084760+4084757+4084754+4084751+4084746+4084725+4084722+4084718+4084710+4084706+4084703+4084701+4084691+4084683+4084677+4084673+4084670+4084668+4084664+4084662+4084647+4084635+4084608-	Alt3						BIO5	NA	NA	0	0	NA	NA	NA	NA	22.45	7.23
AT1G12080		AthALTA0001006-18/35	chr1:4084725-	168	chr1:4084567,4084893+4084844+4084838+4084829+4084820+4084818+4084808+4084805+4084802+4084772+4084767+4084763+4084760+4084757+4084754+4084751+4084746+4084725+4084722+4084718+4084710+4084706+4084703+4084701+4084691+4084683+4084677+4084673+4084670+4084668+4084664+4084662+4084647+4084635+4084608-	Alt3						BIO5	NA	NA	0	0	NA	NA	NA	NA	16.84	54.2
AT1G12470		AthALTA0001032-2/2	chr1:4255566-4255754	4	chr1:4255381,4255570+4255566-4255754	Alt3		BIO1					100	83.4	100	89.42	100	100	100	100	100	100
AT1G12650		AthALTA0001039-2/3	chr1:4306169-4306287	21	chr1:4306028,4306190+4306169+4306149-4306269	Alt3					BIO4		93.68	84.73	97.56	96.64	NA	NA	64.73	98.8	93.19	95.15
AT1G12650		AthALTA0001039-3/3	chr1:4306149-4306287	41	chr1:4306028,4306190+4306169+4306149-4306269	Alt3					BIO4		6.32	15.27	2.44	3.36	NA	NA	35.27	1.2	6.81	4.85
AT1G12730		AthALTA0001044-2/3	chr1:4335438-4335562	20	chr1:4335293,4335458+4335438+4335385-4335562	Alt3			BIO2				NA	NA	60.08	79.43	NA	NA	NA	NA	NA	NA
AT1G12730		AthALTA0001044-3/3	chr1:4335385-4335562	73	chr1:4335293,4335458+4335438+4335385-4335562	Alt3			BIO2				NA	NA	27.6	11.35	NA	NA	NA	NA	NA	NA
AT1G12930		AthALTA0001064-2/2	chr1:4401616-4401695	8	chr1:4401779,4401616-4401695+4401687	Alt3					BIO4		93.51	97.14	85.44	77.4	86	100	96.43	67.86	NA	NA
AT1G13730		AthALTA0001106-2/2	chr1:4710513-4710698	4	chr1:4710085,4710517+4710513-4710698	Alt3					BIO4		92.5	92.31	84.13	86.57	NA	NA	94.03	63.16	96.77	90.32
AT1G13830		AthALTA0001116-2/2	chr1:4740461-4740703	24	chr1:4740875,4740461-4740703+4740679	Alt3					BIO4		NA	NA	99.21	100	100	100	63.64	100	NA	NA
AT1G13920		AthALTA0001124-3/4	chr1:4761354-	124	chr1:4759455,4761478+4761385+4761354+4761317-	Alt3						BIO5	NA	NA	NA	NA	NA	NA	NA	NA	9.17	26.09
AT1G13920		AthALTA0001124-4/4	chr1:4761317-	161	chr1:4759455,4761478+4761385+4761354+4761317-	Alt3						BIO5	NA	NA	NA	NA	NA	NA	NA	NA	32.09	8.45
AT1G13920		AthALTA0001125-2/2	chr1:4759560-4759754	3	chr1:4759455,4759563+4759560-4759754	Alt3						BIO5	NA	NA	71.01	71.52	77.78	88.89	60.76	72.88	80	26.92
AT1G14130		AthALTA0001138-2/2	chr1:4836694-4837069	27	chr1:4837490,4836694-4837069+4837042	Alt3						BIO5	97.05	100	100	100	NA	NA	100	98.91	83.73	100
AT1G14205		AthALTA0001147-2/2	chr1:4856906-4856930	4	chr1:4856765,4856910+4856906-4856930	Alt3				BIO3			NA	NA	100	100	100	43.96	100	100	NA	NA
AT1G14270		AthALTA0001152-4/5	chr1:4876361-4876468	47	chr1:4876670,4876361-4876472+4876468+4876454+4876436+4876421	Alt3				BIO3			69.59	79.15	36.82	51.2	73.55	89.49	45.74	56.15	70.09	80.99
AT1G14270		AthALTA0001152-5/5	chr1:4876361-4876472	51	chr1:4876670,4876361-4876472+4876468+4876454+4876436+4876421	Alt3				BIO3			29.98	20.85	63.18	48.8	26.45	10.51	54.26	43.03	29.91	19.01
AT1G14560		AthALTA0001166-2/2	chr1:4982764-4982898	4	chr1:4982676,4982768+4982764-4982898	Alt3		BIO1					100	81.61	100	100	100	100	100	100	100	100
AT1G15165		AthALTA0001220-3/3	chr1:5218117-5218310	51	chr1:5218521,5218117-5218310+5218304+5218259	Alt3					BIO4		92.72	100	96.97	93.1	89.47	93.75	98.36	76.04	NA	NA
AT1G15350		AthALTA0001263-2/2	chr1:5279482-5279604	30	chr1:5279703,5279482-5279604+5279574	Alt3						BIO5	89.87	95.83	79.64	80.75	91.67	93.95	89.86	87.77	46.67	85.92
AT1G15790		AthALTA0001300-2/2	chr1:5439753-5439852	15	chr1:5439995,5439753-5439852+5439837	Alt3						BIO5	23.81	18.37	19.33	25	NA	NA	26.67	12.5	5.88	36
AT1G15790		AthALTA0001302-2/2	chr1:5439285-5439393	30	chr1:5439540,5439285-5439393+5439363	Alt3					BIO4		98.18	98.04	99.2	97.46	NA	NA	77.42	100	NA	NA
AT1G15885		AthALTA0001314-2/2	chr1:5460967-5461281	3	chr1:5460690,5460970+5460967-5461281	Alt3		BIO1					2.08	20	6.12	10.26	NA	NA	18.18	5.83	NA	NA
AT1G16489		AthALTA0001361-2/2	chr1:5630389-	4	chr1:5630314,5630393+5630389-	Alt3				BIO3			NA	NA	88.89	95.45	100	73.33	100	100	NA	NA
AT1G16570		AthALTA0001375-3/4	chr1:5672433-5672522	32	chr1:5672617,5672433-5672539+5672522+5672500+5672490	Alt3						BIO5	100	94.74	99.35	95.65	97.87	100	93.67	100	100	83.78
AT1G16650		AthALTA0001379-2/3	chr1:5689617-5689848	54	chr1:5689450,5689671+5689617+5689612-5689848	Alt3					BIO4	BIO5	41.38	31.43	65.85	60	45.83	51.72	8.33	31.58	76.47	54.84
AT1G16650		AthALTA0001379-3/3	chr1:5689612-5689848	59	chr1:5689450,5689671+5689617+5689612-5689848	Alt3					BIO4	BIO5	44.83	51.43	29.27	35	50	41.38	91.67	42.11	5.88	38.71
AT1G16750		AthALTA0001402-2/2	chr1:5729613-5729732	24	chr1:5729812,5729613-5729732+5729708	Alt3					BIO4		97.26	100	NA	NA	100	100	71.19	96.67	NA	NA
AT1G17410		AthALTA0001462-2/2	chr1:5969263-5969487	8	chr1:5969713,5969263-5969487+5969479	Alt3	Core_up	BIO1			BIO4		22.64	48	19.29	21.09	40.54	28.95	3.45	18.81	NA	NA
AT1G17520		AthALTA0001475-2/4	chr1:6025523-6025606	29	chr1:6026078,6025523-6025625+6025609+6025606+6025577	Alt3					BIO4		56.67	60.61	60.75	65.94	52.17	63.93	22.94	50	52.17	43.75
AT1G17520		AthALTA0001475-3/4	chr1:6025523-6025609	32	chr1:6026078,6025523-6025625+6025609+6025606+6025577	Alt3					BIO4		43.33	39.39	37.63	34.06	47.83	36.07	77.06	50	47.83	56.25
AT1G17940		AthALTA0001499-2/3	chr1:6169989-6170103	9	chr1:6170414,6169989-6170143+6170103+6170094	Alt3					BIO4		22.11	14.15	7.27	14.87	0	3.63	0	15.85	0	10.77
AT1G17940		AthALTA0001504-2/2	chr1:6171022-6171118	7	chr1:6171258,6171022-6171118+6171111	Alt3	Core_up				BIO4	BIO5	100	100	100	95.63	100	98.43	65.87	100	72.8	100
AT1G18090		AthALTA0001529-2/3	chr1:6225879-6226015	21	chr1:6225788,6225900+6225879+6225866-6226015	Alt3		BIO1					12.5	31.25	NA	NA	NA	NA	NA	NA	20	5.26
AT1G18090		AthALTA0001529-3/3	chr1:6225866-6226015	34	chr1:6225788,6225900+6225879+6225866-6226015	Alt3		BIO1				BIO5	81.25	62.5	NA	NA	NA	NA	NA	NA	70	94.74
AT1G18180		AthALTA0001539-2/2	chr1:6257695-	6	chr1:6257593,6257701+6257695-	Alt3				BIO3			NA	NA	25.53	17.14	34.78	17.39	33.33	27.62	NA	NA
AT1G18335		AthALTA0001565-2/2	chr1:6309394-6309457	3	chr1:6309588,6309394-6309457+6309454	Alt3		BIO1		BIO3			0	28.91	16.31	18.57	34.92	8.02	27.46	20.67	NA	NA
AT1G18460		AthALTA0001578-2/4	chr1:6353297-6353465	40	chr1:6352722,6353337+6353297+6353292+6353287-6353465	Alt3			BIO2				18.11	26.98	24	6.06	12.62	9.52	8	11.57	3.12	3.23
AT1G18470		AthALTA0001584-2/4	chr1:6356855-6356935	8	chr1:6357080,6356855-6356987+6356981+6356935+6356927	Alt3				BIO3			98.49	97.88	99.44	99.48	97.13	74.68	98.32	99.52	100	100
AT1G18470		AthALTA0001584-4/4	chr1:6356855-6356987	60	chr1:6357080,6356855-6356987+6356981+6356935+6356927	Alt3				BIO3			0.76	1.59	0.56	0.32	2.87	25.32	1.68	0.48	0	0
AT1G18470		AthALTA0001587-3/4	chr1:6358232-6358393	92	chr1:6358626,6358232-6358453+6358393+6358325+6358301	Alt3					BIO4		0	0	0.55	0.22	0	1.95	17.61	0	0	0
AT1G18660		AthALTA0001604-2/3	chr1:6422883-6423073	25	chr1:6422790,6422908+6422883+6422855-6423073	Alt3						BIO5	94.79	93.86	93.36	92.73	93.92	97.5	92.22	90.34	70.83	94.37
AT1G18773		AthALTA0001614-2/3	chr1:6475381-	232	chr1:6475215,6475613+6475381+6475364-	Alt3				BIO3			NA	NA	82.35	75.76	48.65	70.37	43.2	51.67	NA	NA
AT1G18950		AthALTA0001624-2/3	chr1:6550769-6551887	230	chr1:6550669,6550999+6550769+6550763-6551887	Alt3				BIO3			29.99	33.01	23.02	23.39	14.37	31.06	31.44	28.4	35.97	28.23
AT1G18950		AthALTA0001624-3/3	chr1:6550763-6551887	236	chr1:6550669,6550999+6550769+6550763-6551887	Alt3				BIO3			70.01	66.99	76.98	76.61	85.63	68.94	68.56	71.6	64.03	71.77
AT1G19330		AthALTA0001647-2/3	chr1:6681361-6681515	15	chr1:6681683,6681361-6681533+6681515+6681500	Alt3					BIO4		24.6	29.17	23.66	23.08	36.96	46.43	34.67	14.42	15.07	8.45
AT1G19340		AthALTA0001650-2/2	chr1:6685593-6685651	25	chr1:6685502,6685618+6685593-6685651	Alt3			BIO2				NA	NA	43.55	62.92	NA	NA	NA	NA	NA	NA
AT1G19485		AthALTA0001664-2/3	chr1:6749984-6750049	7	chr1:6749898,6749991+6749984+6749976-6750049	Alt3					BIO4		86.24	93.27	76.76	73.85	76.1	79.33	69.08	89.73	91.6	93.39
AT1G19690		AthALTA0001684-2/3	chr1:6809158-6809250	11	chr1:6809336,6809158-6809256+6809250+6809239	Alt3					BIO4		94.12	97.83	78.12	83.17	86.89	96.3	81.82	98.04	NA	NA
AT1G19690		AthALTA0001686-2/3	chr1:6808520-6808607	4	chr1:6808702,6808520-6808632+6808607+6808603	Alt3					BIO4		8.51	0	27.94	26.32	15.15	23.53	12	47.62	2.94	1.96
AT1G19690		AthALTA0001686-3/3	chr1:6808520-6808632	29	chr1:6808702,6808520-6808632+6808607+6808603	Alt3					BIO4		91.49	100	72.06	73.68	84.85	76.47	88	50.79	97.06	98.04
AT1G20670		AthALTA0001778-2/2	chr1:7166604-7166649	4	chr1:7166751,7166604-7166649+7166645	Alt3					BIO4		98.02	93.77	88.07	91.67	97.86	94.73	83.7	100	NA	NA
AT1G20720		AthALTA0001783-2/2	chr1:7186715-7187134	13	chr1:7187302,7186715-7187134+7187121	Alt3					BIO4		NA	NA	NA	NA	NA	NA	46.15	16.67	NA	NA
AT1G20720		AthALTA0001784-2/3	chr1:7185782-7185958	54	chr1:7186069,7185782-7185984+7185958+7185904	Alt3					BIO4		NA	NA	NA	NA	NA	NA	23.17	0	NA	NA
AT1G20880		AthALTA0001798-5/5	chr1:7262674-7262780	28	chr1:7262874,7262674-7262780+7262776+7262764+7262757+7262752	Alt3					BIO4	BIO5	83.93	83.78	78.45	85.11	81.58	85.42	95.18	77.39	69.96	91.67
AT1G21560		AthALTA0001847-3/5	chr1:7555183-7556032	187	chr1:7554975,7555370+7555208+7555183+7555167+7555162-7556032	Alt3					BIO4		97.22	100	NA	NA	100	100	81.08	100	100	100
AT1G21560		AthALTA0001847-4/5	chr1:7555167-7556032	203	chr1:7554975,7555370+7555208+7555183+7555167+7555162-7556032	Alt3					BIO4		0	0	NA	NA	0	0	18.92	0	0	0
AT1G21610		AthALTA0001856-2/3	chr1:7576752-7576864	4	chr1:7576666,7576756+7576752+7576749-7576864	Alt3					BIO4		95.33	89.29	94.5	93.55	94.52	97.06	64.52	95.16	100	93.94
AT1G21610		AthALTA0001856-3/3	chr1:7576749-7576864	7	chr1:7576666,7576756+7576752+7576749-7576864	Alt3					BIO4		4.67	10.71	5.5	6.45	5.48	2.94	35.48	4.84	0	6.06
AT1G21610		AthALTA0001859-2/3	chr1:7578052-7578162	23	chr1:7577896,7578075+7578052+7577982-7578162	Alt3				BIO3			97.33	94.03	91.45	98.2	100	65.38	96.59	95.2	NA	NA
AT1G21610		AthALTA0001859-3/3	chr1:7577982-7578162	93	chr1:7577896,7578075+7578052+7577982-7578162	Alt3				BIO3			1.33	5.97	6.84	1.8	0	34.62	3.41	4.8	NA	NA
AT1G22460		AthALTA0001933-2/2	chr1:7929436-7929544	9	chr1:7929773,7929436-7929544+7929535	Alt3			BIO2				NA	NA	32.65	15.78	NA	NA	NA	NA	NA	NA
AT1G22750		AthALTA0001952-4/4	chr1:8052606-	57	chr1:8052480,8052663+8052615+8052610+8052606-	Alt3						BIO5	14.1	14.7	20.17	24.12	16.62	13.3	14.57	15.06	9.71	27.91
AT1G22790		AthALTA0001954-5/9	chr1:8070165-8070851	143	chr1:8069641,8070308+8070255+8070237+8070215+8070165+8070159+8070138+8070062+8069977-8070851	Alt3		BIO1			BIO4	BIO5	67.44	34.62	62.7	52.13	60	66.67	63.3	41.86	45.54	62.64
AT1G22790		AthALTA0001954-6/9	chr1:8070159-8070851	149	chr1:8069641,8070308+8070255+8070237+8070215+8070165+8070159+8070138+8070062+8069977-8070851	Alt3		BIO1			BIO4	BIO5	32.56	61.54	34.32	45.21	40	33.33	33.03	55.04	54.46	36.26
AT1G22910		AthALTA0001977-2/2	chr1:8107593-	20	chr1:8107519,8107613+8107593-	Alt3						BIO5	47.1	51.16	43.73	45.49	49.47	48.68	32.13	46.44	42.06	60.31
AT1G23110		AthALTA0001996-2/2	chr1:8197499-8197752	5	chr1:8198071,8197499-8197752+8197747	Alt3						BIO5	NA	NA	NA	NA	NA	NA	NA	NA	68.97	95.65
AT1G24265		AthALTA0002075-3/3	chr1:8602229-8602436	118	chr1:8602150,8602347+8602334+8602229-8602436	Alt3					BIO4		NA	NA	2.17	8.7	NA	NA	33.33	7.41	NA	NA
AT1G26090		AthALTA0002130-2/2	chr1:9021378-9021574	3	chr1:9021285,9021381+9021378-9021574	Alt3			BIO2		BIO4		11.48	8.7	32.43	50	11.63	0	51.85	27.94	NA	NA
AT1G26208		AthALTA0002156-2/2	chr1:9067732-9067841	4	chr1:9068057,9067732-9067841+9067837	Alt3				BIO3			NA	NA	70	71.88	66.67	81.82	61.29	69.49	NA	NA
AT1G27070		AthALTA0002232-2/2	chr1:9398120-9398297	4	chr1:9398386,9398120-9398297+9398293	Alt3						BIO5	90.29	97.32	86.22	86.35	86.11	90.29	88.63	82.61	79.01	97.83
AT1G27070		AthALTA0002234-2/3	chr1:9397584-9397729	5	chr1:9397825,9397584-9397752+9397729+9397724	Alt3				BIO3			84.51	71.7	64.29	66.35	56.9	90.41	91.25	98.41	78.79	75.86
AT1G27150		AthALTA0002245-2/3	chr1:9430291-9430432	61	chr1:9430211,9430352+9430291+9430275-9430432	Alt3					BIO4		100	100	95.9	95.45	97.17	100	74.4	100	98.39	100
AT1G27150		AthALTA0002245-3/3	chr1:9430275-9430432	77	chr1:9430211,9430352+9430291+9430275-9430432	Alt3					BIO4		0	0	0.47	3.06	2.83	0	25.6	0	0	0
AT1G27595		AthALTA0002286-3/3	chr1:9602815-	14	chr1:9602725,9602829+9602820+9602815-	Alt3						BIO5	89.47	87.95	86.69	90.11	88.24	90.22	80.61	88.53	72.73	97.32
AT1G27700		AthALTA0002293-2/3	chr1:9640800-9641284	58	chr1:9641365,9640800-9641288+9641284+9641226	Alt3		BIO1	BIO2			BIO5	30.38	10.06	38.75	19.23	0	10.59	0	0	0	51.22
AT1G27700		AthALTA0002293-3/3	chr1:9640800-9641288	62	chr1:9641365,9640800-9641288+9641284+9641226	Alt3		BIO1	BIO2			BIO5	69.62	89.94	61.25	80.77	100	89.41	100	100	100	48.78
AT1G28090		AthALTA0002317-2/4	chr1:9797426-9797471	5	chr1:9797329,9797431+9797426+9797414+9797408-9797471	Alt3					BIO4		89.68	90	85.71	96.3	90.32	92.31	81.25	97.62	100	94.44
AT1G28090		AthALTA0002317-4/4	chr1:9797408-9797471	23	chr1:9797329,9797431+9797426+9797414+9797408-9797471	Alt3					BIO4		7.69	10	12.86	1.85	9.68	7.69	18.75	2.38	0	5.56
AT1G28090		AthALTA0002321-2/2	chr1:9796246-9796380	7	chr1:9796135,9796253+9796246-9796380	Alt3					BIO4		97.96	93.02	88.17	92.14	98.7	97.96	100	83.33	92.59	100
AT1G28100		AthALTA0002323-3/3	chr1:9804131-	36	chr1:9804026,9804167+9804157+9804131-	Alt3					BIO4		NA	NA	27.98	17.86	NA	NA	22.61	44.23	NA	NA
AT1G28240		AthALTA0002338-2/2	chr1:9871033-9871290	6	chr1:9871558,9871033-9871290+9871284	Alt3					BIO4		97.5	97.11	97.78	97.04	97.64	98.05	100	79.55	98.22	98.18
AT1G28410		AthALTA0002356-2/3	chr1:9977857-9977985	15	chr1:9978121,9977857-9977990+9977985+9977970	Alt3					BIO4	BIO5	23.49	19.07	15.45	13.47	25.79	25.27	31.25	10.08	11.09	32.15
AT1G28610		AthALTA0002378-2/3	chr1:10054234-10054507	148	chr1:10054615,10054234-10054510+10054507+10054359	Alt3	Core_up	BIO1			BIO4		6.65	21.74	NA	NA	NA	NA	0	62.03	NA	NA
AT1G28610		AthALTA0002378-3/3	chr1:10054234-10054510	151	chr1:10054615,10054234-10054510+10054507+10054359	Alt3					BIO4		77.95	68.94	NA	NA	NA	NA	79.83	29.62	NA	NA
AT1G28710		AthALTA0002384-2/3	chr1:10088041-10088094	27	chr1:10088717,10088041-10088546+10088094+10088067	Alt3			BIO2				NA	NA	37.27	66.09	NA	NA	80.52	77.99	NA	NA
AT1G29040		AthALTA0002400-4/5	chr1:10135058-10135356	255	chr1:10134797,10135313+10135073+10135071+10135058+10135051-10135356	Alt3						BIO5	0.71	1.55	2.14	1.94	1.17	0.53	0	0	0	36.36
AT1G29040		AthALTA0002400-5/5	chr1:10135051-10135356	262	chr1:10134797,10135313+10135073+10135071+10135058+10135051-10135356	Alt3						BIO5	98.58	98.45	97.62	97.58	98.83	99.21	99.42	99.82	100	63.64
AT1G29357		AthALTA0002425-4/5	chr1:-10275219	72	chr1:10275294,-10275233+10275219+10275205+10275164+10275147	Alt3					BIO4	BIO5	40	33.33	59.5	46.45	33.33	22.06	19.05	45.13	45.83	21.21
AT1G29560		AthALTA0002435-2/2	chr1:10333431-10333748	5	chr1:10333361,10333436+10333431-10333748	Alt3					BIO4		NA	NA	NA	NA	NA	NA	77.78	93.33	NA	NA
AT1G29730		AthALTA0002451-2/2	chr1:-10401064	13	chr1:10401127,-10401064+10401051	Alt3					BIO4		NA	NA	36.17	31.19	NA	NA	14.63	29.69	NA	NA
AT1G30540		AthALTA0002511-2/3	chr1:10818432-10818533	9	chr1:10818941,10818432-10818615+10818533+10818524	Alt3					BIO4		90.53	95.24	88.02	91.88	93.33	83.16	44.44	96.88	96.3	85.29
AT1G30540		AthALTA0002511-3/3	chr1:10818432-10818615	91	chr1:10818941,10818432-10818615+10818533+10818524	Alt3					BIO4		9.47	3.57	11.98	8.12	6.67	16.84	55.56	3.12	3.7	14.71
AT1G30590		AthALTA0002531-4/5	chr1:10839408-10839593	66	chr1:10839769,10839408-10839596+10839593+10839549+10839546+10839527	Alt3						BIO5	52.28	41.39	46.27	52.57	56.96	50	37.21	28.97	26.92	51.02
AT1G30590		AthALTA0002531-5/5	chr1:10839408-10839596	69	chr1:10839769,10839408-10839596+10839593+10839549+10839546+10839527	Alt3						BIO5	47.21	57.54	52.99	45.16	43.04	50	62.79	71.03	73.08	48.98
AT1G30640		AthALTA0002546-2/2	chr1:10863692-10863836	13	chr1:10863480,10863705+10863692-10863836	Alt3						BIO5	22.01	19.88	23.93	15.58	25.55	38.29	35.96	30.15	23.86	42.21
AT1G30755		AthALTA0002555-2/4	chr1:10905817-10906150	49	chr1:10906563,10905817-10906477+10906472+10906150+10906101	Alt3						BIO5	0	0	0	0	NA	NA	0	0	15.02	0
AT1G30755		AthALTA0002555-4/4	chr1:10905817-10906477	376	chr1:10906563,10905817-10906477+10906472+10906150+10906101	Alt3						BIO5	100	98.31	100	98.71	NA	NA	100	95.44	84.98	100
AT1G30755		AthALTA0002556-2/2	chr1:10907737-10907827	11	chr1:10907925,10907737-10907827+10907816	Alt3					BIO4		92.65	90.84	92.12	90.97	84.62	92.51	59.09	93.1	NA	NA
AT1G31310		AthALTA0002580-3/4	chr1:-11198951	37	chr1:11199260,-11198954+11198951+11198946+11198914	Alt3					BIO4		NA	NA	NA	NA	NA	NA	35.56	72.22	47.83	37.5
AT1G31310		AthALTA0002580-4/4	chr1:-11198954	40	chr1:11199260,-11198954+11198951+11198946+11198914	Alt3					BIO4		NA	NA	NA	NA	NA	NA	64.44	27.78	52.17	45.83
AT1G31410		AthALTA0002581-2/3	chr1:11248222-11248356	14	chr1:11248520,11248222-11248402+11248356+11248342	Alt3						BIO5	80	83.72	58.49	59.46	79.59	91.18	65.82	78.48	38.24	90
AT1G31600		AthALTA0002596-4/5	chr1:11314342-11314437	52	chr1:11314624,11314342-11314443+11314437+11314418+11314400+11314385	Alt3						BIO5	21.47	11.9	21.7	22.63	16.05	21.34	25.13	23.73	3.31	20.04
AT1G31870		AthALTA0002623-5/7	chr1:11437269-11437464	93	chr1:11436889,11437362+11437330+11437294+11437276+11437269+11437252+11437234-11437464	Alt3				BIO3			28.57	22.89	21.1	18.87	4.55	24.32	11.54	5.71	23.53	29.03
AT1G31870		AthALTA0002623-6/7	chr1:11437252-11437464	110	chr1:11436889,11437362+11437330+11437294+11437276+11437269+11437252+11437234-11437464	Alt3				BIO3			65.31	73.49	78.9	80.19	95.45	75.68	88.46	94.29	73.53	67.74
AT1G32410		AthALTA0002650-2/3	chr1:11694375-11694496	14	chr1:11693925,11694389+11694375+11694368-11694496	Alt3						BIO5	39.34	42.11	67.16	69.75	41.94	52.38	54.69	46.2	49.28	68.38
AT1G32410		AthALTA0002650-3/3	chr1:11694368-11694496	21	chr1:11693925,11694389+11694375+11694368-11694496	Alt3						BIO5	60.66	57.89	32.66	30.25	58.06	47.62	45.31	53.8	50.72	30.27
AT1G33050		AthALTA0002671-2/7	chr1:11968589-11968675	6	chr1:11968971,11968589-11968827+11968744+11968733+11968723+11968679+11968675+11968669	Alt3	Core_down	BIO1		BIO3	BIO4		35.49	0.85	19.43	13.32	33.6	16	29.77	14.52	5.54	2.26
AT1G33050		AthALTA0002671-6/7	chr1:11968589-11968744	75	chr1:11968971,11968589-11968827+11968744+11968733+11968723+11968679+11968675+11968669	Alt3		BIO1					47.05	69.23	59.18	62.69	41.93	47.34	56.99	64.78	59.16	60.42
AT1G33290		AthALTA0002692-2/3	chr1:12074664-12074872	40	chr1:12074572,12074704+12074664+12074659-12074872	Alt3						BIO5	83.94	87.74	66.83	56.17	81.15	86.11	76.52	69.66	53.85	85.98
AT1G33290		AthALTA0002692-3/3	chr1:12074659-12074872	45	chr1:12074572,12074704+12074664+12074659-12074872	Alt3						BIO5	15.03	12.26	33.17	43.83	18.85	13.89	23.48	30.34	38.46	14.02
AT1G33360		AthALTA0002696-3/3	chr1:12093196-12093278	8	chr1:12093078,12093204+12093201+12093196-12093278	Alt3						BIO5	100	92.11	94.71	97.05	95.83	98.11	NA	NA	82.35	100
AT1G33415		AthALTA0002700-2/2	chr1:12119473-12119599	48	chr1:12119334,12119521+12119473-12119599	Alt3	Core_up	BIO1		BIO3	BIO4		48.28	83.33	49.28	45.07	60	87.5	48.28	69.49	NA	NA
AT1G34270		AthALTA0002745-3/3	chr1:12493434-12493723	33	chr1:12493890,12493434-12493723+12493717+12493690	Alt3	Core_up			BIO3	BIO4		41.94	42.11	38.24	32.58	23.53	40.74	23.81	44.87	NA	NA
AT1G34340		AthALTA0002753-3/3	chr1:12531434-12531495	41	chr1:12531360,12531475+12531438+12531434-12531495	Alt3		BIO1					94.12	67.47	77.67	73.33	NA	NA	NA	NA	NA	NA
AT1G35220		AthALTA0002782-2/3	chr1:12910829-12910982	10	chr1:12910696,12910839+12910829+12910803-12910982	Alt3					BIO4		93.15	89.82	80.98	74.2	87.18	76.75	90.38	75.02	100	96.49
AT1G35220		AthALTA0002782-3/3	chr1:12910803-12910982	36	chr1:12910696,12910839+12910829+12910803-12910982	Alt3				BIO3			0	3.33	4.38	5.94	0	15.35	0	0	0	3.51
AT1G35250		AthALTA0002790-2/2	chr1:12933264-12933359	11	chr1:12933444,12933264-12933359+12933348	Alt3						BIO5	NA	NA	91.54	91.54	NA	NA	96.09	88.81	76.76	100
AT1G35320		AthALTA0002793-3/3	chr1:12960894-12961027	10	chr1:12961140,12960894-12961027+12961024+12961017	Alt3		BIO1					18.92	37.78	35.01	29.69	36.33	27.47	40.38	33.14	25.93	32.92
AT1G35320		AthALTA0002794-2/3	chr1:12960681-12960799	4	chr1:12960894,12960681-12960805+12960799+12960795	Alt3					BIO4		74.32	79.36	74.41	72.11	80.04	85.95	67.84	85.85	86.38	79.34
AT1G35320		AthALTA0002794-3/3	chr1:12960681-12960805	10	chr1:12960894,12960681-12960805+12960799+12960795	Alt3					BIO4		15.77	14.03	25.06	27.38	19.29	13.02	32.16	13.83	13	19.51
AT1G35516		AthALTA0002814-2/4	chr1:13079312-	93	chr1:13078915,13079405+13079312+13079305+13079258-	Alt3					BIO4		2.25	5.56	1.99	3.56	1.61	1.89	33.96	2.07	4.76	0
AT1G35516		AthALTA0002814-3/4	chr1:13079305-	100	chr1:13078915,13079405+13079312+13079305+13079258-	Alt3					BIO4		96.85	94.44	97.02	95.11	95.16	98.11	66.04	94.48	95.24	100
AT1G44125		AthALTA0002927-2/3	chr1:16783004-16783589	392	chr1:16783691,16783004-16783600+16783589+16783197	Alt3			BIO2				NA	NA	23.08	3.57	NA	NA	0	10	NA	NA
AT1G44125		AthALTA0002927-3/3	chr1:16783004-16783600	403	chr1:16783691,16783004-16783600+16783589+16783197	Alt3	Core_up		BIO2		BIO4		NA	NA	46.15	85.71	NA	NA	4.35	64	NA	NA
AT1G44780		AthALTA0002941-2/2	chr1:16911210-16911289	3	chr1:16911132,16911213+16911210-16911289	Alt3		BIO1					63.01	83.33	51.32	58.57	66	57.89	61.95	75	66.67	62.5
AT1G45015		AthALTA0002961-2/2	chr1:17022222-17022388	4	chr1:17022126,17022226+17022222-17022388	Alt3					BIO4		NA	NA	65.15	80.05	NA	NA	11.76	67.7	NA	NA
AT1G45110		AthALTA0002963-2/3	chr1:17053128-17053256	5	chr1:17053037,17053133+17053128+17053120-17053256	Alt3	Core_up			BIO3	BIO4		NA	NA	69.57	84.21	84.1	100	38.1	96.15	76.47	88.24
AT1G45110		AthALTA0002963-3/3	chr1:17053120-17053256	13	chr1:17053037,17053133+17053128+17053120-17053256	Alt3					BIO4		NA	NA	30.43	15.79	12.01	0	61.9	3.85	23.53	11.76
AT1G45230		AthALTA0002979-2/2	chr1:-17170050	4	chr1:17170341,-17170050+17170046	Alt3						BIO5	55.78	58.96	67.5	59.49	62.11	53.68	35.44	24.26	42.94	61.39
AT1G45231		AthALTA0002983-2/2	chr1:17149047-17149294	16	chr1:17149370,17149047-17149294+17149278	Alt3					BIO4		0	0	0	2.14	6.75	0	25.69	0	NA	NA
AT1G45248		AthALTA0002985-2/4	chr1:17163346-17163399	15	chr1:17163535,17163346-17163423+17163420+17163399+17163384	Alt3	Core_up		BIO2		BIO4		NA	NA	71.93	92.5	NA	NA	50	85.71	NA	NA
AT1G45248		AthALTA0002985-3/4	chr1:17163346-17163420	36	chr1:17163535,17163346-17163423+17163420+17163399+17163384	Alt3	Core_down		BIO2		BIO4		NA	NA	26.32	7.5	NA	NA	43.75	14.29	NA	NA
AT1G47410		AthALTA0002999-2/4	chr1:17394849-17394964	31	chr1:17394207,17394880+17394849+17394812+17394797-17394964	Alt3						BIO5	NA	NA	5.17	8.89	NA	NA	8	12.31	18.75	0
AT1G47410		AthALTA0002999-3/4	chr1:17394812-17394964	68	chr1:17394207,17394880+17394849+17394812+17394797-17394964	Alt3						BIO5	NA	NA	94.83	88.89	NA	NA	85.33	87.69	81.25	100
AT1G48360		AthALTA0003060-3/3	chr1:17871533-17871738	145	chr1:17871459,17871678+17871551+17871533-17871738	Alt3			BIO2				NA	NA	95.45	79.17	NA	NA	NA	NA	NA	NA
AT1G48430		AthALTA0003072-2/3	chr1:17904231-17904292	4	chr1:17904408,17904231-17904304+17904292+17904288	Alt3		BIO1					52.26	77.56	65.73	54.3	50.68	55.84	83.49	93.51	100	100
AT1G48430		AthALTA0003079-2/2	chr1:17905259-17905437	5	chr1:17905630,17905259-17905437+17905432	Alt3						BIO5	16.78	9.38	13.16	11.05	2.65	4.41	0	1.89	38.42	18.17
AT1G48510		AthALTA0003085-2/2	chr1:17936052-17936226	3	chr1:17935961,17936055+17936052-17936226	Alt3					BIO4		NA	NA	50.49	49.52	NA	NA	11.09	44.3	NA	NA
AT1G49180		AthALTA0003138-2/2	chr1:18185589-18185734	79	chr1:18185825,18185589-18185734+18185655	Alt3	Core_up	BIO1	BIO2	BIO3			27.86	71.3	33.47	52.56	58.53	73.84	45.95	51.33	NA	NA
AT1G49180		AthALTA0003143-2/2	chr1:18186442-18186505	19	chr1:18186581,18186442-18186505+18186486	Alt3						BIO5	97.92	100	100	100	98.18	95.65	100	100	100	78.26
AT1G49390		AthALTA0003151-2/4	chr1:18280230-18280553	7	chr1:18280154,18280237+18280230+18280226+18280213-18280553	Alt3					BIO4		NA	NA	0	0.43	NA	NA	21.25	0	NA	NA
AT1G49520		AthALTA0003156-2/2	chr1:18331491-18331550	3	chr1:18331391,18331494+18331491-18331550	Alt3					BIO4		73.17	76.19	73.81	66.67	NA	NA	43.59	78.1	NA	NA
AT1G49560		AthALTA0003157-2/2	chr1:18343826-	8	chr1:18343742,18343834+18343826-	Alt3					BIO4		95.1	94.86	95.21	97.31	93.15	97.86	84.23	100	90.22	91.89
AT1G49730		AthALTA0003164-2/2	chr1:18403366-18403492	37	chr1:18403560,18403366-18403492+18403455	Alt3	Core_up	BIO1			BIO4	BIO5	20.88	41.88	27.24	15.63	25.55	13.54	15.91	39.79	16.18	45.88
AT1G49870		AthALTA0003175-2/2	chr1:18460908-18461054	9	chr1:18460464,18460917+18460908-18461054	Alt3						BIO5	NA	NA	15.62	17.39	NA	NA	NA	NA	25	4.35
AT1G49940		AthALTA0003180-4/6	chr1:18489900-18489990	13	chr1:18490248,18489900-18490154+18490144+18489990+18489984+18489981+18489977	Alt3			BIO2				NA	NA	36.84	9.09	NA	NA	NA	NA	NA	NA
AT1G49940		AthALTA0003180-6/6	chr1:18489900-18490154	177	chr1:18490248,18489900-18490154+18490144+18489990+18489984+18489981+18489977	Alt3			BIO2				NA	NA	63.16	86.36	NA	NA	NA	NA	NA	NA
AT1G49940		AthALTA0003182-2/2	chr1:18489299-18489373	9	chr1:18489499,18489299-18489373+18489364	Alt3					BIO4		NA	NA	NA	NA	NA	NA	38.89	93.33	NA	NA
AT1G49975		AthALTA0003183-2/2	chr1:18505136-18505193	11	chr1:18505052,18505147+18505136-18505193	Alt3				BIO3			33.25	20.11	NA	NA	29.13	13.99	33.03	32.36	10.89	4.05
AT1G50000		AthALTA0003192-2/3	chr1:18516273-18516410	18	chr1:18516736,18516273-18516415+18516410+18516392	Alt3					BIO4		21.21	15.15	50	46	24.39	18.18	46.81	27.5	NA	NA
AT1G50000		AthALTA0003192-3/3	chr1:18516273-18516415	23	chr1:18516736,18516273-18516415+18516410+18516392	Alt3					BIO4		78.79	84.85	50	54	75.61	81.82	53.19	72.5	NA	NA
AT1G50000		AthALTA0003195-3/3	chr1:18515547-18515658	61	chr1:18515764,18515547-18515658+18515624+18515597	Alt3	Core_up	BIO1		BIO3			55.17	80	60.54	58.23	48.91	83.47	69.46	58.25	NA	NA
AT1G50120		AthALTA0003201-2/2	chr1:18565069-18565129	3	chr1:18564985,18565072+18565069-18565129	Alt3					BIO4		91.3	92.86	93.33	95.1	91.43	90.74	68.52	90.24	90.91	93.15
AT1G50440		AthALTA0003228-3/3	chr1:18686061-18686312	83	chr1:18685966,18686144+18686078+18686061-18686312	Alt3			BIO2		BIO4		85.19	96.46	71.43	55.17	94.93	95.97	57.69	91.41	NA	NA
AT1G50575		AthALTA0003243-2/3	chr1:18729337-18729517	42	chr1:18729595,18729337-18729521+18729517+18729475	Alt3					BIO4	BIO5	46.97	47.06	62.86	57.25	54.33	46	50	65.52	66.67	46.43
AT1G50575		AthALTA0003243-3/3	chr1:18729337-18729521	46	chr1:18729595,18729337-18729521+18729517+18729475	Alt3					BIO4	BIO5	53.03	52.94	37.14	42.75	45.67	54	50	34.48	33.33	53.57
AT1G50620		AthALTA0003247-2/2	chr1:18749159-18749317	3	chr1:18749066,18749162+18749159-18749317	Alt3					BIO4		92.86	86.96	79.25	79.27	85	77.78	100	71.43	57.14	63.16
AT1G50630		AthALTA0003249-2/2	chr1:18752479-18752748	46	chr1:18753135,18752479-18752748+18752702	Alt3					BIO4		100	100	99.71	99.44	94.23	100	100	74.07	100	100
AT1G50730		AthALTA0003262-2/4	chr1:18796935-18797283	16	chr1:18796736,18796951+18796935+18796931+18796878-18797283	Alt3				BIO3	BIO4		66.67	58.97	67.36	69.29	83.33	51.35	0	41.67	78.95	91.18
AT1G50730		AthALTA0003262-3/4	chr1:18796931-18797283	20	chr1:18796736,18796951+18796935+18796931+18796878-18797283	Alt3				BIO3	BIO4		33.33	41.03	31.94	30.71	16.67	48.65	100	50	15.79	8.82
AT1G50970		AthALTA0003274-4/5	chr1:18896480-18896628	92	chr1:18896371,18896572+18896565+18896555+18896480+18896477-18896628	Alt3				BIO3			2.63	7.41	3.57	6.98	0	15.33	NA	NA	NA	NA
AT1G51160		AthALTA0003284-3/4	chr1:18950014-18950280	41	chr1:18949663,18950055+18950045+18950014+18950007-18950280	Alt3						BIO5	NA	NA	59.05	47.9	NA	NA	43.38	58.06	77.78	52.27
AT1G51160		AthALTA0003284-4/4	chr1:18950007-18950280	48	chr1:18949663,18950055+18950045+18950014+18950007-18950280	Alt3						BIO5	NA	NA	40.95	52.1	NA	NA	56.62	41.94	22.22	46.59
AT1G51310		AthALTA0003288-2/2	chr1:19021228-19021302	4	chr1:19021382,19021228-19021302+19021298	Alt3					BIO4		79.31	81.82	68.75	65.22	87.1	91.89	54.55	72	89.66	100
AT1G51520		AthALTA0003301-2/2	chr1:19108236-19108342	3	chr1:19108152,19108239+19108236-19108342	Alt3			BIO2				NA	NA	81.48	64.44	NA	NA	85.71	81.48	NA	NA
AT1G51790		AthALTA0003333-2/2	chr1:19210493-19210638	57	chr1:19211318,19210493-19210638+19210581	Alt3			BIO2				NA	NA	70.59	86.21	NA	NA	NA	NA	NA	NA
AT1G51790		AthALTA0003338-2/3	chr1:19208427-19208608	6	chr1:19208699,19208427-19208620+19208608+19208602	Alt3						BIO5	NA	NA	91.44	87.47	92.86	88.3	NA	NA	76.47	92.8
AT1G51790		AthALTA0003338-3/3	chr1:19208427-19208620	18	chr1:19208699,19208427-19208620+19208608+19208602	Alt3						BIO5	NA	NA	8.56	12.27	7.14	11.7	NA	NA	23.53	7.2
AT1G51790		AthALTA0003339-2/2	chr1:19207773-19207899	17	chr1:19207980,19207773-19207899+19207882	Alt3					BIO4		100	100	97.38	98.25	97.85	99.08	79.17	100	NA	NA
AT1G51840		AthALTA0003360-2/3	chr1:19250078-19250199	38	chr1:19250605,19250078-19250211+19250199+19250161	Alt3			BIO2				NA	NA	21.74	0	NA	NA	NA	NA	NA	NA
AT1G52630		AthALTA0003426-2/2	chr1:19607837-19607941	34	chr1:19608199,19607837-19607941+19607907	Alt3		BIO1			BIO4		53.33	35	47.06	45.9	41.67	31.82	26.32	66.67	NA	NA
AT1G53430		AthALTA0003491-2/2	chr1:19939540-19939661	3	chr1:19939444,19939543+19939540-19939661	Alt3	Core_down				BIO4	BIO5	44.85	46.36	55.35	57.75	57.36	59.18	100	31.97	52.05	31.77
AT1G54217		AthALTA0003534-2/2	chr1:20244704-20244824	3	chr1:20244996,20244704-20244824+20244821	Alt3					BIO4		NA	NA	11.81	23.75	20	16.67	34.38	13.04	NA	NA
AT1G54440		AthALTA0003556-2/3	chr1:20327614-	6	chr1:20327518,20327620+20327614+20327611-	Alt3						BIO5	9	10.64	6.21	9	11.76	11.32	15	6.92	24	8.77
AT1G54440		AthALTA0003556-3/3	chr1:20327611-	9	chr1:20327518,20327620+20327614+20327611-	Alt3						BIO5	8	10.64	8.47	13	11.76	11.32	7.5	10.69	0	17.54
AT1G54920		AthALTA0003604-2/6	chr1:20471802-20472023	3	chr1:20471602,20471805+20471802+20471799+20471760+20471756+20471702-20472023	Alt3						BIO5	60.59	60	63.59	65.56	67.96	66.27	65.96	63.08	71.01	52.74
AT1G55830		AthALTA0003647-3/4	chr1:20869285-20869680	41	chr1:20869945,20869285-20869703+20869680+20869648+20869639	Alt3		BIO1					50	75	47.13	60.47	67.65	71.91	NA	NA	47.83	56.52
AT1G56090		AthALTA0003669-2/2	chr1:20977695-20978437	5	chr1:20978534,20977695-20978437+20978432	Alt3		BIO1					44.74	12.5	36.04	42.15	28	16.67	43.59	53.97	24.32	10.53
AT1G56120		AthALTA0003671-2/2	chr1:20988862-20989020	25	chr1:20989109,20988862-20989020+20988995	Alt3						BIO5	97.39	94.55	NA	NA	NA	NA	NA	NA	100	75
AT1G56230		AthALTA0003700-2/3	chr1:21046668-21046819	5	chr1:21046904,21046668-21046824+21046819+21046814	Alt3						BIO5	76.09	72.73	83.15	83.33	86.84	95.16	88.79	83.45	88.64	65.71
AT1G56230		AthALTA0003700-3/3	chr1:21046668-21046824	10	chr1:21046904,21046668-21046824+21046819+21046814	Alt3						BIO5	23.91	27.27	16.63	16.67	13.16	4.84	11.21	16.55	11.36	34.29
AT1G57600		AthALTA0003745-2/2	chr1:21333527-21333591	7	chr1:21333689,21333527-21333591+21333584	Alt3			BIO2				86.21	96.55	100	77.08	93.02	94.29	NA	NA	NA	NA
AT1G58025		AthALTA0003767-2/2	chr1:21459371-21459431	3	chr1:21460034,21459371-21459431+21459428	Alt3					BIO4		60.87	54.43	48.53	40.05	53.8	45.66	72.4	39.76	42.74	39.76
AT1G58400		AthALTA0003793-2/3	chr1:21698021-21698159	22	chr1:21698239,21698021-21698167+21698159+21698137	Alt3				BIO3			NA	NA	1.41	0	21.05	0	NA	NA	NA	NA
AT1G58400		AthALTA0003793-3/3	chr1:21698021-21698167	30	chr1:21698239,21698021-21698167+21698159+21698137	Alt3				BIO3			NA	NA	97.18	97.73	78.95	100	NA	NA	NA	NA
AT1G60060		AthALTA0003819-2/2	chr1:22141004-22141790	7	chr1:22140920,22141011+22141004-22141790	Alt3					BIO4		NA	NA	NA	NA	100	100	100	73.91	NA	NA
AT1G60080		AthALTA0003829-3/4	chr1:22154180-22154352	32	chr1:22154446,22154180-22154355+22154352+22154326+22154320	Alt3					BIO4		93.75	87.5	92.48	90.15	95.77	86.96	53.06	89.29	NA	NA
AT1G60080		AthALTA0003829-4/4	chr1:22154180-22154355	35	chr1:22154446,22154180-22154355+22154352+22154326+22154320	Alt3					BIO4		6.25	12.5	6.02	6.82	4.23	13.04	46.94	10.71	NA	NA
AT1G60230		AthALTA0003840-2/2	chr1:22213318-22213458	10	chr1:22213574,22213318-22213458+22213448	Alt3					BIO4		20.41	5.62	38.57	40.32	13.59	13.79	21.95	50	20.93	7.14
AT1G60505		AthALTA0003846-2/2	chr1:22295715-22295947	13	chr1:22296057,22295715-22295947+22295934	Alt3					BIO4		NA	NA	52.17	42.55	NA	NA	70.45	22.22	NA	NA
AT1G60525		AthALTA0003848-2/2	chr1:-22300267	68	chr1:22300662,-22300267+22300199	Alt3					BIO4		91.84	100	97.59	94.95	NA	NA	69.44	97.5	NA	NA
AT1G60990		AthALTA0003877-2/4	chr1:-22462393	3	chr1:22462720,-22462633+22462629+22462393+22462390	Alt3						BIO5	24.21	12.5	18.06	19.74	13.43	24.19	20.18	17.99	8.89	29.77
AT1G61150		AthALTA0003906-2/2	chr1:22542863-22542981	95	chr1:22542673,22542958+22542863-22542981	Alt3	Core_down	BIO1		BIO3	BIO4	BIO5	57.44	42.01	25.58	37.92	61.74	30	56.58	40.3	44.02	24.34
AT1G61210		AthALTA0003917-2/2	chr1:22565648-22565879	5	chr1:22565445,22565653+22565648-22565879	Alt3				BIO3			23.23	30.56	21.28	20.78	11.76	27.78	NA	NA	40	30.43
AT1G61210		AthALTA0003920-2/2	chr1:22567047-22567209	3	chr1:22566939,22567050+22567047-22567209	Alt3						BIO5	92.75	84.62	87.84	83.87	90	80	NA	NA	94.12	75.86
AT1G61240		AthALTA0003923-2/2	chr1:22582297-22582433	111	chr1:22581721,22582408+22582297-22582433	Alt3			BIO2				NA	NA	92.04	76	NA	NA	NA	NA	NA	NA
AT1G61360		AthALTA0003935-2/2	chr1:22638522-22638762	3	chr1:22638858,22638522-22638762+22638759	Alt3					BIO4		8.82	15.9	17.24	18.83	6.25	12.77	78.95	29.56	0	8.05
AT1G62600		AthALTA0003998-2/3	chr1:23180346-23180482	73	chr1:23180252,23180419+23180346+23180330-23180482	Alt3	Core_down				BIO4	BIO5	14.01	14.35	23.44	21	8.39	9.84	38.24	5.81	32	8.33
AT1G62600		AthALTA0003998-3/3	chr1:23180330-23180482	89	chr1:23180252,23180419+23180346+23180330-23180482	Alt3	Core_up				BIO4	BIO5	85.99	85.65	76.56	79	91.61	90.16	61.76	94.19	68	91.67
AT1G62610		AthALTA0004001-3/3	chr1:-23182361	6	chr1:23182685,-23182361+23182358+23182355	Alt3		BIO1					100	79.24	71.78	77.21	NA	NA	NA	NA	NA	NA
AT1G62886		AthALTA0004017-2/3	chr1:23294546-	39	chr1:23294447,23294585+23294546+23294527-	Alt3					BIO4		NA	NA	NA	NA	NA	NA	3.23	22.58	NA	NA
AT1G63490		AthALTA0004053-2/2	chr1:23549235-23549385	3	chr1:23549650,23549235-23549385+23549382	Alt3					BIO4		23.53	22.73	17.65	19.23	23.81	26.67	74.29	5.56	NA	NA
AT1G63640		AthALTA0004082-2/2	chr1:23589506-23589615	3	chr1:23589704,23589506-23589615+23589612	Alt3	Core_down			BIO3		BIO5	28	38.46	15.08	15.89	36.21	11.54	24.75	23.83	33.37	6.98
AT1G63770		AthALTA0004092-2/2	chr1:23660386-23660495	23	chr1:23660588,23660386-23660495+23660472	Alt3						BIO5	100	100	100	100	100	100	100	100	85.92	70.25
AT1G63855		AthALTA0004121-3/3	chr1:23700663-23700767	41	chr1:23700871,23700663-23700767+23700758+23700726	Alt3			BIO2		BIO4		97.06	88.89	83.33	100	NA	NA	100	60	NA	NA
AT1G63855		AthALTA0004122-2/2	chr1:-23699736	14	chr1:23699835,-23699736+23699722	Alt3					BIO4		NA	NA	9.68	2.56	NA	NA	0	16.28	NA	NA
AT1G63855		AthALTA0004123-2/2	chr1:23700428-23700537	23	chr1:23700663,23700428-23700537+23700514	Alt3					BIO4		6.85	3.45	4.27	2.72	5.41	7.14	0	15.38	0	0
AT1G64050		AthALTA0004130-3/4	chr1:23762961-23763263	145	chr1:23762773,23763106+23763034+23762961+23762955-23763263	Alt3						BIO5	19.68	25.93	29.41	27.32	23.33	19.23	NA	NA	27.59	52.5
AT1G64050		AthALTA0004130-4/4	chr1:23762955-23763263	151	chr1:23762773,23763106+23763034+23762961+23762955-23763263	Alt3						BIO5	78.72	74.07	70.59	72.68	76.67	80.77	NA	NA	72.41	47.5
AT1G64210		AthALTA0004156-2/2	chr1:23832277-	7	chr1:23832209,23832284+23832277-	Alt3			BIO2				NA	NA	100	82.93	NA	NA	NA	NA	NA	NA
AT1G64430		AthALTA0004168-3/3	chr1:23934691-23934794	22	chr1:23934529,23934713+23934694+23934691-23934794	Alt3						BIO5	38.54	37.48	78.96	65.54	37.5	28.69	44.14	42.45	50	17.29
AT1G65230		AthALTA0004224-4/6	chr1:24230049-24230126	22	chr1:24229768,24230071+24230063+24230060+24230049+24230040+24230015-24230126	Alt3			BIO2				94.35	95.68	77.27	52	85.15	93.12	81.02	87.42	87.82	95.15
AT1G65230		AthALTA0004224-5/6	chr1:24230040-24230126	31	chr1:24229768,24230071+24230063+24230060+24230049+24230040+24230015-24230126	Alt3			BIO2				5.4	4.32	22.73	48	14.52	6.88	18.98	12.14	12.18	4.24
AT1G65370		AthALTA0004235-2/2	chr1:24285594-24285924	167	chr1:24286103,24285594-24285924+24285757	Alt3						BIO5	NA	NA	NA	NA	NA	NA	100	100	100	76.97
AT1G65900		AthALTA0004253-2/2	chr1:24517921-24518023	11	chr1:24518116,24517921-24518023+24518012	Alt3					BIO4		NA	NA	95.45	93.48	NA	NA	70	100	NA	NA
AT1G65950		AthALTA0004268-2/2	chr1:24548270-24548309	7	chr1:24548877,24548270-24548309+24548302	Alt3				BIO3	BIO4	BIO5	40.54	52.17	53.49	58.54	42.86	66.67	66.67	47.83	47.83	62.96
AT1G66530		AthALTA0004297-2/2	chr1:24819947-24820016	5	chr1:24820123,24819947-24820016+24820011	Alt3					BIO4		65.06	68.52	58.44	61.01	71.19	66.67	37.5	64.1	100	87.8
AT1G66530		AthALTA0004298-2/2	chr1:24819436-24819504	4	chr1:24819574,24819436-24819504+24819500	Alt3						BIO5	100	100	99.43	98.93	100	100	98.63	97.93	100	84.16
AT1G66660		AthALTA0004302-2/4	chr1:-24862740	63	chr1:24862976,-24862808+24862745+24862740+24862677	Alt3					BIO4		0	0	0	0	2.44	0	47.06	0	0	0
AT1G66660		AthALTA0004302-3/4	chr1:-24862745	68	chr1:24862976,-24862808+24862745+24862740+24862677	Alt3					BIO4		97.22	97.73	98.8	98.92	95.12	98.91	47.06	86	88.89	100
AT1G67300		AthALTA0004351-2/3	chr1:25194635-25194740	50	chr1:25194893,25194635-25194778+25194740+25194690	Alt3	Core_down	BIO1		BIO3	BIO4		84.52	49.5	74.01	74.04	41.1	22.73	90.63	72.11	51.93	51.84
AT1G67300		AthALTA0004351-3/3	chr1:25194635-25194778	88	chr1:25194893,25194635-25194778+25194740+25194690	Alt3	Core_up	BIO1		BIO3	BIO4		12.63	50.5	21.51	21.73	55.9	77.27	4.4	25.81	34.93	45.32
AT1G67410		AthALTA0004369-2/2	chr1:25251193-25252022	308	chr1:25252408,25251193-25252022+25251714	Alt3					BIO4		100	100	100	100	100	100	83.56	100	NA	NA
AT1G67660		AthALTA0004390-2/2	chr1:25364105-	13	chr1:25363689,25364118+25364105-	Alt3			BIO2				91.57	97.5	79.55	98.11	97.14	100	100	88.89	100	97.06
AT1G67720		AthALTA0004402-2/3	chr1:25390019-25390205	96	chr1:25389934,25390115+25390019+25390009-25390205	Alt3					BIO4		89.8	84.62	89.62	89.26	91.49	85.71	62.5	100	81.82	82.61
AT1G67720		AthALTA0004402-3/3	chr1:25390009-25390205	106	chr1:25389934,25390115+25390019+25390009-25390205	Alt3					BIO4		10.2	15.38	10.38	9.92	8.51	14.29	37.5	0	18.18	17.39
AT1G67850		AthALTA0004418-3/3	chr1:25439025-25439223	29	chr1:25438272,25439054+25439051+25439025-25439223	Alt3			BIO2				76.6	75.9	66.67	82.54	68.75	79.27	NA	NA	NA	NA
AT1G67900		AthALTA0004431-2/2	chr1:25467619-25467795	3	chr1:25467159,25467622+25467619-25467795	Alt3		BIO1	BIO2				100	70	74.45	100	100	100	100	100	100	100
AT1G67950		AthALTA0004435-2/2	chr1:-25479378	3	chr1:25479446,-25479378+25479375	Alt3	Core_up			BIO3	BIO4		27.54	21.88	22.34	23.53	18.75	38.64	4.17	32	13.51	21.33
AT1G68030		AthALTA0004437-2/2	chr1:-25500896	50	chr1:25500975,-25500896+25500846	Alt3					BIO4		NA	NA	NA	NA	NA	NA	18.18	83.33	NA	NA
AT1G68200		AthALTA0004455-2/4	chr1:25563607-	3	chr1:25562702,25563610+25563607+25563571+25563568-	Alt3			BIO2				NA	NA	88.24	66.67	NA	NA	NA	NA	NA	NA
AT1G69523		AthALTA0004540-2/2	chr1:26130331-26130549	7	chr1:26130247,26130338+26130331-26130549	Alt3				BIO3	BIO4		85.63	82.61	NA	NA	72.73	44	69.64	91.25	NA	NA
AT1G69610		AthALTA0004550-2/2	chr1:26188763-26188996	7	chr1:26188689,26188770+26188763-26188996	Alt3					BIO4		10.48	7.49	NA	NA	8.11	7.79	0	16.83	NA	NA
AT1G70100		AthALTA0004565-2/2	chr1:26405731-	4	chr1:26405654,26405735+26405731-	Alt3		BIO1				BIO5	68.77	48.78	76.26	76.13	67.97	70.23	43.62	52.11	74.88	100
AT1G70150		AthALTA0004569-2/3	chr1:26418180-26418288	8	chr1:26417966,26418188+26418180+26418165-26418288	Alt3		BIO1			BIO4		68.92	89.74	74.88	77.42	96.79	95.83	100	55.62	96.57	95
AT1G70150		AthALTA0004569-3/3	chr1:26418165-26418288	23	chr1:26417966,26418188+26418180+26418165-26418288	Alt3					BIO4		15.77	10.26	18.41	15.94	3.21	0	0	29.87	3.43	0
AT1G70590		AthALTA0004611-3/3	chr1:26619046-26619267	88	chr1:26618961,26619134+26619048+26619046-26619267	Alt3	Core_up	BIO1		BIO3			11.83	27.5	9.11	11.83	14.1	32.64	0	11.5	9.52	14.02
AT1G70620		AthALTA0004618-2/6	chr1:26627845-26628053	74	chr1:26627540,26627919+26627845+26627842+26627809+26627775+26627743-26628053	Alt3						BIO5	34.43	28.57	44.44	53.66	33.33	40	60.87	64.58	26.09	62.5
AT1G70620		AthALTA0004618-3/6	chr1:26627842-26628053	77	chr1:26627540,26627919+26627845+26627842+26627809+26627775+26627743-26628053	Alt3	Core_down			BIO3		BIO5	42.62	35.71	49.21	43.09	46.67	22	26.09	31.25	52.17	29.17
AT1G70620		AthALTA0004618-6/6	chr1:26627743-26628053	176	chr1:26627540,26627919+26627845+26627842+26627809+26627775+26627743-26628053	Alt3		BIO1					13.11	35.71	0.53	2.44	13.33	22	13.04	0	17.39	8.33
AT1G71240		AthALTA0004663-2/2	chr1:26857122-26857292	5	chr1:26856796,26857127+26857122-26857292	Alt3					BIO4		25	17.24	25.64	20.95	15.38	19.23	0	50	NA	NA
AT1G71240		AthALTA0004664-2/3	chr1:26857538-26857674	4	chr1:26857292,26857542+26857538+26857490-26857674	Alt3						BIO5	90.29	93	91.3	85.83	93.94	89.66	87.5	100	100	56.25
AT1G71240		AthALTA0004664-3/3	chr1:26857490-26857674	52	chr1:26857292,26857542+26857538+26857490-26857674	Alt3						BIO5	3.88	0	3.26	2.5	0	3.45	0	0	0	25
AT1G71810		AthALTA0004708-2/2	chr1:27006092-27006155	20	chr1:27006475,27006092-27006155+27006135	Alt3	Core_down				BIO4	BIO5	65.27	58.74	73.52	69.23	41.49	36.71	72.05	17.93	65.41	37.56
AT1G72190		AthALTA0004736-2/3	chr1:27168133-27168226	5	chr1:27168311,27168133-27168230+27168226+27168221	Alt3						BIO5	6.45	7.41	9.88	5.33	5.88	9.09	25.49	15.79	0	15.62
AT1G72190		AthALTA0004738-2/2	chr1:27167619-27167831	60	chr1:27167958,27167619-27167831+27167771	Alt3					BIO4		100	100	100	95.65	100	100	100	83.89	NA	NA
AT1G72190		AthALTA0004741-3/3	chr1:27168532-27168624	29	chr1:27168709,27168532-27168624+27168618+27168595	Alt3		BIO1					3.8	21.43	6.1	6.12	6.25	10	0	10.34	NA	NA
AT1G72250		AthALTA0004742-2/2	chr1:27193043-27193120	3	chr1:27192968,27193046+27193043-27193120	Alt3			BIO2				NA	NA	35.71	60	NA	NA	NA	NA	NA	NA
AT1G72410		AthALTA0004755-3/4	chr1:27256188-27256313	43	chr1:27256719,27256188-27256343+27256313+27256293+27256270	Alt3						BIO5	0	0	0.78	1.53	0	0	NA	NA	22.58	0
AT1G72410		AthALTA0004755-4/4	chr1:27256188-27256343	73	chr1:27256719,27256188-27256343+27256313+27256293+27256270	Alt3						BIO5	100	100	99.22	96.93	100	97.62	NA	NA	77.42	100
AT1G72410		AthALTA0004759-2/2	chr1:27255613-27255643	10	chr1:27255739,27255613-27255643+27255633	Alt3					BIO4		100	100	100	98.9	100	100	69.01	100	100	100
AT1G72500		AthALTA0004775-2/2	chr1:27296269-27296367	4	chr1:27296481,27296269-27296367+27296363	Alt3					BIO4		4.39	10.83	6.77	10.8	4.95	3.74	25.2	0.95	2.56	1.98
AT1G72640		AthALTA0004788-2/3	chr1:27347394-27347489	28	chr1:27347585,27347394-27347498+27347489+27347461	Alt3				BIO3			80.87	85.95	57.45	42.86	69.06	92.62	59.09	51.49	81.2	85.92
AT1G72640		AthALTA0004788-3/3	chr1:27347394-27347498	37	chr1:27347585,27347394-27347498+27347489+27347461	Alt3				BIO3			18.84	14.05	42.55	55.1	30.22	7.38	40.4	48.21	18.8	14.08
AT1G72640		AthALTA0004790-2/2	chr1:27347085-27347147	4	chr1:27347231,27347085-27347147+27347143	Alt3			BIO2				98.21	100	100	81.67	97.9	100	97.78	97.79	98.43	100
AT1G72640		AthALTA0004791-3/4	chr1:27346746-27346919	20	chr1:27347085,27346746-27346942+27346919+27346902+27346899	Alt3				BIO3			80.81	91.89	NA	NA	71.59	96.1	57.37	58.36	52.78	41.3
AT1G73350		AthALTA0004847-2/2	chr1:27576431-27576519	40	chr1:27576901,27576431-27576519+27576479	Alt3			BIO2				37.78	28.57	66.45	47.16	33.56	20.45	51.72	51	34.34	39.31
AT1G73350		AthALTA0004848-3/4	chr1:27576239-27576339	32	chr1:27576431,27576239-27576345+27576339+27576335+27576307	Alt3						BIO5	17.71	13.92	19.05	13.41	12.93	17.74	12.88	14.47	25.64	6.82
[truncated: 6,745 more rows]

## Sheet: TISSUES
GENE_ID	GENE	EVENT	COORD	LENGTH	FullCO	COMPLEX	Tissue-specific events	Embryo_green_cotyledon_20C_WT	Embryo_mature_green_cotyledon_LD_WT	Embryo_mature_green_WT	Seeds_12hAI_WT	Seeds_germinating_12hS	Seeds_germinating_1hS	Inflorescences_5_6wLD_WT	Inflorescences_5wLD_WT_A	Inflorescences_LD_WT_A	Leaves_35dSD_WT	Rosette_3wHD_WT	Rosette_3wLD_0h_37C_WT	Roots_16dLD_WT	Roots_2wLD_WT_A	Siliques_5wLD_WT	Siliques_mature_WT_1	Siliques_mature_WT_2
[truncated: 330 more rows]
