# Supplementary material for: Alternative splicing landscapes in Arabidopsis thaliana across tissues and stress conditions highlight major functional differences with animals
Source: Genome Biol. 2021 Jan 14;22:35. doi: 10.1186/s13059-020-02258-y (PMC7807721; doi:10.1186/s13059-020-02258-y)
Supplement: Supplementary file 5 — Additional file 5: Table S4. List of genes differentially regulated in response to abiotic and biotic stimuli or in different tissues of A. thaliana. [file 13059_2020_2258_MOESM5_ESM.xlsx]

## Sheet: ABIOTIC
GENE_ID	ABIOTIC CORE	ABA_EXP1	DROUGHT_EXP2	SALT_EXP3	HEAT_EXP4	COLD_EXP5	E1_Seedlings_2wLD_6h_mock_WT.cRPKM	E1_Seedlings_2wLD_6h_ABA_WT.cRPKM	E2_Seedlings_9d_24h_control_WT.cRPKM	E2_Seedlings_9d_24h_mannitol_WT.cRPKM	E3_Seedlings_11d_4h_control_WT.cRPKM	E3_Seedlings_11d_4h_NaCl_WT.cRPKM	E4_Leaves_5wSD_30min_23C_WT.cRPKM	E4_Leaves_5wSD_30min_37C_WT.cRPKM	E5_Seedlings_9dWL_0h_10C_WT.cRPKM	E5_Seedlings_9dWL_24h_10C_WT.cRPKM
AT1G01060					down		NA	NA	11.3663	6.915	NA	NA	83.8547	7.72483	67.5469	46.102
AT1G01070			up				10.9582	16.5892	5.082	13.6105	7.46295	6.08284	9.34213	5.677	5.44145	3.58249
AT1G01080	Core_down		down	down		down	40.8995	23.6569	56.887	20.6745	60.0755	25.8322	67.2135	61.9567	76.2405	34.7032
AT1G01120	Core_up	up		up			27.6807	110.384	54.5928	33.5203	40.6562	82.5197	48.3886	27.6891	30.2014	32.2052
AT1G01130					down	up	4.81993	5.14922	5.61841	6.7432	NA	NA	5.2089	2.487	8.07806	20.6299
AT1G01140	Core_up	up		up			17.278	35.9497	39.4976	52.6133	20.9781	54.1853	43.1077	78.7638	35.7408	33.054
AT1G01170	Core_down		down			down	286.066	174.699	159.376	68.2216	89.8004	47.0499	122.952	111.509	59.314	11.9683
AT1G01180	Core_down	down				down	32.9274	15.5471	14.3633	11.6411	NA	NA	9.61298	4.85107	22.2001	8.22153
AT1G01190				down			NA	NA	NA	NA	15.6779	3.30057	NA	NA	NA	NA
AT1G01240				up		down	20.548	32.3096	15.8472	24.829	13.1436	30.8214	17.7478	31.8409	13.1191	1.70198
AT1G01250		up	up	up	down	up	3.76205	8.25895	1.04612	5.21094	1.614	6.74537	10.0861	3.51042	8.09304	19.5815
AT1G01320					down		19.9525	15.3279	83.2626	56.6233	73.4832	49.941	132.834	65.5047	104.082	74.7887
AT1G01340						up	NA	NA	NA	NA	NA	NA	NA	NA	1.51312	5.07156
AT1G01360				up			16.3204	9.64149	18.768	11.4672	8.9339	17.9971	17.4638	21.2502	15.9188	8.36111
AT1G01370				down			NA	NA	NA	NA	6.30384	2.443	NA	NA	8.10694	9.52334
AT1G01390					down		NA	NA	NA	NA	NA	NA	6.43478	1.75708	NA	NA
AT1G01420	Core_down	down			down		6.52213	3.05505	NA	NA	5.7959	2.90796	14.7197	3.79204	7.50784	14.0957
AT1G01430	Core_down	down			down	down	42.5204	19.4007	46.9043	23.7696	27.4258	16.4491	57.3468	19.5671	29.8952	14.238
AT1G01470	Core_up	up	up	up		up	97.0546	804.628	74.0676	299.851	148.807	899.104	119.612	236.655	141.897	326.807
AT1G01480	Core_up	up	up	up			1.02109	9.08173	0.757498	5.55175	0.711219	40.2445	NA	NA	NA	NA
AT1G01500	Core_up		up			up	13.7916	16.4519	5.50236	14.1227	14.311	25.1929	18.1792	11.227	14.9863	43.8272
AT1G01520				up		down	NA	NA	NA	NA	1.25634	7.398	20.6591	35.3191	9.89501	4.214
AT1G01540			down				59.7415	46.0578	82.7909	36.5164	34.6593	48.3171	54.0758	29.2668	83.7209	79.6308
AT1G01550			up				102.936	118.959	116.873	251.763	94.7268	135.225	133.391	125.962	53.4748	49.2291
AT1G01560	Core_up	up	up		up	up	0.401401	11.2418	0.707	5.4249	NA	NA	4.90072	21.7189	0.348856	5.18119
AT1G01600		up					2.76053	5.88846	NA	NA	6.05944	4.25	NA	NA	8.27748	14.7299
AT1G01620						down	894.348	512.559	467.209	282.418	203.012	289.211	230.545	190.149	273.849	127.285
AT1G01650				up			19.1468	28.0009	14.4694	21.1214	17.9116	48.184	23.3621	32.6696	21.0383	26.8818
AT1G01680	Core_up				up	up	NA	NA	NA	NA	NA	NA	4.796	14.9235	0.268236	9.36704
AT1G01720	Core_up	up	up	up	up		32.9274	106.472	29.7316	74.7311	38.8867	345.027	18.4027	68.6653	83.1899	46.5531
AT1G01750			up	down			27.0116	15.6187	9.17404	18.4294	27.6259	2.05885	NA	NA	NA	NA
AT1G01770						down	10.7927	12.9973	12.1146	16.2971	9.28531	10.2922	6.1467	7.81814	10.6854	5.25001
AT1G01790	Core_down	down	down				15.4571	6.62712	54.9145	12.2171	48.6268	38.7468	90.6875	50.2153	46.7366	41.7609
AT1G01830	Core_up	up	up		up		4.26216	12.2557	6.241	13.2838	8.69487	15.808	11.0709	39.2158	13.511	12.0252
AT1G01900		up					1.985	5.391	NA	NA	5.17276	7.65501	6.50402	4.47184	18.0483	20.7237
AT1G01940	Core_up				up	up	14.9228	17.0351	16.6149	18.6481	20.4292	11.7763	15.6731	169.565	20.8016	49.8452
AT1G02050		down					7.23411	2.87379	5.1755	4.34801	NA	NA	NA	NA	12.6958	15.499
AT1G02060		down					6.28153	2.97426	NA	NA	NA	NA	NA	NA	NA	NA
AT1G02090					up		31.8527	28.0877	29.5781	28.5905	44.5655	38.6844	41.1047	126.992	37.3938	54.4977
AT1G02110		down					15.249	6.74895	9.80559	6.67701	13.2908	12.517	16.3755	14.8815	56.2961	53.2808
AT1G02150		down					53.6864	25.2676	51.656	29.3789	65.4514	36.0992	66.9541	67.999	85.1702	87.1844
AT1G02205		up		up	down		5.57248	71.4232	12.141	11.4148	23.2309	172.597	111.59	50.1111	40.0143	20.9462
AT1G02220	Core_up	up	up	up			5.22878	11.9731	6.40142	23.2944	7.6653	37.9644	6.76721	5.32905	4.5	8.65873
AT1G02230				up			NA	NA	NA	NA	0.248	7.87518	NA	NA	NA	NA
AT1G02270	Core_up			up		up	10.4294	12.1664	11.1982	16.6063	17.4789	42.9162	26.6396	31.1417	15.8819	32.9804
AT1G02280	Core_down	down	down				73.8553	35.2659	80.7532	31.7093	62.5428	37.2767	79.1648	73.4813	41.8193	39.5028
AT1G02290					up		6.74434	5.2455	5.54951	4.50184	5.5931	3.90464	7.03789	19.1651	NA	NA
AT1G02300			up				12.4445	12.5686	14.7962	31.3755	18.1888	18.0931	9.92645	13.4082	12.4801	14.6115
AT1G02305			up				103.436	110.94	71.4761	174.699	48.0465	49.1361	45.7583	40.908	45.4841	29.3814
AT1G02310	Core_up	up	up	up			0.619	9.54385	1.68268	10.1303	1.98397	7.46248	NA	NA	NA	NA
AT1G02335			up				19.908	22.8953	5.67732	15.3982	30.9253	16.862	16.7415	11.7444	22.9352	32.7738
AT1G02340				up			6.09955	9.2055	NA	NA	1.444	6.72098	NA	NA	NA	NA
AT1G02350		down					13.5451	3.44784	NA	NA	NA	NA	NA	NA	NA	NA
AT1G02360	Core_down	down		down			23.4859	11.6457	9.98034	18.2868	17.7146	4.50209	NA	NA	29.1032	41.4517
AT1G02370						up	NA	NA	NA	NA	NA	NA	5.279	4.35479	4.44923	15.6147
AT1G02380			down				NA	NA	8.49479	3.88968	NA	NA	NA	NA	NA	NA
AT1G02390	Core_up	up	up		up		0.651	8.75912	1.02566	5.48618	NA	NA	7.54401	18.1364	NA	NA
AT1G02400	Core_up	up	up	up			5.699	42.1117	3.65783	7.61497	5.50002	53.3231	NA	NA	NA	NA
AT1G02460	Core_up				up	up	NA	NA	NA	NA	NA	NA	2.934	10.5636	1.293	8.38532
AT1G02470	Core_up	up	up				9.08587	96.107	1.614	96.4175	NA	NA	NA	NA	NA	NA
AT1G02475						down	56.0206	75.3462	60.3404	68.6792	52.9736	64.1853	74.8974	58.6801	47.719	19.8463
AT1G02520	Core_up			up		up	NA	NA	NA	NA	2.75558	6.59831	NA	NA	2.70485	11.9212
AT1G02570		down					7.20222	2.22327	NA	NA	NA	NA	NA	NA	NA	NA
AT1G02640	Core_down	down	down				32.7903	4.78088	21.6912	2.03	NA	NA	NA	NA	10.0822	7.29795
AT1G02660			down	up	up		20.511	26.7766	20.7883	5.80888	2.30979	16.8527	1.69891	8.65082	NA	NA
AT1G02690				down			9.40852	4.87399	8.2034	4.33314	20.2338	9.07358	5.59946	6.22212	16.4831	17.5516
AT1G02700	Core_up	up			up		0.39	8.66714	NA	NA	NA	NA	1.252	6.16047	NA	NA
AT1G02710				up			NA	NA	NA	NA	7.67795	30.8034	6.96707	8.29321	38.7574	59.5344
AT1G02720	Core_down	down	down				5.27644	2.62499	6.04249	2.86676	7.486	7.5332	9.32328	8.1961	10.57	7.821
AT1G02730	Core_down	down	down		down		6.48916	2.51308	8.39628	2.66798	21.0117	10.5264	9.24371	4.50431	20.7523	14.0859
AT1G02810	Core_down	down		down			9.88191	2.4115	NA	NA	8.2398	2.93989	NA	NA	11.2277	7.32694
AT1G02816		up		up		down	38.5829	120.012	40.6839	36.5688	13.2715	38.8505	18.0895	17.3298	13.1035	5.04125
AT1G02820		down	down	up	down		7.6976	1.75551	11.8131	5.07511	20.0633	77.3295	342.8	96.8899	89.2859	49.9408
AT1G02840		down					125.106	59.0275	96.7372	80.4274	106.34	98.6125	72.9534	76.6157	181.019	206.642
AT1G02850	Core_up	up	up	up			13.056	78.6135	72.6802	207.417	17.1145	80.6467	4.26163	5.06095	15.8708	22.7489
AT1G02870						up	27.3057	18.5624	17.314	17.6065	31.8158	23.7093	22.2012	20.7166	12.5208	52.7751
AT1G02900				down			72.5284	56.479	60.3645	32.1034	44.4032	12.8499	NA	NA	68.9044	65.5658
AT1G02910			down				26.1563	15.992	49.1326	24.2706	40.0486	36.1849	49.5418	44.0182	52.485	40.9813
AT1G02920		up	up	down	up	up	50.1937	125.106	68.0496	1165.6	104.069	43.2209	48.0936	214.667	18.384	45.1629
AT1G02930	Core_up	up	up		up	up	29.6857	236.444	98.1359	2278.74	128.895	123.794	47.0576	179.588	26.3213	63.9792
AT1G03020	Core_down		down		down		NA	NA	5.38588	0.304167	NA	NA	6.00459	2.32796	NA	NA
AT1G03055	Core_down		down			down	NA	NA	8.358	1.672	4.651	5.24439	18.5838	10.872	12.2605	5.00585
AT1G03070					up		NA	NA	NA	NA	NA	NA	1.601	473.857	NA	NA
AT1G03090	Core_down	down				down	112.183	54.0213	30.8307	28.2272	11.6391	17.4407	7.47464	9.2567	18.2757	3.39197
AT1G03130	Core_down	down	down			down	326.586	64.5715	259.902	67.6289	1114.14	679.991	1343.85	852.413	1264.35	173.419
AT1G03220	Core_up	up	up				125.597	346.9	101.424	205.873	122.328	170.044	24.5029	34.6909	221.279	137.464
AT1G03230				down			23.7811	13.1887	21.7143	21.8991	28.6651	13.603	9.11792	8.32187	28.5725	22.7016
AT1G03290			up				17.1535	27.5157	16.0436	36.9232	11.9585	19.8298	25.4666	31.9046	13.4861	11.1602
AT1G03300			down				NA	NA	5.94237	2.388	NA	NA	NA	NA	NA	NA
AT1G03310			up				6.87361	6.94807	9.12286	21.9788	30.0978	34.7628	48.016	35.6453	20.6005	19.7798
AT1G03360						up	9.71773	7.583	7.6226	7.08364	13.6009	10.8703	11.8072	11.8645	13.3966	31.7716
AT1G03400						down	19.017	16.0754	21.88	19.7222	5.72508	3.234	50.6356	48.6686	17.8615	4.309
AT1G03410						down	NA	NA	5.76227	2.90347	NA	NA	5.68153	5.292	9.86448	1.11804
AT1G03420		down					28.7469	11.3031	18.4455	9.91088	NA	NA	NA	NA	NA	NA
AT1G03440	Core_down	down	down				11.3442	2.88311	8.09667	3.77796	12.6763	6.37328	20.8555	11.2722	15.8346	15.3696
AT1G03457	Core_down	down	down				6.33518	2.28743	13.5495	4.65727	NA	NA	NA	NA	NA	NA
AT1G03470			down				10.8392	7.42692	12.9471	6.36605	NA	NA	NA	NA	7.21579	5.32633
AT1G03495			up				NA	NA	1.23698	22.9711	8.48209	10.0906	7.60043	9.33816	15.6359	16.2127
AT1G03502		down					58.2653	20.4535	18.0047	12.456	NA	NA	NA	NA	NA	NA
AT1G03530						up	6.15586	3.79267	4.79722	5.33641	9.12758	6.70612	9.39071	6.10422	13.5485	52.2003
AT1G03550			up				NA	NA	9.689	20.6539	9.9404	5.23437	5.446	6.44255	9.64073	6.70877
AT1G03580		down					12.1435	0.897	NA	NA	NA	NA	NA	NA	NA	NA
AT1G03600	Core_down	down	down			down	364.207	87.6581	288.965	48.7767	441.115	321.158	664.499	429.444	484.783	135.932
AT1G03610				up			46.7494	36.4988	22.6248	16.7661	10.6147	22.1785	19.0841	22.8283	17.2282	8.97959
AT1G03630		down					43.0701	17.96	93.3328	58.6944	196.366	127.582	266.975	279.632	124.68	67.3136
AT1G03650						up	10.4792	7.68992	NA	NA	NA	NA	NA	NA	1.90899	5.93705
AT1G03680		down					266.031	131.367	346.9	195.76	248.843	209.166	333.412	303.503	200.017	106.912
AT1G03700		up		down			3.782	11.9848	NA	NA	6.25644	1.172	NA	NA	NA	NA
AT1G03730				up			13.7916	15.9649	4.6467	7.96973	9.30977	19.3412	4.889	8.44223	14.6627	22.9371
AT1G03770						up	NA	NA	NA	NA	NA	NA	NA	NA	4.999	10.0768
AT1G03780				down			NA	NA	NA	NA	9.65068	4.72402	NA	NA	7.71995	4.95716
AT1G03790	Core_up	up	up	up			0.37	29.973	0.302	14.0009	0.303545	6.239	NA	NA	NA	NA
AT1G03820		up	down				9.48711	32.124	17.8753	4.25622	13.9232	12.9958	10.4453	7.41229	43.0916	43.9575
AT1G03860					up		53.355	51.7893	52.3936	54.6273	79.0727	66.9173	39.2588	110.742	38.583	67.8059
AT1G03870	Core_down	down	down	down	down		193.184	27.958	343.246	23.7319	77.1324	2.473	58.4992	13.5884	179.249	144.987
AT1G03905	Core_up			up		up	NA	NA	4.61608	7.23312	3.246	8.04438	NA	NA	1.689	8.45313
AT1G03940			up				NA	NA	2.73354	56.9593	15.0137	20.3801	12.4481	11.227	14.59	28.216
AT1G03970				up			25.8598	23.4159	23.9801	37.8121	15.3414	38.1202	20.4389	38.0413	17.0188	16.5116
AT1G04000						down	10.7642	6.00448	9.0639	8.84678	9.74551	9.68815	15.1237	14.9235	42.5452	20.6519
AT1G04010						up	NA	NA	NA	NA	4.66109	5.99124	6.37204	10.0602	3.5481	7.32694
AT1G04020				down			NA	NA	NA	NA	6.89844	2.947	5.304	4.29973	NA	NA
AT1G04040	Core_down		down	down			120.849	65.3667	135.461	34.1433	116.118	18.3894	59.0519	42.8521	61.7086	86.1899
AT1G04120		up					10.6792	23.7859	17.7679	27.0277	24.6882	48.2516	20.17	17.2156	19.9738	18.79
AT1G04130					up		5.082	6.56146	6.13535	9.31632	7.60406	9.93208	12.7715	79.5781	7.356	13.2243
AT1G04180				up			NA	NA	NA	NA	1.315	8.24177	NA	NA	NA	NA
AT1G04220	Core_up	up	up	up			6.87361	69.1944	7.83798	29.5348	25.0548	84.2169	9.70925	6.66606	14.5152	9.39787
AT1G04240			down			up	26.2649	15.2615	52.1419	5.64444	15.5375	26.7487	69.6954	35.2871	15.5337	38.3755
AT1G04250	Core_down	down	down		down		60.1401	27.8755	47.5235	9.0644	56.2123	44.2377	98.7092	39.4134	109.734	106.337
AT1G04280				down			20.4911	11.9502	25.5604	20.1906	15.9795	5.56953	5.77834	6.12702	16.773	10.4432
AT1G04310	Core_up	up		up			8.64529	18.6118	5.33735	8.50315	3.10156	12.1071	NA	NA	NA	NA
AT1G04350						down	8.42998	4.73829	50.7901	44.7281	30.4938	29.0781	88.8537	51.6389	39.6627	8.866
AT1G04360		up					6.18791	16.3756	NA	NA	NA	NA	NA	NA	NA	NA
AT1G04420			down				38.7621	26.234	91.8691	23.9649	80.6467	65.6274	89.6734	80.4809	90.9362	55.726
AT1G04425	Core_down		down	down			10.4019	6.30008	6.00543	0.996927	12.9839	4.8866	NA	NA	5.02396	5.4429
AT1G04430	Core_down		down		down		49.9546	38.5829	101.483	47.8829	63.6039	49.557	78.7257	37.5202	54.2677	93.4669
AT1G04480						up	244.323	171.707	228.791	157.715	234.869	218.94	173.267	163.491	153.43	321.447
AT1G04520	Core_down	down	down		down		8.85313	2.13965	12.3934	3.28297	19.407	9.89918	27.3783	11.2837	23.6033	30.5479
AT1G04530	Core_down		down			down	18.8597	14.4196	32.9596	13.6413	43.3542	22.5397	141.782	85.0507	71.7513	24.0815
AT1G04550		down					19.68	9.69521	20.6876	12.1916	18.4994	10.2797	41.1586	27.2263	39.6403	37.8467
AT1G04560	Core_up	up		up			0.156	14.8243	NA	NA	0.143	6.83799	NA	NA	NA	NA
AT1G04570	Core_up			up	up	up	NA	NA	NA	NA	0.993672	9.17585	4.19509	24.0281	0.496004	22.9839
AT1G04640	Core_down	down	down				43.0701	20.7696	63.8242	17.7279	30.2007	16.9243	46.2449	34.317	30.3984	24.049
AT1G04680			down				28.243	16.7819	31.0561	5.09206	55.669	42.393	67.182	53.2888	41.7508	41.1586
AT1G04770	Core_up	up		up			4.75304	15.3947	12.9471	24.829	17.2049	59.5962	25.3447	16.8015	37.4676	25.4244
AT1G04780				up			13.2362	25.8123	22.258	28.9664	16.2682	39.4269	19.4719	20.4447	15.9046	23.136
AT1G04800	Core_down	down	down				432.426	63.1704	99.4511	23.3286	203.683	181.975	91.7107	66.3417	225.426	323.282
AT1G04870						up	17.2633	14.5661	15.2006	14.3353	27.5992	23.9796	23.7302	16.2377	29.4615	72.2428
AT1G04900						up	6.30171	6.94207	5.63003	5.46519	9.18882	5.49724	5.11575	6.43206	4.2028	12.7703
AT1G04945						up	NA	NA	3.72071	6.84	NA	NA	5.96961	4.021	2.75979	9.83642
AT1G04970						down	28.9365	49.8539	25.3691	45.7574	16.0761	19.5462	17.1945	22.6471	12.5208	6.05412
AT1G04980				down	up		10.1889	14.9604	11.0868	18.9755	22.4176	4.651	9.8835	79.6745	14.0943	7.15563
AT1G04990	Core_up	up		up			15.2025	41.6583	15.1659	21.5548	18.2147	44.9945	8.36774	13.0886	12.0374	12.9139
AT1G05000				down			30.7715	49.4763	22.8399	27.6658	8.6626	3.767	NA	NA	5.486	8.97959
AT1G05100	Core_up	up	up	up	up		0.72821	42.9788	0.593129	6.18791	2.87661	71.0256	1.86244	6.55792	NA	NA
AT1G05135			down				90.6828	58.7537	28.9203	8.46162	24.9399	14.0409	8.6652	10.3282	18.6442	36.2241
AT1G05140	Core_down	down				down	48.8547	23.3659	43.9438	28.6708	35.7169	26.5667	71.2265	47.6867	42.428	19.8891
AT1G05170				up			4.56701	7.81465	5.39999	8.36494	9.28531	23.1985	34.06	59.9514	10.9662	9.79294
AT1G05190			down				394.835	259.902	604.129	183.213	483.104	391.483	426.427	338.347	423.875	229.977
AT1G05205				down			44.4962	43.7405	21.2804	22.3519	39.9078	17.0108	17.9045	21.5732	85.8678	65.9143
AT1G05210	Core_down	down		down			11.2384	5.211	NA	NA	8.88291	2.6255	6.79488	8.16746	7.58176	5.52272
AT1G05340	Core_up	up	up	up	up		44.5894	292.372	15.6204	116.415	14.4075	169.236	1.835	15.8002	5.35017	8.16777
AT1G05385	Core_down	down	down	down		down	31.5044	10.5425	33.9218	8.789	24.1819	9.17585	38.4743	47.7369	24.5176	10.99
AT1G05420						up	NA	NA	NA	NA	NA	NA	NA	NA	1.65139	5.99092
AT1G05450		up					0.414	13.8405	NA	NA	NA	NA	NA	NA	NA	NA
AT1G05470			down				NA	NA	6.241	2.08923	6.14104	3.41642	6.96707	3.61326	5.53597	5.882
AT1G05540	Core_down				down	down	NA	NA	NA	NA	NA	NA	11.743	4.64827	11.5759	2.34093
AT1G05560		up	up	up		down	26.732	446.696	64.8406	156.354	42.0595	107.857	21.2799	13.4829	91.4541	27.8449
AT1G05570	Core_down	down	down				11.0868	3.20175	15.5629	7.63386	6.89844	5.17037	8.70882	16.97	10.1665	15.1259
AT1G05575	Core_up	up	up	up	up		16.4241	34.2156	3.8719	12.097	0.689	17.5147	0.502	20.1457	NA	NA
AT1G05590				down			7.34155	4.32799	5.54951	3.74003	8.38951	3.68381	10.2038	8.77002	7.24795	6.1413
AT1G05660		down					5.57248	1.35488	NA	NA	NA	NA	NA	NA	NA	NA
AT1G05675		up					0.282	10.4019	NA	NA	NA	NA	NA	NA	NA	NA
AT1G05680	Core_up	up	up	up		up	0.86593	103.681	22.8953	54.2797	10.2948	85.112	NA	NA	3.91274	20.0547
AT1G05700						up	NA	NA	NA	NA	NA	NA	NA	NA	2.9535	6.90383
AT1G05710						down	11.128	10.2719	21.3294	23.815	7.03621	6.51169	5.21798	4.97776	10.3571	5.05772
AT1G05720				down			41.0859	43.7074	23.9552	35.4977	33.1	14.9568	17.289	20.9501	16.9926	21.0434
AT1G05760			up				11.3964	13.3959	3.50296	7.89902	NA	NA	NA	NA	NA	NA
AT1G05805	Core_down		down	down			30.7976	17.053	28.1533	10.773	29.0709	13.1311	13.2353	17.2264	23.2289	26.0256
AT1G05810	Core_down	down	down				39.7743	14.9379	19.4022	3.49593	6.78229	3.8101	7.02522	9.04694	8.81933	9.96301
AT1G05835		down					28.6759	13.861	12.4473	6.523	28.3757	14.5746	17.13	12.6214	47.8024	25.9361
AT1G05850			down				276.442	174.929	281.492	110.674	325.45	310.692	515.935	324.911	336.776	340.256
AT1G05880						up	NA	NA	NA	NA	NA	NA	NA	NA	0.156	9.11792
AT1G06000					down	up	7.47675	6.241	20.857	19.8873	67.1158	66.1314	137.622	32.402	148.499	496.133
AT1G06002		down					9.39708	2.59677	5.77624	4.04399	NA	NA	NA	NA	NA	NA
AT1G06030					up		NA	NA	NA	NA	NA	NA	0.098	33.8905	NA	NA
AT1G06040		down	up				62.8536	20.4002	12.2861	25.5531	201.538	183.361	419.691	313.76	94.9495	80.6361
AT1G06080						down	15.4495	13.4964	NA	NA	7.52162	4.06605	NA	NA	12.7626	5.63847
AT1G06149		down					6.77475	2.94761	11.9275	12.0758	12.3407	8.3239	12.8787	8.83485	6.50967	6.78344
AT1G06160		down				up	27.2297	4.89533	8.69816	6.72464	NA	NA	NA	NA	2.04086	11.128
AT1G06180	Core_up	up	up	up			12.2992	40.3008	9.86451	27.9101	10.4044	22.2629	7.95153	7.8737	8.58923	10.1196
AT1G06240	Core_down	down	down				9.95557	4.23462	11.0465	5.4249	12.2698	10.8122	20.4897	16.0024	14.2224	7.93933
AT1G06290						down	31.1515	36.4754	26.3378	31.0018	34.601	32.5552	26.0333	28.8666	34.8032	15.0702
AT1G06350		down					7.03195	1.17	NA	NA	NA	NA	NA	NA	NA	NA
AT1G06360	Core_down	down	down		down		31.2965	15.4196	44.1507	5.69131	33.9562	33.3462	34.0469	15.5729	48.059	69.5647
AT1G06410			down				35.6166	42.4179	81.4666	40.5114	41.0801	49.4019	42.6126	24.0281	58.4307	39.0318
AT1G06420						down	NA	NA	NA	NA	NA	NA	NA	NA	5.52227	2.32734
AT1G06430			up	up		down	39.5814	61.4241	81.2685	221.997	59.4071	143.371	205.811	125.476	86.5267	43.0356
AT1G06450				up			NA	NA	NA	NA	2.4	7.13194	NA	NA	3.51901	6.5298
AT1G06475	Core_up	up	up	up		up	6.87361	14.7962	4.86182	11.3284	2.44781	14.0409	NA	NA	3.28298	35.8211
AT1G06520	Core_up	up	up				1.33305	7.25529	2.51396	7.95966	NA	NA	NA	NA	NA	NA
AT1G06540	Core_up		up			up	NA	NA	1.49699	9.6056	NA	NA	NA	NA	1.02505	12.7948
AT1G06550			up		down		17.9034	26.863	58.2563	127.532	66.1472	35.5093	50.7062	20.5093	44.175	58.0642
AT1G06560						up	9.21464	6.89	6.2104	4.44944	7.55054	6.57093	7.65795	9.36202	7.43846	15.7301
AT1G06570				up			93.5954	98.691	34.1367	57.4681	28.1152	115.358	80.0762	84.3609	46.3783	33.8672
AT1G06620					up	down	13.2946	8.92579	18.7519	21.7557	16.2992	28.2531	4.395	12.5921	17.9874	6.41602
AT1G06640	Core_down		down			down	71.6248	53.9195	154.231	67.6895	156.994	119.197	62.2421	74.6493	78.0094	27.2991
AT1G06645	Core_down	down	down			down	10.9902	3.00405	22.9119	10.469	5.44924	5.89755	9.29381	8.684	5.53597	1.69069
AT1G06680	Core_down	down	down			down	2128.28	847.881	2867.45	559.519	3377.49	3103.87	3357.12	2712.24	1901.47	705.363
AT1G06720						up	6.04746	4.84745	8.8861	7.96973	15.0455	12.0726	12.1313	9.22697	13.7778	51.9108
AT1G06760					down		238.168	194.878	179.869	295.306	217.894	150.024	153.137	65.2804	394.379	251.416
AT1G06830	Core_down	down	down	down			23.8966	0.392	18.2249	3.04947	19.6479	2.50433	9.61298	13.4451	18.3066	25.8762
AT1G06960				down			16.1843	9.7329	13.6733	13.0888	19.0589	8.89504	17.5499	12.2746	10.5822	13.9926
AT1G06980		down			down	up	11.877	1.98266	NA	NA	NA	NA	8.57379	3.43101	7.03661	16.174
AT1G07000	Core_up			up	up		11.0548	14.3177	8.8861	10.8588	3.28525	7.2523	9.79034	37.4601	6.94206	10.1699
AT1G07010		down					7.25612	2.81242	39.0784	21.3842	33.5748	34.041	92.9115	73.1833	87.2785	53.9012
AT1G07040	Core_up		up	up			63.1931	81.9207	13.166	100.055	14.7583	48.4555	11.5753	14.4006	10.852	8.88036
AT1G07050	Core_down	down	down	down			45.8241	17.7043	12.0657	3.274	5.20709	2.149	NA	NA	6.023	7.85087
AT1G07070				down		up	40.3944	24.7163	31.4504	19.255	53.1485	19.1012	35.6909	27.9353	27.7269	56.7133
AT1G07090	Core_down	down		down			33.7254	16.7568	13.7334	11.1991	13.9156	4.11619	10.0502	9.22697	28.6492	47.8812
AT1G07110		down					40.593	19.3754	76.0632	37.9875	42.4236	25.2305	63.3896	37.3626	48.775	39.0135
AT1G07135	Core_up			up	up	up	58.3849	85.6782	31.8728	19.9988	2.5509	53.951	1.42095	75.9573	10.6449	43.7245
AT1G07150				up			3.57644	5.2361	NA	NA	2.82923	19.2651	NA	NA	NA	NA
AT1G07160		up					0.187	9.02229	NA	NA	NA	NA	NA	NA	NA	NA
AT1G07180			down				NA	NA	25.7515	7.47984	29.5191	35.1371	193.546	119.412	86.697	57.985
AT1G07280					down		30.4305	32.6784	43.89	38.6268	34.601	39.2128	69.0485	19.1229	38.1561	62.6321
AT1G07320	Core_down	down	down			down	302.882	109.765	276.442	62.4373	301.128	222.393	283.535	237.536	690.941	342.014
AT1G07350					up	down	25.0176	19.1348	33.3811	58.1173	33.2306	39.9695	41.7609	693.373	75.4305	37.3938
AT1G07370				down			10.7143	10.4636	10.5969	5.391	31.5152	7.92669	21.4871	23.2435	13.511	17.4638
AT1G07400	Core_up	up	up	up	up		1.00915	12.75	5.06105	10.9582	2.80551	22.6267	6.47793	4336.21	5.15245	4.79581
AT1G07410					up		9.24476	7.90301	NA	NA	5.60926	5.104	2.79909	18.419	NA	NA
AT1G07430	Core_up	up	up	up	up		0.257	46.726	0.318058	18.4616	0.913	65.957	3.517	9.84254	NA	NA
AT1G07440						down	57.357	88.941	53.6307	46.4126	34.1033	26.5019	62.8602	52.5128	42.5127	9.6332
AT1G07450					down		NA	NA	NA	NA	NA	NA	5.77834	2.45396	NA	NA
AT1G07500	Core_up	up		up	up		0.334758	5.80888	NA	NA	0.393	37.7341	2.73074	86.1486	7.36879	12.3153
AT1G07520					up		4.18615	5.46883	5.67732	6.42967	3.64119	5.90773	2.87255	7.32738	NA	NA
AT1G07590			up				775.305	1083.39	245.266	590.458	190.665	333.43	141.484	128.884	195.941	117.69
AT1G07610						down	1000.54	1065.91	183.89	213.259	185.682	273.025	34.7527	33.2102	219.061	68.8606
AT1G07615						up	8.90508	5.91606	5.54137	6.85085	5.97783	7.3749	5.18635	5.56096	7.85119	16.6732
AT1G07630		up					10.1532	21.1648	10.7901	18.9755	9.03451	17.1732	11.554	9.74869	12.0301	13.1983
AT1G07670					up		18.454	15.7594	18.4778	21.6243	27.9636	31.0426	19.5298	76.1332	19.4441	26.7604
AT1G07700			down				12.1671	8.32772	23.1351	11.3652	28.1413	24.7438	60.8952	56.4728	29.1939	19.0575
AT1G07720	Core_up	up	up	up			11.7348	87.515	23.4477	51.1619	18.3839	91.4422	38.7028	30.8491	26.9241	31.3379
AT1G07740						up	NA	NA	NA	NA	NA	NA	NA	NA	3.18724	6.68257
AT1G07750			up				47.8387	42.3563	28.6394	68.7655	28.1794	28.6029	30.6245	21.1848	23.949	20.3829
AT1G07840						up	14.8221	11.4961	13.1869	12.8771	17.0284	12.2439	18.1792	15.2135	15.3162	42.5894
AT1G07870	Core_up	up		up	up		7.074	15.6685	7.62936	11.5521	4.68097	13.0883	6.57978	16.1904	9.326	9.83642
AT1G07880	Core_down		down	down			NA	NA	6.37908	1.91132	5.16582	1.957	NA	NA	5.8764	3.165
AT1G07890			up				458.266	784.29	973.297	5295.85	1084.8	1182.6	774.168	1019.38	389.223	491.065
AT1G07900	Core_up	up	up	up	up		0.36	69.6376	0.878954	7.47984	0.961534	25.6096	4.57402	15.1057	NA	NA
AT1G07920						up	140.642	86.9787	148.611	167.733	263.677	204.961	215.264	203.333	243.711	610.706
AT1G07985	Core_up	up	up	up			2.44289	74.9534	3.727	34.5539	1.7463	28.805	NA	NA	5.53597	2.76303
AT1G08050	Core_up	up		up		up	2.42113	5.65773	NA	NA	1.944	6.05089	4.50543	6.48787	3.31732	11.1186
AT1G08090				down		up	NA	NA	NA	NA	8.6626	1.37294	NA	NA	0.564	18.0778
AT1G08160	Core_down		down		down		12.9579	6.56146	8.64605	3.87826	16.0145	9.90596	12.3623	5.91557	45.4031	40.2563
AT1G08165		down					16.4115	2.936	NA	NA	NA	NA	NA	NA	NA	NA
AT1G08200				up			92.0268	106.472	169.296	94.6841	180.945	374.734	251.797	142.712	99.63	116.401
AT1G08230	Core_up	up	up	up			14.5741	53.1869	13.9202	52.8992	6.5125	19.4178	8.34647	5.76503	16.0177	10.1196
AT1G08250		up					8.87994	18.0441	5.73074	8.24811	9.21407	14.994	23.8357	16.5746	23.041	20.3829
AT1G08280				down			6.98225	8.02212	6.77475	5.229	7.85001	3.262	6.32598	3.80697	7.78003	5.63847
AT1G08290	Core_up		up	up			NA	NA	1.955	5.71947	1.78697	5.58181	NA	NA	NA	NA
AT1G08315				up			13.9676	19.09	8.02659	9.99438	5.93803	12.3728	5.279	7.41229	17.192	20.5005
AT1G08380	Core_down		down			down	1903.92	1519.82	1951.28	620.708	3739.01	3867.07	2623.5	2097.69	2305.99	810.806
AT1G08410						up	6.37978	5.04302	5.97133	6.72464	12.0633	8.376	13.7029	11.1465	7.32682	24.7016
AT1G08430						down	12.8094	8.07233	10.4189	17.3271	15.6042	9.83776	NA	NA	5.972	2.67197
AT1G08460					up		41.0035	23.0553	16.1698	25.7786	11.8505	14.4836	14.6409	42.886	20.1528	14.0324
AT1G08500				up			20.4911	33.6856	5.82108	2.89761	5.46215	11.1232	NA	NA	NA	NA
AT1G08520			down				62.0977	39.9483	84.447	34.5875	115.738	90.6172	142.59	117.04	113.735	75.6727
AT1G08550			down				24.8008	14.1446	58.9483	18.8099	55.6423	33.5373	34.5213	36.3903	45.1331	31.8014
AT1G08560	Core_down		down	down			17.8225	12.4366	22.3687	8.40619	49.4373	21.3475	14.619	12.2279	46.0271	27.8681
AT1G08570					up	down	91.3027	76.7464	81.9207	59.6324	39.2693	53.201	88.0852	198.706	86.258	10.7884
AT1G08580						up	46.3556	35.5921	31.3334	29.931	60.4352	33.2057	53.5575	31.306	60.0091	172.438
AT1G08590				down			NA	NA	NA	NA	5.60926	2.30731	NA	NA	NA	NA
AT1G08610						up	NA	NA	NA	NA	NA	NA	5.54194	3.80697	3.92829	8.85484
AT1G08630	Core_up		up	up			42.6572	47.8983	1.53103	15.7589	0.503	9.77787	NA	NA	NA	NA
AT1G08650				up			37.8808	31.9427	10.371	19.502	29.9263	99.296	66.8365	62.9851	56.2364	44.7951
AT1G08810	Core_down	down		down			9.21464	2.17548	8.84387	4.55269	9.066	4.125	10.0627	5.24384	7.23207	9.10406
AT1G08890	Core_up	up		up		up	18.0076	52.804	11.486	22.2229	13.0224	36.7178	NA	NA	5.44145	13.4984
AT1G08900				down			13.2362	10.6271	20.9288	12.4737	5.95742	2.29827	12.8116	18.6271	NA	NA
AT1G08920	Core_up	up	up	up			12.2894	82.551	21.5698	58.2343	13.5552	88.2633	8.57379	13.1676	7.18613	7.98745
AT1G08930					up		59.2583	54.7233	223.474	131.998	29.6444	25.4477	11.8495	42.5557	32.9829	59.5948
AT1G08940	Core_up	up	up				10.8729	28.1749	8.84387	27.5332	7.52162	11.6022	NA	NA	25.2642	40.5049
AT1G08980	Core_down		down	down		down	149.671	78.7066	91.2668	40.4313	38.6422	17.0197	11.4474	18.3416	24.6634	7.89002
AT1G09010						down	27.7268	22.7968	30.065	26.76	24.3842	18.2512	22.5205	18.7411	27.2641	12.7234
AT1G09070	Core_up			up	up		115.079	193.578	96.6489	123.852	59.841	230.855	69.845	407.516	187.752	176.292
AT1G09080					up		NA	NA	NA	NA	NA	NA	5.21798	47.6867	NA	NA
AT1G09140					up	down	33.6329	48.1274	72.0519	129.131	60.6997	68.8443	48.4533	447.537	55.1719	18.9998
AT1G09190						up	NA	NA	NA	NA	NA	NA	NA	NA	3.15001	8.07044
AT1G09200				down			72.7134	83.9614	96.1841	55.0062	196.873	88.3628	77.8049	57.9021	327.906	334.764
AT1G09210				down	up		63.2654	38.9683	73.5414	94.2155	197.411	77.0292	124.177	375.216	101.387	146.568
AT1G09240	Core_up		up	up			9.88191	17.7843	2.59003	51.4328	11.1812	25.1458	12.751	6.68081	NA	NA
AT1G09300						up	5.16511	5.55967	4.48231	8.55224	7.16995	5.17037	5.742	7.41229	4.71263	13.0388
AT1G09310		up					259.367	1633.17	406.003	601.975	847.891	1601.37	1236.21	643.894	2274.27	1604.46
AT1G09340	Core_down	down	down			down	120.363	41.0332	804.628	116.098	586.98	474.349	823.095	501.658	636.611	292.472
AT1G09350						up	NA	NA	NA	NA	NA	NA	11.8781	7.55353	0.2315	58.2304
AT1G09390	Core_down	down		down		down	11.9029	4.73829	7.10407	4.2985	11.527	1.63656	11.6623	9.3996	9.65338	1.876
AT1G09415	Core_down		down	down		down	30.0533	23.1541	43.6081	17.7659	12.734	5.43921	12.1313	18.0847	23.2104	5.12289
AT1G09420			up				8.72098	6.94807	4.993	14.3901	NA	NA	NA	NA	NA	NA
AT1G09460		down					16.6831	4.27992	8.15846	9.77712	8.18419	4.33641	NA	NA	7.88533	7.87672
AT1G09490		up					37.9545	117.414	28.4632	47.3892	22.1326	42.4919	42.1063	32.9817	20.5901	12.9916
AT1G09500		up	up	up		down	2.948	252.181	19.5074	360.415	7.74473	80.607	2.73074	5.38394	11.4881	1.90121
AT1G09530	Core_up	up	up	up			13.2512	48.1803	8.2828	47.747	8.08841	23.552	8.15486	12.5921	11.6099	5.8107
AT1G09560			up				120.756	187.874	103.313	247.642	73.045	94.1838	59.2562	52.1479	204.715	189.368
AT1G09575		down					10.5303	5.02067	5.05454	3.012	NA	NA	NA	NA	NA	NA
AT1G09630				down			23.8383	18.9041	21.6283	17.1411	27.6532	11.4114	20.1983	15.4228	13.3746	18.9998
AT1G09750	Core_down	down	down	down	down		112.32	24.8817	60.8076	7.67951	127.283	20.4129	168.09	76.329	106.137	73.2182
AT1G09780						up	68.0496	71.7738	110.236	115.004	142.605	118.184	94.2954	65.6684	98.1602	227.065
AT1G09810						up	5.9222	4.01633	7.77751	7.72685	6.35224	3.69755	8.24261	6.985	5.51208	11.325
AT1G09812						up	NA	NA	NA	NA	NA	NA	NA	NA	1.738	5.0825
AT1G09830				down		up	21.7597	15.9534	14.6636	12.9025	25.9714	12.2403	34.3959	36.9295	31.959	71.3296
AT1G09900				down		up	7.70846	5.83258	9.77812	9.553	9.45449	4.50799	15.9235	9.92011	9.75255	19.7463
AT1G09930				up			NA	NA	NA	NA	0.039	6.239	NA	NA	NA	NA
AT1G09932	Core_up		up	up	up	up	NA	NA	1.955	6.22182	3.59595	23.8065	7.24182	30.9758	2.24377	9.37992
AT1G09940	Core_up			up	up		13.4461	16.5406	15.8133	12.9025	8.6866	19.6266	7.92174	17.317	7.00109	6.1413
AT1G09950	Core_up			up	up		NA	NA	NA	NA	0.347	7.97379	2.64307	14.2456	NA	NA
AT1G09960				up			7.13395	8.42998	4.5948	8.18472	4.20906	8.53903	NA	NA	5.53597	5.89118
AT1G09970		up					52.7773	146.851	142.16	215.055	67.7061	86.1232	23.2043	42.3153	58.3359	52.1795
AT1G10020	Core_down		down		down		29.6623	19.5108	41.0957	7.59047	8.193	11.1762	15.2002	5.4595	38.1561	36.7355
AT1G10030				down			41.7183	26.6191	20.3725	13.277	25.9124	12.5472	18.2264	16.6543	16.4983	20.9605
AT1G10040	Core_up		up		up		NA	NA	2.44485	6.16537	NA	NA	1.97307	5.0789	NA	NA
AT1G10050					up		NA	NA	4.96665	8.2558	5.30052	6.921	6.57978	33.8194	5.11248	4.60389
AT1G10070		down	up				88.8291	37.3953	4.80518	33.4658	NA	NA	NA	NA	NA	NA
AT1G10150	Core_down		down			down	17.3358	15.2615	16.7489	7.89902	6.29002	7.19786	14.5499	11.4691	10.826	2.8544
AT1G10170				up			14.8122	26.1949	17.1877	17.9141	10.1045	59.2754	14.1677	27.1064	15.3779	17.5915
AT1G10230					up		13.6955	16.8019	11.9725	11.7187	10.1045	12.0161	15.9982	87.0483	13.0234	12.3956
AT1G10270						up	NA	NA	NA	NA	7.155	5.077	9.36787	6.54317	16.2769	48.1347
AT1G10280				up			NA	NA	NA	NA	2.50282	5.54955	5.926	7.51148	NA	NA
AT1G10340					up		NA	NA	NA	NA	NA	NA	4.4787	20.1677	NA	NA
AT1G10360	Core_down		down			down	26.6632	15.0759	52.6055	12.5195	44.7627	30.783	83.1899	74.1705	34.156	4.55099
AT1G10370		up	up	up	down	up	2.61946	83.913	32.6396	77.9532	85.4643	328.422	465.244	175.966	71.9272	154.033
AT1G10380				down			11.3152	7.63038	13.6464	9.16468	12.0151	5.73746	11.6781	18.475	11.5149	8.59098
AT1G10410	Core_up	up	up				16.5265	41.2113	19.6989	47.6837	35.0497	45.3418	12.3926	14.0254	15.5541	27.8628
AT1G10470	Core_down	down	down	down		down	169.14	42.207	91.7589	10.4054	86.815	32.4955	110.336	71.0561	57.7821	27.8319
AT1G10480	Core_up	up	up				2.26026	8.65495	2.166	5.07511	NA	NA	NA	NA	NA	NA
AT1G10490						up	NA	NA	6.17336	4.70451	11.5171	7.3887	15.5554	12.9385	8.16983	23.949
AT1G10550			down				NA	NA	10.8934	4.584	NA	NA	NA	NA	NA	NA
AT1G10560				up			NA	NA	NA	NA	1.133	7.3467	NA	NA	NA	NA
AT1G10585	Core_up	up		up			2.44289	74.7938	11.3031	19.5807	5.01596	37.9012	NA	NA	NA	NA
AT1G10657	Core_down		down		down		NA	NA	7.73852	2.67887	14.0433	8.032	30.8628	8.77002	5.6273	4.37684
AT1G10682	Core_down			down		down	296.254	344.028	170.063	141.323	145.798	59.779	42.7472	28.16	129.365	44.3271
AT1G10740	Core_down		down			down	17.7249	21.0808	42.182	13.8306	12.6473	18.5698	27.8124	34.8032	29.6335	11.7415
AT1G10760						up	38.9389	74.2052	41.5035	60.9093	112.781	222.077	50.8454	76.0832	50.8019	196.42
AT1G10850			down				6.95397	3.98089	8.419	3.46854	12.1391	10.7752	12.8787	6.52993	17.1354	18.3869
AT1G10910	Core_down		down	down			11.4933	5.96294	21.5899	10.2743	21.7111	7.61162	21.0604	19.8555	20.5594	14.6546
AT1G10930				down			NA	NA	NA	NA	7.11207	3.19555	5.83592	5.71903	4.19327	6.76167
AT1G10960	Core_down	down	down			down	165.717	81.728	427.779	114.224	376.52	299.137	879.036	1390.34	1090.38	315.684
AT1G10970					up		6.60521	3.74095	NA	NA	NA	NA	5.75876	19.4592	NA	NA
AT1G11050	Core_up		up	up	up		7.22358	10.7379	5.29927	11.8363	3.22031	7.83698	6.712	16.0282	5.2774	6.76167
AT1G11080	Core_down	down		down			9.62749	1.62354	NA	NA	6.454	1.57872	NA	NA	NA	NA
AT1G11100					up		NA	NA	NA	NA	NA	NA	0.54	5.1134	NA	NA
AT1G11120		down					5.16511	1.15802	NA	NA	NA	NA	NA	NA	NA	NA
AT1G11170	Core_up	up	up	up			2.16926	9.57328	2.62777	7.83798	2.768	9.00953	NA	NA	NA	NA
AT1G11175						down	74.4617	48.5155	19.707	16.5974	7.499	13.0761	10.2928	10.9712	9.31615	4.10852
AT1G11180						down	14.025	8.05159	7.72612	8.13813	5.8321	7.42601	7.746	8.53456	7.62037	2.65096
AT1G11185				up			19.6415	9.79823	7.42568	6.33296	2.14171	39.6452	NA	NA	NA	NA
AT1G11190	Core_up	up	up				4.70362	50.8526	2.42303	10.2628	4.56038	5.91354	NA	NA	NA	NA
AT1G11210	Core_up	up	up	up	up	up	13.4265	84.4685	3.42383	16.9262	5.05181	25.8236	1.99507	7.13939	5.18267	51.8425
AT1G11260	Core_down	down	down				555.698	128.551	237.525	40.2779	40.2911	24.2628	20.5368	17.9954	66.71	38.0236
AT1G11280				down			7.29506	5.99235	10.3542	8.96245	12.8709	5.81738	12.0447	6.39288	10.0822	14.1017
AT1G11310		up					32.6363	86.7932	64.9848	80.3582	37.0807	24.4467	51.7108	46.5263	46.9084	36.4965
AT1G11330	Core_up	up	up			up	4.68176	17.1481	10.1163	20.4336	5.91193	8.20414	19.6151	20.1868	4.8953	10.1915
AT1G11350	Core_down		down	down			8.51273	6.80941	16.2233	5.27389	5.341	2.54	11.0709	13.5884	12.4875	11.8141
AT1G11380			down				29.5425	25.8717	36.3616	14.4668	8.6866	9.36526	NA	NA	13.6766	11.0445
AT1G11410						down	NA	NA	5.20296	8.124	4.85408	5.99124	20.0404	14.8129	13.5272	5.76925
AT1G11440					down		9.26674	7.50529	10.1163	7.27007	9.82856	5.46663	15.1843	6.932	13.2252	6.94263
AT1G11450	Core_down	down	down	down			9.53129	2.4659	11.3772	4.75323	9.86103	2.53678	NA	NA	7.32682	4.42719
AT1G11530	Core_down		down	down		down	113.657	76.3479	73.0784	25.1152	13.8525	5.06166	15.2833	16.1329	29.6439	6.42267
AT1G11545	Core_down	down	down	down	down		81.1912	11.809	21.9788	3.24	23.3992	5.70977	22.3485	7.59034	27.2013	45.6615
AT1G11655		down					9.45197	3.307	NA	NA	NA	NA	NA	NA	NA	NA
AT1G11660					up		10.9041	12.9269	16.3474	14.8131	20.3227	16.6981	15.41	47.2883	18.492	22.8111
AT1G11670	Core_down	down	down				17.35	4.37563	18.5444	8.6487	32.5128	25.7059	NA	NA	16.2464	13.7536
AT1G11700			up		down		18.2412	24.1488	9.92003	25.537	18.479	14.617	39.9377	11.3564	95.7184	92.2743
AT1G11735		down					15.7231	3.38103	NA	NA	NA	NA	NA	NA	NA	NA
AT1G11820	Core_down	down	down				33.2566	12.5184	27.9219	9.30399	33.8281	19.8875	54.4563	27.7425	29.2917	22.1929
AT1G11840			up				137.171	217.568	379.357	918.127	522.059	695.95	263.688	236.108	361.604	328.684
AT1G11850	Core_down		down	down	down		46.887	35.0749	13.7655	2.45932	56.9175	25.5973	39.5947	18.2424	36.7319	20.6875
AT1G11860	Core_down	down	down			down	349.708	110.477	1130.28	241.746	790.775	496.598	756.984	459.103	756.984	269.057
AT1G11910			up				319.607	383.849	265.117	1102.33	236	312.266	275.056	209.718	205.111	167.844
AT1G11950				up			NA	NA	NA	NA	2.23876	6.00695	NA	NA	NA	NA
AT1G11960	Core_up			up	up		3.814	6.241	NA	NA	3.48261	16.9243	3.21455	22.1589	NA	NA
AT1G12000				down			35.2417	25.8873	41.5426	32.5799	94.7701	38.2824	44.763	43.5695	50.6281	79.5081
AT1G12010		down					30.1626	11.1685	14.205	8.20543	NA	NA	NA	NA	NA	NA
AT1G12020	Core_down	down	down	down			13.9095	3.95155	10.3952	4.01455	11.5819	4.37727	17.0094	8.74174	13.583	18.5268
AT1G12030						down	NA	NA	NA	NA	NA	NA	NA	NA	11.4279	2.70445
AT1G12040		down	up	down			6.60521	2.32575	1.539	6.10517	11.2365	0.889184	NA	NA	5.34251	8.59098
AT1G12060					up		NA	NA	NA	NA	6.65612	7.48711	12.1513	71.2775	14.6147	13.1179
AT1G12080	Core_down	down	down	down		down	245.483	54.6477	70.5153	10.2919	90.8002	14.0873	30.6583	27.2737	181.469	75.9117
AT1G12090			down		down	up	762.516	780.219	459.67	190.112	932.63	922.889	962.147	298.495	1203.8	2416.39
AT1G12140				down			16.7302	19.125	19.5908	34.8008	38.202	18.7623	33.1079	28.6946	37.3493	32.1671
AT1G12160		down					10.5028	4.1428	NA	NA	NA	NA	NA	NA	NA	NA
AT1G12200			up				17.8225	21.9742	20.1156	76.9999	22.8858	23.2825	NA	NA	47.4363	40.5049
AT1G12230	Core_down	down	down			down	85.8465	26.4426	46.4352	20.3238	65.3134	43.3136	50.3165	41.1374	39.0188	15.6959
AT1G12240	Core_down	down		down		down	64.8133	26.1949	85.0917	67.5704	73.4421	29.382	103.722	81.8044	81.4507	17.289
AT1G12244	Core_down	down	down			down	9.85845	4.80728	12.6167	3.47702	8.62129	7.29752	12.838	11.0509	9.45299	4.53984
AT1G12250	Core_down	down	down	down		down	59.1341	24.6289	60.1527	18.3468	49.045	24.1721	60.1266	47.9135	78.3252	17.3261
AT1G12320		down					5.51482	2.16113	4.17226	6.86526	8.53876	5.38668	7.7258	5.35072	14.8082	18.1507
AT1G12330		down					12.6639	6.25594	10.445	5.9907	14.2885	7.61162	16.5418	14.0254	30.0422	30.6443
AT1G12420	Core_up	up		up			4.64823	14.0521	6.20206	6.37837	6.89844	19.9008	7.36853	8.951	5.29264	7.71843
AT1G12440				down			200.238	120.526	195.243	97.7947	56.5541	26.6095	62.1246	40.2004	86.833	47.4062
AT1G12460			down				NA	NA	6.68295	1.54576	NA	NA	9.42159	4.7875	5.2774	5.398
AT1G12480			up				NA	NA	2.24053	5.47732	NA	NA	NA	NA	NA	NA
AT1G12500	Core_down	down	down	down	down		21.1989	7.90301	36.1798	9.66807	27.2515	10.0906	46.4931	13.9513	41.141	44.1956
AT1G12520		down					13.7655	6.65396	65.2841	34.4643	22.9411	14.4027	85.9794	66.4876	24.2662	18.4363
AT1G12530				down			30.6351	27.6832	18.9831	18.7132	18.7223	8.65023	13.2856	11.6306	16.1302	12.7703
AT1G12560		down	up	down			23.359	11.4721	4.07138	14.4326	11.5171	3.92407	NA	NA	7.39006	8.789
AT1G12610				up			NA	NA	NA	NA	0.014	42.5389	NA	NA	NA	NA
AT1G12630						up	NA	NA	NA	NA	NA	NA	NA	NA	1.23803	6.38169
AT1G12670		up					0.456981	7.43826	NA	NA	NA	NA	NA	NA	NA	NA
AT1G12710						up	20.3745	14.5903	18.8019	11.7943	7.886	12.0916	6.8682	5.44269	3.79345	10.6602
AT1G12740	Core_down	down	down	down			5.9222	1.811	6.42985	1.54576	16.4525	5.14253	NA	NA	NA	NA
AT1G12750					down		13.6765	11.7642	17.6874	9.63988	21.688	21.7813	34.068	11.0037	17.336	24.1894
AT1G12780						down	152.755	82.9505	91.9247	84.6259	19.1046	12.2029	12.2417	13.5603	26.5002	10.3135
AT1G12805		up					5.95684	33.4063	NA	NA	NA	NA	NA	NA	NA	NA
AT1G12820					down		23.7319	19.0584	20.9381	27.8152	24.3842	19.1802	37.891	18.5406	20.8016	17.6068
AT1G12845	Core_up	up	up	up		up	23.5416	65.9168	7.2311	25.8145	28.6057	62.9382	10.8857	9.71837	3.75595	12.949
AT1G12850					down		27.745	19.865	24.9976	24.7547	27.3085	22.2829	36.0638	16.9883	16.6555	25.1495
AT1G12860	Core_down		down	down	down		13.2715	8.59197	19.7767	5.56125	25.1744	11.0943	26.4652	12.407	15.1803	10.047
AT1G12880				up			4.19971	8.19943	10.5609	12.1916	8.1705	17.4193	9.70925	13.2104	10.4621	10.2975
AT1G12900	Core_down	down	down			down	456.632	113.08	1582.83	212.725	1167.57	764.203	1494.17	823.095	866.443	239.192
AT1G12950	Core_up		up	up			7.97419	5.26405	3.6083	9.08902	9.96452	40.542	NA	NA	NA	NA
AT1G12990			down				12.3427	17.7217	18.7593	8.17394	8.85179	15.4744	25.6296	22.3375	7.69018	10.3342
AT1G13030						up	NA	NA	NA	NA	6.43294	4.14856	7.32195	6.2682	6.75533	13.9428
AT1G13050						up	NA	NA	NA	NA	NA	NA	NA	NA	4.68422	10.7985
AT1G13080		up				down	16.0458	47.1712	10.1364	13.5982	13.2715	7.68182	78.8676	101.983	23.4831	3.21902
AT1G13090			up			down	23.4355	33.2042	24.6468	62.9804	21.2838	22.2629	52.2003	48.0373	26.0678	9.42277
AT1G13110				down			36.1738	36.325	53.733	59.4999	24.9399	5.01596	53.2965	30.2996	31.0102	42.3107
AT1G13160						up	7.15696	6.47456	10.1661	8.35207	18.71	15.4537	17.6294	13.8535	16.3402	41.2363
AT1G13195	Core_up			up	up		8.46076	16.4209	9.81545	16.2298	7.45355	15.3488	5.58876	13.4451	5.84969	6.96632
AT1G13210				up			7.20222	13.9702	18.729	26.0666	8.01504	18.848	8.67422	9.82993	6.84	11.0286
AT1G13250			down				10.8392	5.99235	7.39293	2.312	14.1474	11.7257	25.5452	17.8343	14.8401	15.0605
AT1G13260			down			up	42.6928	22.1589	29.4904	3.92671	14.0634	20.3	12.7715	23.7056	12.3028	44.6397
AT1G13270			down				43.273	35.7994	46.1301	21.4484	37.3814	29.7207	18.462	32.4792	40.0143	52.3241
AT1G13300	Core_down		down	down		down	26.9032	16.2842	18.5744	3.10445	18.1653	5.66996	NA	NA	39.307	16.2675
AT1G13340	Core_up			up	up	up	8.4405	13.2298	7.2311	13.9025	2.44781	15.323	6.41981	53.1759	2.96193	7.45819
AT1G13360			up				112.766	183.073	54.2348	132.264	76.4697	88.0611	86.833	142.337	69.539	43.2769
AT1G13380		down					49.5416	19.9164	32.3121	18.2437	20.5573	17.4584	22.9332	22.0583	19.9192	25.9848
AT1G13420	Core_down	down	down	down			18.2412	0.916	22.9469	1.92	39.8409	1.34518	NA	NA	5.73194	2.98397
AT1G13448					down		7.78525	14.205	NA	NA	NA	NA	6.76721	1.932	NA	NA
AT1G13480						up	NA	NA	NA	NA	NA	NA	NA	NA	0.201232	15.2087
AT1G13520	Core_up	up				up	2.06159	5.75281	NA	NA	NA	NA	NA	NA	1.149	10.9151
AT1G13570						down	19.6415	13.3959	13.4015	8.789	9.42577	9.69078	7.44133	10.2944	6.68564	2.49292
AT1G13590			up	down			13.4763	18.4772	3.53252	9.6056	10.6227	3.056	NA	NA	6.6701	10.0647
AT1G13600					up		NA	NA	NA	NA	NA	NA	3.01295	7.12176	NA	NA
AT1G13609	Core_down			down		down	NA	NA	NA	NA	22.9852	5.90773	12.0181	9.22697	80.6819	34.1667
AT1G13640			down		up		28.6687	17.408	46.5631	21.6912	10.633	8.57892	15.9461	49.328	17.0517	15.4088
AT1G13650	Core_down			down	down	down	NA	NA	NA	NA	27.9456	2.80593	231.719	53.0884	44.5153	0.851
AT1G13670	Core_down	down	down	down			14.6621	4.44494	15.8277	3.72655	12.0394	2.46534	NA	NA	11.864	13.6361
AT1G13690					up		32.9808	25.0919	19.3396	22.6124	24.8054	16.4052	22.2598	49.9408	27.7494	40.5479
AT1G13700						down	16.6517	16.6177	20.514	17.7819	NA	NA	NA	NA	5.2335	1.268
AT1G13710		down					7.30913	1.734	NA	NA	NA	NA	NA	NA	7.23207	10.496
AT1G13740	Core_up	up		up			7.08454	14.8013	8.04211	4.18704	7.91968	19.8138	4.35565	7.25553	10.9159	16.9359
AT1G13750			up				6.03475	9.66973	2.30196	5.09206	NA	NA	8.21352	10.4608	NA	NA
AT1G13820			down				18.8113	14.0612	35.0702	11.2808	37.7546	27.0846	51.946	50.3852	37.5721	19.1499
AT1G13830				down			7.72706	8.4944	6.6905	5.55175	6.29002	2.07886	NA	NA	NA	NA
AT1G13930	Core_up	up	up			up	658.688	1606.95	567.083	3124.63	1804.9	3025.04	810.806	598.392	1101.15	2274.27
AT1G13950				down			24.8008	22.8729	17.7679	18.0857	15.2191	6.57093	11.59	15.8197	8.58923	5.0825
AT1G13990		up	up	up	up	down	79.9511	247.642	27.2093	200.746	29.1581	119.257	19.2006	64.2073	53.4028	16.6419
AT1G14010					up		37.0923	45.1288	29.5781	41.6983	51.6856	37.5665	21.7671	48.3687	26.4786	19.3188
AT1G14030		down					16.002	6.03512	22.4332	11.7789	27.3558	14.8224	33.9417	31.9364	25.9726	18.062
AT1G14060						up	19.608	23.835	13.8176	17.1602	29.2808	19.7735	16.6399	15.7174	22.5219	83.9226
AT1G14070		up					3.012	6.99128	2.797	5.43311	NA	NA	NA	NA	NA	NA
AT1G14120		up		down		down	4.91602	11.9211	119.047	67.8491	60.7299	22.1926	NA	NA	26.5596	3.824
AT1G14130		up					8.68298	39.3327	12.455	18.1007	10.2196	11.5397	5.04915	6.09044	5.12516	2.586
AT1G14150	Core_down	down	down	down	down	down	79.6189	12.317	138.977	26.7356	75.6066	35.9726	152.812	75.0072	89.7769	28.5227
AT1G14160				down			7.70846	6.45618	NA	NA	6.78229	0.145275	NA	NA	NA	NA
AT1G14200					up	down	28.4783	16.828	16.1949	19.7767	6.268	7.61162	19.7125	235.446	17.4086	3.76051
AT1G14205		down	down		up		7.24467	3.43083	9.32096	3.29534	NA	NA	4.796	50.3488	4.44923	5.13912
AT1G14210	Core_down	down		down			36.4204	14.0852	27.9543	15.1868	48.0807	8.17	12.838	24.1214	12.0374	13.3355
AT1G14220		down					10.0988	0.228	NA	NA	NA	NA	NA	NA	NA	NA
AT1G14240	Core_down		down	down			4.77	6.81548	27.8677	11.4387	14.6677	5.89155	NA	NA	NA	NA
AT1G14250	Core_down		down	down		down	NA	NA	22.9943	2.371	81.663	27.734	45.7863	64.8519	30.2894	7.87672
AT1G14280			down				32.4222	28.3289	27.4753	5.47732	13.569	9.75727	59.7769	43.9376	24.1841	16.7274
AT1G14290			down				66.9037	70.6264	36.9931	7.06612	17.9439	11.3269	17.9628	21.1848	14.2591	8.43988
AT1G14300						up	13.4149	12.8307	8.93523	8.72616	9.73608	9.265	10.4694	13.7648	8.2927	17.4955
AT1G14330		up					8.28956	17.373	14.0568	16.6324	5.72508	9.52977	5.98864	5.71903	9.07593	11.4962
AT1G14340			up				21.5495	31.0855	12.6269	33.4993	12.0255	9.43006	13.2763	10.2511	11.3933	8.70271
AT1G14345	Core_down	down	down		down	down	42.625	5.02067	78.4159	20.057	90.4311	75.1576	208.32	83.6558	130.359	48.2165
AT1G14360				down	up		8.02475	11.6942	13.5957	19.9281	40.1615	18.4591	19.4138	192.077	14.0579	7.17451
AT1G14370	Core_up	up	up		up		5.55819	14.1004	6.08227	23.1725	4.55292	6.113	6.01425	23.7795	NA	NA
AT1G14440		down					6.01771	2.84255	NA	NA	12.108	8.70266	7.75775	7.356	7.71995	7.98745
AT1G14480					up		NA	NA	NA	NA	NA	NA	1.02092	6.00016	NA	NA
AT1G14490						up	NA	NA	NA	NA	NA	NA	NA	NA	3.05	6.67512
AT1G14520	Core_up	up	up	up		up	6.48916	25.3381	10.6497	77.2282	3.782	32.4244	NA	NA	4.47564	13.8203
AT1G14530	Core_up	up		up			5.64394	11.9848	NA	NA	2.986	10.081	NA	NA	NA	NA
AT1G14540	Core_up	up		up		up	0.773389	9.80963	NA	NA	0.727	44.7006	NA	NA	1.60883	17.6521
AT1G14550						up	NA	NA	NA	NA	NA	NA	NA	NA	0.179	5.3625
AT1G14600					down		5.02871	7.77351	NA	NA	NA	NA	5.13905	2.24083	NA	NA
AT1G14630				down			NA	NA	NA	NA	5.68474	2.257	4.22652	5.63013	5.76089	4.74086
AT1G14700	Core_down		down	down		down	10.1782	8.64236	18.914	8.85724	11.5727	3.78807	28.3831	15.8002	26.0678	3.66956
AT1G14720				down			50.3567	56.9119	61.1131	56.2319	38.3269	16.9243	19.0841	13.0555	48.2252	45.2622
AT1G14730	Core_up	up	up				16.6165	55.7863	12.831	50.5398	12.0633	15.9916	NA	NA	7.92606	8.07044
AT1G14810						up	59.3598	30.1748	51.5842	36.5276	97.0124	49.0518	68.5044	68.4755	59.9896	132.745
AT1G14840					down		6.05875	4.41448	10.5609	5.27859	16.3977	15.6776	27.18	12.1194	18.3587	15.7301
AT1G14870	Core_up		up		up		136.3	242.109	43.3199	87.3366	62.9511	74.6186	1.68218	13.3536	96.8899	146.893
AT1G14880		down	up			up	7.65894	1.19068	2.14914	7.52649	NA	NA	194.02	353.242	2.69134	6.11011
AT1G14890			up			down	53.3072	32.9072	18.1019	52.0442	21.0971	27.6284	16.6732	16.3824	52.5329	18.603
AT1G14900	Core_down	down		down		down	47.2764	22.3425	38.341	38.1393	48.8091	21.1145	11.8495	9.82993	162.748	68.5409
AT1G14920			down				38.5666	19.2253	25.62	11.9397	14.325	13.505	24.413	14.2662	21.0667	20.2171
AT1G14960	Core_down	down	down	down		down	37.5696	4.37563	45.1376	1.79635	26.1692	0.855	NA	NA	49.7149	9.271
AT1G14980					up		162.52	109.077	133.836	142.311	245.479	157.992	137.019	488.941	151.481	219.061
AT1G14990			up				14.964	20.9605	7.14728	14.5309	11.6465	8.97339	8.81063	9.05967	9.29245	12.62
AT1G15010		down		up	up	up	8.87994	4.1514	9.11487	5.28486	1.322	9.18689	1.12584	6.903	1.0921	5.18119
AT1G15040		down		up			21.3573	6.40142	NA	NA	1.092	6.87029	NA	NA	NA	NA
AT1G15100			up				40.3614	24.021	18.2392	41.3673	37.7659	42.9072	26.8564	27.4697	62.7051	44.4945
AT1G15110	Core_up		up	up			10.371	13.0115	11.2418	24.0459	9.65068	23.1856	3.58606	5.54574	11.3403	14.5774
AT1G15125	Core_down	down		down			169.296	19.0584	75.0352	54.7233	8.71141	1.68279	5.90903	4.8041	7.0241	7.60147
AT1G15180	Core_down		down			down	29.5917	20.4457	24.5582	6.17336	17.2446	13.6858	36.3533	31.6137	23.041	11.2647
AT1G15210		down					9.08587	2.92514	11.9725	7.17061	16.6395	13.12	NA	NA	7.91145	8.18598
AT1G15250						up	40.2082	28.378	24.3236	25.9589	34.2726	18.5698	25.3553	22.8871	31.1285	72.2673
AT1G15260					down		24.1377	16.8993	26.13	18.2868	17.082	10.5411	58.981	16.5126	44.9177	32.3944
AT1G15270	Core_up	up	up				530.406	1176.97	381.674	804.628	327.889	287.467	222.431	191.916	153.137	170.218
AT1G15290	Core_down		down		down		10.1276	5.25323	27.2093	12.9611	35.4099	22.565	79.9553	32.6385	39.8712	30.3347
AT1G15310	Core_up	up	up				3.05151	10.9208	4.20796	21.5869	3.932	5.40444	NA	NA	8.21273	7.87672
AT1G15330	Core_up	up		up			1.66836	5.7294	NA	NA	0.046	11.6282	NA	NA	NA	NA
AT1G15380			up				85.5537	69.9769	25.2036	151.737	27.3002	14.9813	NA	NA	12.0009	13.2368
AT1G15385	Core_up	up	up	up			2.04866	5.22652	0.751	7.15371	0.974962	5.04028	NA	NA	NA	NA
AT1G15390			down				34.4974	24.3192	25.0201	12.1791	35.5795	22.9047	26.4484	28.7623	44.2471	43.7792
AT1G15405			up				14.4569	14.9108	9.39623	27.9347	81.5041	48.5112	11.598	9.3067	38.7745	62.2865
AT1G15410		down	down			up	9.97198	3.75216	13.0395	5.56125	8.80085	9.49902	18.8256	37.1996	8.74487	23.2796
AT1G15415		up					4.70362	39.7743	5.27887	7.89902	NA	NA	NA	NA	NA	NA
AT1G15420						up	22.8532	19.0338	20.4911	23.3947	33.7085	30.6718	22.0454	21.103	21.342	68.9385
AT1G15430	Core_up			up	up		10.8729	21.7657	10.371	14.9714	8.01504	31.5799	7.46099	15.5729	7.78003	11.9054
AT1G15440						up	13.3827	9.26766	7.46287	9.67772	14.4702	13.0203	12.1513	10.7569	11.6193	46.4215
AT1G15480						up	7.323	5.55967	NA	NA	7.051	4.07713	4.34285	5.12567	6.3779	13.2243
AT1G15510						up	NA	NA	NA	NA	NA	NA	5.88393	5.79951	5.745	14.9137
AT1G15520	Core_up		up	up			NA	NA	1.98431	10.318	1.0245	7.72721	NA	NA	NA	NA
AT1G15570	Core_down	down	down				5.55819	2.69399	8.56384	2.53088	13.6417	10.5338	8.38418	8.90298	6.15786	3.92584
AT1G15580				up			NA	NA	NA	NA	1.207	9.5393	4.05112	6.71434	NA	NA
AT1G15670	Core_up		up	up	up		45.4094	43.3131	26.5087	79.6189	5.68474	15.9672	2.24916	5.50624	12.7721	11.3663
AT1G15690					down		234.088	127.802	286.953	201.58	276.031	246.443	466.689	207.754	254.843	299.482
AT1G15730		down					36.3052	14.8148	29.9873	18.5411	29.261	14.9112	43.0596	34.5967	37.827	38.958
AT1G15740						down	44.3845	37.6344	49.6906	53.4594	23.8297	22.7103	27.284	36.3628	18.6594	3.44873
AT1G15790	Core_up		up		up		3.8968	5.62294	3.676	12.7386	NA	NA	9.2233	18.7833	NA	NA
AT1G15820	Core_down	down	down			down	1345.69	363.48	682.078	139.395	3643.02	2935.06	3120.96	2514.23	5292.73	2544.82
AT1G15825						down	NA	NA	NA	NA	7.96338	5.01	19.9832	22.451	20.9816	1.631
AT1G15830	Core_down	down				down	15.601	1.647	NA	NA	7.102	4.61083	16.9786	17.9513	20.7087	1.16099
AT1G15870						up	NA	NA	NA	NA	NA	NA	NA	NA	1.00298	5.92562
AT1G15885	Core_down		down			down	24.7482	14.4097	10.0858	3.87113	5.52169	3.18652	6.50402	7.49512	6.98	1.98751
AT1G15950					down		57.7765	57.6098	85.5537	101.483	137.454	160.417	301.56	149.729	312.983	399.39
AT1G15980	Core_down	down	down			down	34.9595	6.37978	154.091	34.3501	112.98	95.6303	220.138	172.654	131.611	23.3268
AT1G16022		down					5.48879	2.57052	NA	NA	NA	NA	NA	NA	NA	NA
AT1G16030					up		NA	NA	2.67996	5.09874	NA	NA	4.14356	1203.8	NA	NA
AT1G16040					up		14.2655	19.8431	13.717	19.1879	14.7125	10.821	10.928	59.3444	8.00182	11.2032
AT1G16080	Core_down		down			down	40.2836	22.4218	107.088	29.3705	107.744	103.281	161.063	125.101	278.721	103.404
AT1G16090			up				NA	NA	2.495	7.65588	NA	NA	5.699	5.35072	NA	NA
AT1G16110		up					1.511	5.48439	NA	NA	NA	NA	NA	NA	NA	NA
AT1G16130		up					1.28036	10.6801	NA	NA	NA	NA	NA	NA	NA	NA
AT1G16260						down	NA	NA	8.55129	4.91478	NA	NA	18.6158	16.5126	5.8395	1.107
AT1G16280						up	5.70589	5.14922	6.29092	7.77394	11.0006	7.50233	9.44197	14.169	6.29028	17.9458
AT1G16300						up	7.22358	11.411	6.192	9.71482	16.996	22.5062	8.204	5.8635	9.29245	23.9629
AT1G16310	Core_up	up	up				3.32406	10.5193	3.11463	8.38433	5.6312	5.99124	5.105	2.825	3.10756	5.05772
AT1G16390	Core_down		down		down		NA	NA	8.061	0.873	NA	NA	4.999	1.30408	5.69677	6.51292
AT1G16400	Core_down	down	down	down			16.9071	3.59978	8.50384	3.84181	30.2406	1.47756	7.53065	5.38394	16.9684	32.9371
AT1G16410		up	up	down			9.89552	20.6001	9.4541	24.5562	141.696	13.5908	234.089	121.529	111.166	140.356
AT1G16445		down					5.09448	2.21124	NA	NA	NA	NA	4.9411	5.32905	3.60024	6.42267
AT1G16510	Core_up			up		up	8.32522	12.8759	NA	NA	1.7463	9.68219	NA	NA	10.5007	52.5846
AT1G16515	Core_up	up	up	up			2.659	28.2589	1.36726	5.25895	2.02195	12.1412	8.77822	6.17569	NA	NA
AT1G16540	Core_up	up		up			2.16926	5.91606	5.28642	9.57856	5.10987	10.6063	NA	NA	NA	NA
AT1G16650						up	NA	NA	5.486	5.69951	NA	NA	NA	NA	3.05805	9.746
AT1G16670				up			7.83736	9.78853	6.93877	12.7097	4.52186	11.7384	11.8495	10.6789	6.281	5.561
AT1G16720	Core_down	down	down			down	49.6906	22.6442	133.653	40.7591	70.3217	46.7805	172.021	86.5795	128.293	34.8828
AT1G16730						down	NA	NA	NA	NA	10.3597	14.0232	54.3112	44.6486	34.82	16.0456
AT1G16840					up		56.189	56.695	37.982	52.3375	37.7384	60.81	22.1914	48.6005	15.8485	9.87649
AT1G16850	Core_up	up	up	up		up	7.10407	188.609	3.31699	199.099	12.8074	250.512	5.66968	6.71434	13.9207	258.349
AT1G16880	Core_down	down	down			down	201.183	93.0149	461.027	150.256	244.829	137.144	363.162	217.539	241.243	76.9207
AT1G16920			down				62.4572	35.3685	39.9181	19.5392	56.6677	35.9467	36.2027	33.3889	26.3022	32.3443
AT1G17020	Core_up	up	up	up			6.40899	64.1691	7.85998	171.104	3.065	13.6791	NA	NA	NA	NA
AT1G17050					down		6.86261	6.241	31.9037	20.3778	36.7908	52.7574	120.35	54.1409	55.0684	59.7527
AT1G17100		down					44.3638	16.3078	132.826	81.4112	66.7302	33.3856	129.567	85.1269	128.104	90.5607
AT1G17140	Core_down		down			down	13.067	11.9502	23.359	8.99494	33.7731	34.4006	26.6199	22.8609	64.2455	30.3693
AT1G17147				up			12.178	20.1374	5.15132	7.65588	4.05476	10.9656	NA	NA	NA	NA
AT1G17170	Core_up	up				up	21.2366	165.105	100.79	128.551	96.0324	149.526	NA	NA	33.6521	145.75
AT1G17180						up	19.2009	37.0246	30.7079	38.8545	122.746	120.167	NA	NA	19.9115	104.082
AT1G17190	Core_down	down	down				40.2338	17.5671	59.5285	21.4687	76.7672	53.2489	6.28128	4.39263	12.3028	8.31819
AT1G17200	Core_down	down		down			91.5436	35.5076	35.44	17.6626	38.8013	13.8514	43.8333	44.8509	66.1457	35.4821
AT1G17220	Core_down	down	down				35.699	14.8243	107.548	37.9672	93.3797	64.9769	178.034	88.8961	154.29	149.552
AT1G17285				up			7.70846	8.07233	NA	NA	4.95143	13.9789	NA	NA	NA	NA
AT1G17310		up					1.04944	8.41991	NA	NA	NA	NA	NA	NA	NA	NA
AT1G17360						down	NA	NA	20.3448	13.2591	14.7468	16.9017	27.3393	24.2351	18.4345	8.48145
AT1G17380	Core_up		up	up	up		NA	NA	2.96864	10.5342	2.24797	36.3485	4.49537	30.3395	NA	NA
AT1G17420	Core_up		up	up	up		NA	NA	3.00245	14.9417	2.78279	49.8322	12.2903	33.403	7.82022	8.27477
AT1G17460					up		NA	NA	NA	NA	NA	NA	1.51014	9.53828	NA	NA
AT1G17550	Core_up	up		up			13.1238	30.4946	19.1428	27.157	17.8583	60.4972	32.1975	30.7502	26.7604	25.8562
AT1G17560				down			10.5467	6.22084	6.06199	3.37112	14.4967	3.97602	5.68153	4.4531	10.3419	14.9137
AT1G17650			down				29.9364	16.6422	40.7906	10.1919	41.688	29.2893	46.7772	36.5069	41.7921	22.7676
AT1G17665						up	8.80604	8.71301	12.0869	10.9154	NA	NA	NA	NA	4.3783	12.0437
AT1G17700		down					6.32451	2.21124	NA	NA	NA	NA	5.81395	3.30663	3.46	5.38766
AT1G17744		up					0.146	5.32986	NA	NA	NA	NA	NA	NA	NA	NA
AT1G17745	Core_up	up	up	up			18.2412	113.009	46.2952	325.934	45.5547	117.95	26.3573	27.7626	66.2236	96.1279
AT1G17830	Core_up	up	up	up		up	2.15598	8.99594	2.85409	19.76	3.36742	15.2463	NA	NA	2.9425	7.35401
AT1G17840				up			16.5265	29.8326	26.5376	32.2148	26.4411	62.8051	49.1789	27.4892	45.914	35.9578
AT1G17860						down	118.058	131.691	92.2219	97.5937	117.277	94.0291	12.2041	22.6623	47.2499	18.3022
AT1G17870	Core_up	up	up	up	up		1.35221	6.61453	1.97681	23.5527	2.94713	10.9117	14.6913	710.297	6.44882	4.38874
AT1G17940	Core_up	up	up	up	up		7.62312	35.8636	7.4581	15.553	8.25146	98.6794	9.36787	25.0123	6.4312	6.81764
AT1G17950		up					3.082	14.6802	NA	NA	NA	NA	NA	NA	NA	NA
AT1G17990					down		3.94045	7.75899	6.69312	5.29222	NA	NA	6.05601	2.67197	NA	NA
AT1G18060	Core_down		down			down	31.7631	24.4055	79.6991	28.6448	101.984	85.5786	186.846	119.899	115.856	49.5902
AT1G18090						up	NA	NA	NA	NA	NA	NA	8.22829	5.38394	2.75979	6.64457
AT1G18100	Core_up	up	up	up			4.56701	19.1497	3.05292	8.11901	7.58754	44.1272	NA	NA	NA	NA
AT1G18140	Core_down		down	down			NA	NA	6.2104	2.82845	7.13295	1.83522	NA	NA	NA	NA
AT1G18150					down		19.6967	19.1862	19.2701	15.6935	36.536	35.9612	49.7497	19.884	22.2073	33.0229
AT1G18170	Core_down		down			down	43.8011	27.7846	46.7415	20.931	28.311	23.1476	47.6817	38.7906	108.924	36.1195
AT1G18250	Core_down	down	down	down			11.885	4.43012	14.305	3.07305	44.2757	10.6191	18.7058	12.6214	69.8053	52.6781
AT1G18260					up		31.8924	26.7558	17.0543	20.5819	19.1539	20.5907	18.0895	60.5036	24.9248	14.4273
AT1G18300	Core_up			up	up		10.7282	9.91088	5.20296	9.00446	3.065	8.4731	4.76999	40.5355	NA	NA
AT1G18330		down		down	up		7.00521	2.09203	NA	NA	14.6415	6.12223	12.9839	72.9228	NA	NA
AT1G18370				down			NA	NA	NA	NA	11.279	5.13277	NA	NA	7.57091	6.91771
AT1G18382				up			NA	NA	NA	NA	3.63467	8.31405	NA	NA	NA	NA
AT1G18400	Core_down	down	down				12.771	2.59677	7.14728	0.341	NA	NA	3.89399	7.09404	5.57081	5.18119
AT1G18460						down	17.4271	10.132	19.3099	10.1072	15.5375	30.338	45.8109	46.051	17.3861	4.44091
AT1G18485	Core_down		down			down	NA	NA	6.91303	2.556	NA	NA	6.32598	4.94749	5.779	2.67197
AT1G18540						up	233.175	176.481	392.227	423.275	565.688	397.352	300.442	261.378	357.572	862.395
AT1G18570	Core_up	up	up	up	up		5.81817	30.535	8.85667	20.8353	1.723	21.0545	3.75048	11.8842	3.3821	5.42629
AT1G18590		up	up	down	down		10.7642	24.578	16.235	33.6856	78.5918	10.4857	100.746	27.5047	43.8611	46.3871
AT1G18620	Core_down	down	down		down	down	11.9519	5.58386	28.0039	9.85304	13.0156	7.9095	19.3188	9.50425	13.617	4.74086
AT1G18650	Core_down	down	down	down			37.8391	16.7325	31.6001	5.9907	34.8256	13.5299	46.7212	29.6953	38.3714	23.6344
AT1G18680			down				17.8637	11.612	9.08535	3.975	5.92047	7.86747	7.796	10.3282	7.60532	5.972
AT1G18710	Core_up	up	up				2.30301	8.55129	1.188	17.278	NA	NA	5.12692	4.83512	17.7631	20.0146
AT1G18720			up				114.289	136.451	88.371	312.227	92.7589	89.2197	62.9851	74.1123	96.745	49.9819
AT1G18730			down				145.086	74.5025	246.624	82.1701	123.277	106.143	162.573	119.547	191.682	101.766
AT1G18740				up			15.8893	29.6131	22.5585	24.5861	10.3597	42.2323	23.9454	47.7262	15.7962	21.1244
AT1G18773	Core_down	down	down				19.5226	5.98139	6.57152	2.47	NA	NA	6.28128	5.677	NA	NA
AT1G18800						up	22.2562	29.6508	28.5536	40.3339	47.7042	44.8392	26.0698	31.4205	39.8457	102.579
AT1G18810	Core_down				down	down	NA	NA	NA	NA	6.64449	4.85321	30.4807	10.3115	13.0682	4.464
AT1G18835		up					1.895	6.25594	NA	NA	NA	NA	NA	NA	NA	NA
AT1G18850						up	12.0496	10.1618	6.58595	9.86586	12.3039	7.43453	12.1313	7.61495	9.17384	28.9385
AT1G18870	Core_up	up	up	up			1.28036	14.1298	14.3795	49.0984	7.22677	47.0043	6.6528	4.39263	9.73464	10.4659
AT1G18880	Core_down	down		down	down		14.964	6.69138	18.5744	21.6163	20.1434	5.52876	8.13581	3.80697	15.5875	13.5597
AT1G18900						up	NA	NA	4.63597	6.1237	5.60926	6.00695	11.9018	8.83485	6.30211	16.1213
AT1G18970		down				up	5.55819	2.65512	NA	NA	NA	NA	NA	NA	3.43361	25.4244
AT1G18980	Core_down	down		down			35.1999	16.699	25.2036	21.1624	29.4663	9.55947	NA	NA	16.773	15.3329
AT1G19000						down	133.209	88.5273	156.507	83.3934	123.036	88.6712	235.139	129.612	169.775	42.8666
AT1G19020	Core_up	up		up	up	up	30.6681	176.801	39.5814	58.8027	7.2793	71.476	3.79204	120.676	30.1035	123.796
AT1G19050	Core_down	down	down	down			21.7597	2.6667	41.5035	2.53088	32.2742	12.6935	47.8247	41.4737	21.8702	24.9689
AT1G19150	Core_down	down	down			down	39.9104	6.74895	122.594	17.9231	103.215	52.4248	236.108	149.552	162.093	20.5317
AT1G19180	Core_up	up	up	up	up		12.0984	62.9919	36.3992	117.194	39.2693	246.992	7.4527	130.324	12.5518	25.1298
AT1G19190		up					2.91354	8.40982	NA	NA	4.51572	5.40444	NA	NA	NA	NA
AT1G19200	Core_up	up	up	up		up	22.7968	81.4666	1.417	17.4905	2.149	11.8401	NA	NA	1.563	5.48274
AT1G19210				up			NA	NA	NA	NA	0.133852	10.7839	NA	NA	NA	NA
AT1G19230		up					2.56551	8.60538	NA	NA	NA	NA	NA	NA	3.31732	5.23609
AT1G19240						up	35.0271	32.5362	8.59147	10.6187	11.0417	7.47907	9.34213	11.2124	10.714	35.4488
AT1G19270		up					4.1089	9.25824	6.45798	10.389	6.76054	8.21577	5.04915	8.684	5.2774	4.309
AT1G19300					up		5.73214	3.66204	NA	NA	6.71556	12.7776	7.80894	29.0415	16.1461	16.0456
AT1G19310				up			28.3041	28.1594	10.6801	12.948	15.0751	39.9036	8.6849	15.5103	5.12516	9.43902
AT1G19350	Core_down		down			down	105.782	85.8465	152.431	59.0764	75.5495	71.0707	76.0278	65.8632	184.148	77.3048
AT1G19370						up	11.4524	11.7961	10.4569	9.08902	10.2859	8.193	NA	NA	6.35716	12.8074
AT1G19380	Core_up	up		up	up		27.5706	90.2875	23.114	30.4625	5.53933	16.6375	7.75775	32.2265	6.92667	10.2189
AT1G19394			up				NA	NA	5.39999	13.9824	NA	NA	NA	NA	NA	NA
AT1G19397			up				15.37	13.861	8.24811	22.5057	NA	NA	NA	NA	NA	NA
AT1G19400						down	57.7154	43.4537	42.9859	21.9906	20.8483	28.145	65.9603	103.945	34.2354	16.6087
AT1G19450	Core_down		down		down		17.4575	21.7902	48.1952	20.5819	56.9921	54.1853	124.892	36.6711	32.8308	38.9921
AT1G19510	Core_down	down	down				17.3358	0.819977	9.55239	2.495	NA	NA	NA	NA	NA	NA
AT1G19540		down					33.3559	7.27458	6.44337	5.67785	NA	NA	NA	NA	NA	NA
AT1G19570	Core_up	up	up				231.722	694.089	453.077	2515.41	1105.19	1694.3	395.255	388.116	342.8	308.829
AT1G19610		down					20.1574	6.192	9.61189	10.9379	NA	NA	NA	NA	NA	NA
AT1G19630				up			NA	NA	NA	NA	1.607	7.64837	NA	NA	NA	NA
AT1G19640				up			NA	NA	NA	NA	2.34738	6.39542	8.22829	5.609	4.933	5.41458
AT1G19650						down	NA	NA	9.75315	11.4007	11.9814	19.7699	22.073	19.3977	8.41317	3.805
AT1G19660						down	136.451	133.209	187.317	146.679	84.0765	72.1487	74.2948	90.9593	111.509	9.45355
AT1G19670	Core_down	down		down		down	13.139	2.73077	32.3121	28.179	90.7449	38.668	154.133	190.903	198.392	58.2304
AT1G19720	Core_down		down			down	5.51482	4.89533	31.0018	9.67772	22.1326	14.617	37.4601	21.4315	39.1101	14.6986
AT1G19740		down					67.5573	25.8371	82.7466	68.5027	83.0217	61.4348	108.809	88.9673	76.9799	66.71
AT1G19770						down	70.5891	51.859	93.6384	74.0282	26.323	42.3721	40.0199	47.3639	41.0901	17.2773
AT1G19850		up					4.18043	9.11745	6.74276	12.9611	9.91801	12.5979	6.712	5.58395	8.22885	9.52334
AT1G19900		down					9.96346	3.62375	NA	NA	NA	NA	NA	NA	NA	NA
AT1G19940					down		NA	NA	NA	NA	NA	NA	6.82804	2.1835	NA	NA
AT1G19960		down	up	down	down	down	77.7514	13.3599	20.3633	41.0534	16.8739	1.00903	322.245	130.089	385.75	82.8774
AT1G19970	Core_up	up	up	up			3.87024	33.5353	5.6903	13.1362	5.98576	31.1012	13.5179	13.9185	6.94206	7.92964
AT1G20010	Core_down	down	down	down			161.175	76.8741	98.8359	29.4494	147.555	40.0584	60.2	47.9573	63.647	100.165
AT1G20020			down				254.276	210.436	766.412	196.717	795.72	487.001	414.956	446.102	426.427	248.576
AT1G20030	Core_up	up			up		5.41403	16.7051	NA	NA	13.0563	21.0229	2.29	13.4333	8.10694	9.43902
AT1G20070	Core_up			up	up		4.33662	7.65588	NA	NA	26.8069	104.569	27.9855	90.3479	11.8455	11.2797
AT1G20090			down				73.6145	71.8756	129.131	62.4873	51.4511	42.7899	48.398	34.4569	35.9403	31.6605
AT1G20100			up				23.9828	33.3597	53.9412	169.296	51.1392	80.3676	44.0539	60.2497	26.0256	45.3526
AT1G20190	Core_down	down			down		69.1819	24.6521	7.97483	7.35099	12.4726	10.6743	34.9782	13.5136	21.8031	13.5982
AT1G20300						up	5.87365	6.02174	NA	NA	5.91193	4.85321	8.25016	7.05175	6.8682	14.1296
AT1G20310	Core_up	up		up	up		0.025	11.1612	NA	NA	0.0747605	7.42601	0.44324	10.4453	NA	NA
AT1G20330					down		149.123	85.7525	115.877	71.2077	89.8437	76.3816	148.357	50.9072	104.159	129.612
AT1G20340	Core_down	down	down			down	2054.58	665.425	4606.58	553.654	2826.29	2259.58	2712.24	2002.43	3120.96	1494.17
AT1G20350					up		NA	NA	NA	NA	NA	NA	2.7055	31.0011	NA	NA
AT1G20390			down				NA	NA	6.74276	1.94167	5.42804	6.44894	NA	NA	11.1979	8.00243
AT1G20440	Core_up	up	up	up	up		291.879	2197.67	260.514	1469.32	409.653	2826.29	125.042	395.255	399.39	795.48
AT1G20450	Core_up	up	up	up	up	up	60.6979	762.516	52.1193	304.655	166.641	1849.69	207.558	542.368	97.9303	533.302
AT1G20470						down	NA	NA	NA	NA	7.2793	4.34483	13.0001	9.47712	7.98788	2.89686
AT1G20510	Core_up		up	up	up		11.0731	15.7448	14.3117	29.1098	32.8448	114.637	42.2623	102.443	24.1614	35.8478
AT1G20620			up				2157.37	2128.28	543.994	1689.07	1204.91	768.788	899.241	971.994	342.014	195.447
AT1G20630	Core_up	up	up				31.8004	75.853	21.9223	70.6076	36.8088	65.6274	13.8226	27.5574	11.8155	17.7166
AT1G20640					up		NA	NA	6.83772	5.743	12.108	11.1137	15.86	69.2729	7.52955	8.52248
AT1G20650					down		17.9901	18.1307	20.6464	11.4285	18.9561	19.5654	42.9697	20.2583	15.3462	12.9916
AT1G20693	Core_up		up			up	509.236	644.863	217.568	494.932	228.773	127.915	111.362	64.8183	244.177	552.972
AT1G20810			down				45.5498	27.0577	62.1647	25.0569	55.1876	40.2684	81.2536	59.5471	42.7941	21.771
AT1G20823	Core_up			up	up		7.47675	5.60798	4.12185	5.3855	10.7168	64.1853	45.5147	121.379	11.695	17.9116
AT1G20840				down			43.1443	22.7597	30.3859	58.7333	32.8848	14.8739	12.6578	8.96503	24.7486	36.4214
AT1G20930			down				10.9041	8.10898	7.83055	3.50445	13.7645	7.30142	5.84496	5.71903	7.592	6.40606
AT1G20950				down			20.732	15.152	30.6803	21.6912	69.0155	30.8756	60.9502	33.2954	32.5996	49.4423
AT1G21000	Core_up		up	up			59.6897	92.8264	40.008	106.51	16.1238	55.5509	31.1328	48.9876	21.1302	13.8675
AT1G21050	Core_down	down	down	down			28.6448	10.86	17.8572	7.28211	22.3997	8.61978	17.3636	12.8474	36.8729	41.0707
AT1G21060	Core_down				down	down	5.62602	7.3008	16.9163	9.51166	8.58881	9.12618	11.6903	5.48653	8.89423	4.22813
AT1G21100	Core_down	down	down	down		down	27.121	7.157	39.799	13.8621	18.2407	7.50233	NA	NA	20.2432	4.47665
AT1G21120	Core_up		up	up		up	NA	NA	2.55645	10.9279	3.63467	16.3962	NA	NA	5.65515	13.4847
AT1G21130		up		down			120.607	245.07	209.744	119.851	39.7447	16.6636	48.4779	65.0272	67.2135	68.3767
AT1G21140			up	up	down		NA	NA	1.45041	5.7093	1.8553	5.14253	5.38656	2.50297	NA	NA
AT1G21240					up		NA	NA	NA	NA	NA	NA	4.73114	19.606	NA	NA
AT1G21250		up	up	down			3.18932	26.4906	13.4938	55.3995	14.3807	6.76789	101.274	99.854	7.21579	8.43988
AT1G21270				down			9.89552	10.3427	19.3869	22.1774	10.322	1.70393	48.6116	34.9484	10.6854	11.8141
AT1G21310				down	up		585.088	454.66	445.389	489.783	854.735	404.449	29.1837	89.9735	736.158	935.822
AT1G21350			down		up	down	19.7165	21.9566	38.5933	18.6481	36.2649	35.36	46.1326	112.364	62.5344	23.7867
AT1G21390					up		11.2693	16.8463	7.504	12.3069	5.13726	5.81738	4.96128	10.928	4.77	7.412
AT1G21400	Core_up		up	up			69.7382	91.3506	18.3388	62.5482	9.21407	67.9369	23.7302	23.0282	14.6402	17.0551
AT1G21410		up	up	up	up	down	12.882	48.446	15.1327	36.3526	8.90789	32.7091	14.0702	32.8265	15.9046	5.26406
AT1G21440				down			45.1288	38.341	35.0196	31.8728	115.266	54.7048	89.852	72.9879	75.6263	85.9794
AT1G21460	Core_up	up	up				22.4652	54.2136	15.6204	57.527	24.578	48.0884	45.4655	69.845	7.62037	10.9284
AT1G21500	Core_down	down	down			down	156.507	45.9779	125.38	17.8153	330.335	191.917	494.134	358.235	1164.51	123.634
AT1G21520	Core_up	up	up	up	up	up	11.6942	197.588	12.5806	38.3291	4.11193	14.6878	5.91646	16.8265	6.085	16.9644
AT1G21525	Core_up	up			up	up	4.06451	27.5455	NA	NA	NA	NA	2.21465	10.3595	1.78948	5.15111
AT1G21529		up					1.24102	5.37495	NA	NA	NA	NA	NA	NA	NA	NA
AT1G21540		down				up	8.229	1.57243	NA	NA	NA	NA	NA	NA	1.72066	10.5625
AT1G21550	Core_up	up	up		up		2.89879	17.9738	2.72483	5.88101	NA	NA	2.5399	433.71	NA	NA
AT1G21600			down				76.7019	41.4686	105.85	45.6205	63.2566	41.3801	47.9859	55.493	97.7287	83.0055
AT1G21640						down	18.5411	12.3635	24.0721	18.1007	22.1452	23.7608	41.4884	29.57	24.5886	12.1224
AT1G21670						up	19.2367	32.32	13.6878	19.9281	10.1851	17.9414	13.6192	15.228	10.5983	21.7361
AT1G21680						down	132.97	135.727	61.7973	39.0261	29.7767	57.121	24.4289	30.5311	42.9625	15.4758
AT1G21690						up	13.1864	12.1664	12.9377	13.5208	16.2254	10.0124	13.9396	13.8675	19.1866	38.7574
AT1G21750	Core_up		up		up		54.6273	69.5616	73.3411	215.636	161.033	86.7975	65.9603	155.401	54.8917	64.478
AT1G21770						down	288.159	228.223	102.341	86.8916	88.7841	74.5625	85.3284	88.8293	60.9869	28.5227
AT1G21790	Core_up	up		up			6.68969	24.503	5.34787	10.5694	6.65612	42.7678	12.0741	12.8659	7.23207	9.62083
AT1G21830			down				43.3756	22.2887	29.6726	12.7021	9.71892	8.94089	4.98015	6.05395	8.5489	4.99079
AT1G21880		down					13.5154	5.67456	12.6573	6.50362	26.6729	15.0068	21.6298	18.0847	21.8556	28.3297
AT1G21910			down	up		up	19.6415	16.4209	35.8575	7.13825	1.43449	6.78599	NA	NA	4.71263	15.1462
AT1G21920						down	72.2859	38.403	49.5638	33.3739	24.0066	33.5904	27.8124	14.8337	32.8893	14.466
AT1G21940					up		NA	NA	NA	NA	NA	NA	0	8.50217	NA	NA
AT1G21980	Core_up	up		up			8.42998	21.9742	18.513	29.5828	14.1125	42.3573	13.8226	7.72483	15.4152	20.8321
AT1G22030		down					8.73028	4.092	NA	NA	7.42005	3.894	NA	NA	8.18482	9.96301
AT1G22065			up				16.1332	27.6589	14.0568	58.9737	7.1417	3.72241	NA	NA	11.9122	15.6685
AT1G22070	Core_up		up			up	14.6999	22.3425	13.4015	30.8239	21.1821	27.0053	21.7435	21.8653	12.751	38.1476
AT1G22160			up	up	down		15.8893	19.3754	15.9734	40.7837	11.0859	48.9694	54.1409	24.6596	18.8324	28.9143
AT1G22190	Core_up			up	up		100.79	93.5954	73.7259	44.9495	14.8742	47.5921	11.505	56.0313	20.1086	23.041
AT1G22220		down				up	10.493	1.72327	NA	NA	NA	NA	NA	NA	3.90198	7.97183
AT1G22250			up				11.0124	20.4976	4.44983	12.0045	5.15896	8.72561	NA	NA	NA	NA
AT1G22270						up	72.3935	63.7909	28.4847	28.6304	43.4463	30.4938	35.5534	31.3453	42.8666	149.166
AT1G22280				up			26.1865	43.5221	43.174	43.1218	14.4967	54.549	22.5611	25.0663	16.0708	19.7696
AT1G22330	Core_down	down	down	down	down		13.21	4.6679	18.0226	0.688	7.45355	0.889184	5.72895	2.6544	19.3281	12.0729
AT1G22350				up			NA	NA	4.52414	7.37702	2.26527	5.51956	9.65338	6.23897	5.80085	4.978
AT1G22370			up			down	18.1568	30.3171	10.5242	44.4276	4.29245	6.25995	6.85122	8.01136	9.45299	1.15055
AT1G22380			up				NA	NA	2.642	6.57152	NA	NA	NA	NA	NA	NA
AT1G22400	Core_up	up		up			29.793	124.019	53.6864	69.416	12.0742	24.238	7.65795	6.08112	10.4914	5.79698
AT1G22410			up				61.9379	121.063	77.0777	286.066	157.894	165.651	131.375	94.5336	185.785	310.665
AT1G22430	Core_down		down			down	21.1049	11.3961	55.8304	16.1949	37.9229	22.0748	49.6223	32.9103	28.7398	9.31099
AT1G22440				down			19.5108	18.8372	32.7578	29.3789	37.5253	17.5775	NA	NA	14.076	11.1052
AT1G22470	Core_up	up		up			4.72956	16.4966	3.62425	6.88038	2.78279	20.4516	NA	NA	NA	NA
AT1G22490				up			NA	NA	NA	NA	1.05868	5.30637	NA	NA	NA	NA
AT1G22500	Core_down	down				down	56.2319	28.0134	22.5585	12.6875	9.52099	5.03144	NA	NA	28.4567	6.90383
AT1G22510	Core_up			up	up		8.39913	11.8204	8.96245	13.252	4.31035	10.7499	6.16604	16.2231	5.83077	6.45158
AT1G22530	Core_down		down		down		84.0403	49.2697	171.526	68.0496	40.5663	21.8707	12.6695	6.1464	97.012	171.827
AT1G22550				down			8.57185	6.785	15.4807	8.77718	10.9127	2.67215	NA	NA	7.47994	5.92562
AT1G22570		down				up	11.109	3.95155	12.5543	15.8745	5.72508	3.33768	NA	NA	2.349	7.186
AT1G22590	Core_down	down	down	down		down	15.2379	5.63457	38.5691	8.65543	15.5967	7.73991	16.0718	8.71365	30.092	14.6115
AT1G22630	Core_down	down	down	down		down	53.6515	12.9181	119.151	24.5678	70.0362	25.3974	117.326	69.9657	84.9757	20.4328
AT1G22640	Core_up		up	up			34.9373	52.8992	11.0926	24.9432	12.435	28.6317	13.0671	9.58802	14.203	12.6557
AT1G22650					down		5.55819	9.33591	4.87713	5.94764	5.66554	4.61939	20.6977	7.05175	10.5345	10.6373
AT1G22690	Core_down	down	down	down			219.322	19.721	174.449	13.7087	121.956	23.8721	49.4958	31.4696	42.0158	39.4077
AT1G22740			down				59.7777	49.2294	38.6778	18.9536	8.45379	6.65395	9.62475	6.69147	4.97431	7.65556
AT1G22770		down			up		18.2877	7.94225	NA	NA	28.866	30.2373	10.7084	36.7916	5.88945	10.5967
AT1G22810				up			NA	NA	NA	NA	0.352	32.8448	NA	NA	NA	NA
AT1G22880				down			NA	NA	NA	NA	8.46467	4.17178	4.98815	5.196	6.52404	10.1
AT1G22890						down	164.944	184.182	90.4368	62.3264	6.669	5.46663	13.3372	23.5726	12.9916	1.48453
AT1G22900		down					7.45251	3.41904	NA	NA	NA	NA	NA	NA	8.75728	12.9695
AT1G22930				up			32.4141	55.6749	63.085	118.196	29.9647	73.1687	41.3364	48.55	47.3125	24.8316
AT1G22985	Core_up			up	up		19.9752	19.1804	4.78984	8.55224	3.01052	10.8409	4.63691	15.7431	7.01281	4.87319
AT1G22990	Core_up		up	up			16.7396	26.6416	2.78812	10.3366	2.43631	5.001	NA	NA	6.739	7.47488
AT1G23000			down				NA	NA	5.13707	1.44744	7.43197	4.64104	NA	NA	5.3312	3.415
AT1G23010			up				NA	NA	3.17244	7.11774	NA	NA	NA	NA	NA	NA
AT1G23020	Core_down			down		down	17.0666	18.1439	17.6428	12.7097	16.9611	7.886	13.105	17.6495	52.3336	16.0024
AT1G23030			down			up	21.7695	15.7306	43.6838	6.54799	13.9448	10.432	15.0862	10.2167	14.3421	33.7302
AT1G23040	Core_up	up	up	up			17.9271	42.0006	9.71482	30.0308	10.667	21.4927	10.3329	11.1903	54.4563	32.6417
AT1G23080			down				67.9707	44.4505	38.8609	14.5194	59.9004	42.6905	32.7117	24.5385	58.0902	58.0793
AT1G23090		down	down		up		17.1999	4.23462	19.024	6.88926	7.72651	11.352	10.3735	24.7812	8.18482	14.5252
AT1G23100				down		up	26.6956	23.313	12.6691	15.2189	23.4258	6.6677	8.10544	10.0436	7.18613	31.2965
AT1G23110						up	NA	NA	NA	NA	NA	NA	NA	NA	1.94269	6.7969
AT1G23120		up					14.964	39.5869	10.9311	18.6704	5.0245	4.57982	NA	NA	NA	NA
AT1G23140						up	21.1387	30.6992	5.321	6.82888	5.39442	3.3886	7.7258	5.38394	2.74448	8.97959
AT1G23180					up		5.95684	4.5471	8.50384	8.54763	14.23	12.4852	18.3416	108.054	13.1035	12.6557
AT1G23190	Core_up	up	up				31.0724	75.5257	47.2018	100.652	79.8906	146.806	77.9409	68.28	57.7024	66.619
AT1G23200	Core_up	up		up			1.26784	8.92579	NA	NA	1.156	7.01765	NA	NA	NA	NA
AT1G23205	Core_down		down		down	down	NA	NA	7.41796	2.48651	11.5944	8.98749	53.0131	23.366	44.0182	19.5237
AT1G23280						up	23.7231	20.096	27.7933	28.0741	41.3942	31.2288	31.2585	30.0096	34.4949	78.8981
AT1G23310	Core_down		down			down	371.582	208.39	2627.27	616.274	666.929	663.084	1140.31	745.504	774.168	217.539
AT1G23330		up					5.45893	18.3629	11.1475	17.6065	13.7645	16.7327	13.2523	20.8266	10.5152	8.73072
AT1G23390	Core_down	down	down	down	down	down	158.747	48.7146	91.4955	27.2244	34.4006	5.66606	33.392	16.2377	82.3193	13.414
AT1G23400						down	26.6956	15.4424	42.182	38.9989	41.4123	27.8299	44.5197	43.5245	48.2107	22.0657
AT1G23410	Core_down			down	down		26.5788	15.992	15.8928	10.9769	50.1761	18.9868	9.79034	4.372	23.9594	44.1484
AT1G23440		up					66.4373	175.169	81.3622	103.91	49.3685	89.0312	42.7472	47.7511	47.5738	36.5873
AT1G23480	Core_down		down	down	down		9.553	5.69715	42.8154	11.2148	9.50806	4.31254	12.5689	5.91557	8.05412	5.37498
AT1G23530			up				6.30171	11.5213	2.86626	6.54799	NA	NA	NA	NA	8.317	8.65873
AT1G23550		up					1.487	11.1816	4.38725	5.512	NA	NA	2.934	5.04048	NA	NA
AT1G23710	Core_up			up	up		15.601	25.8123	11.6541	9.45099	2.96588	53.3846	7.17028	33.7054	13.6435	13.071
AT1G23720	Core_down	down		down			17.5651	5.83258	8.71954	12.6623	70.8108	10.3109	NA	NA	76.7198	62.7356
AT1G23740						down	16.7489	12.5459	103.91	54.7752	153.139	183.914	397.055	386.922	281.583	86.7865
AT1G23800	Core_up	up	up	up			6.12612	52.1629	11.0465	111.665	20.2191	68.4802	8.74112	8.66479	6.91422	11.6201
AT1G23860						down	45.3134	30.6755	21.537	19.0264	19.9406	23.4258	16.8243	22.3375	45.8171	21.5004
AT1G23870	Core_down		down			down	34.5145	21.7442	46.887	18.262	7.91968	13.603	NA	NA	13.6973	3.28981
AT1G23880				up			NA	NA	NA	NA	2.07803	5.88639	NA	NA	NA	NA
AT1G24020			down				105.019	199.557	89.1108	18.1806	267.464	172.976	140.973	111.745	196.42	237.536
AT1G24070	Core_up		up	up			NA	NA	4.19546	45.9263	9.76969	42.4476	7.09809	6.71434	12.3493	10.1352
AT1G24090						up	NA	NA	NA	NA	NA	NA	NA	NA	1.181	11.1437
AT1G24095		up					4.61541	9.92242	NA	NA	NA	NA	NA	NA	NA	NA
AT1G24100				down			27.105	47.9271	50.5398	59.2317	105.436	35.9151	98.3207	61.411	97.4124	61.6436
AT1G24140	Core_up	up			up		0.794052	11.0406	NA	NA	NA	NA	3.4775	39.6113	NA	NA
AT1G24145	Core_up	up	up		up		2.98103	16.8019	6.45798	18.8257	NA	NA	16.1955	33.1978	NA	NA
AT1G24147				down			3.484	5.653	7.157	7.45915	11.2048	2.072	117.04	90.6531	NA	NA
AT1G24148						down	8.00574	9.28933	13.6733	10.4315	7.37396	4.52466	43.4895	24.2185	9.46262	1.058
AT1G24150	Core_up	up				up	2.72195	9.32285	5.46969	7.3081	NA	NA	6.43478	9.6998	5.037	10.5967
AT1G24170	Core_down		down		down		62.2671	50.5735	90.7454	29.8513	19.5236	30.2721	34.8172	14.675	34.6515	62.3177
AT1G24265						up	NA	NA	NA	NA	NA	NA	NA	NA	2.40332	5.73327
AT1G24280		up		down			5.98387	17.8383	8.40832	11.4964	21.925	10.88	7.61922	3.86303	21.0013	23.7541
AT1G24310						up	9.34866	6.77748	10.771	11.4783	19.5654	12.8612	16.2194	11.2722	17.6634	45.1376
AT1G24340			down				9.62749	6.98071	9.54193	4.25622	9.11757	11.0828	14.812	17.6051	11.2797	5.61577
AT1G24530						up	15.7589	14.9862	12.7867	7.68992	7.03621	8.66209	NA	NA	5.10445	22.632
AT1G24580	Core_up	up		up			0.589215	14.5185	NA	NA	2.2315	28.712	14.7433	10.8595	5.68243	3.79277
AT1G24600	Core_up	up	up	up			3.21824	71.5247	1.02566	10.4529	5.40706	30.5108	NA	NA	NA	NA
AT1G24625			up		down		18.6446	14.205	17.24	37.0159	24.1495	19.6845	20.9982	9.61222	30.2775	36.679
AT1G24880						down	32.158	22.6964	74.8742	56.0385	92.7589	84.0765	140.882	165.303	90.8011	38.204
AT1G25098	Core_down	down		down		down	215.636	104.801	357.151	305.804	144.689	69.7682	177.545	139.32	86.5795	37.48
AT1G25220	Core_up	up	up				13.4265	39.2083	20.4535	60.581	40.2136	33.1605	23.0454	23.5726	14.9075	14.0537
AT1G25230	Core_down			down		down	79.9859	58.0941	56.1387	42.39	20.3065	2.91458	10.0772	6.55792	17.5969	3.713
AT1G25250						up	NA	NA	NA	NA	NA	NA	NA	NA	4.39502	19.1208
AT1G25260						up	70.5153	48.7986	68.6633	54.0157	79.5086	63.7636	64.234	46.0723	44.8917	105.82
AT1G25370	Core_up	up	up			up	6.3942	14.6158	4.08591	10.7346	4.86995	5.75071	NA	NA	7.92606	18.4703
AT1G25400	Core_up			up	up	up	26.5788	24.0414	12.3649	13.0888	1.822	13.692	1.37649	13.27	8.07806	17.6736
AT1G25425						up	5.48879	9.38002	NA	NA	4.58443	5.29698	11.3961	6.11468	3.89076	7.83754
AT1G25440	Core_down	down				down	102.341	29.6997	93.5014	59.6595	118.405	95.9509	222.991	150.62	217.703	82.3892
AT1G25450			down				23.9339	23.7859	27.3452	9.80449	22.8389	29.2333	14.5837	9.32203	20.52	23.2621
AT1G25480			down				5.89245	6.14557	8.01105	3.99226	7.09461	3.95005	7.38139	5.59677	NA	NA
AT1G25510	Core_down		down		down		NA	NA	5.64054	2.13394	6.94918	5.6385	4.999	2.347	8.92497	12.6353
AT1G25530	Core_up	up	up	up			7.27214	15.8114	8.62525	41.4148	14.9855	31.2522	6.808	5.32905	20.8016	30.8302
AT1G25560	Core_up				up	up	149.334	210.007	49.3387	60.8545	19.4577	24.5556	7.36117	14.9788	20.2069	53.8181
AT1G26100			down				12.2225	6.35332	7.2482	3.432	11.5346	9.17585	19.8938	10.8595	7.86186	9.25366
AT1G26150			down				8.05159	4.937	37.2742	15.1315	90.5871	48.6268	77.3446	55.1824	87.1844	49.1321
AT1G26180			down				17.4963	11.3031	22.7307	11.0387	16.3845	11.527	20.6011	15.6527	15.7313	11.0602
AT1G26210		up			down		6.27124	17.7987	18.9598	20.1496	14.9459	24.9469	23.8257	7.56819	22.8725	28.3016
AT1G26230				down			NA	NA	15.8037	8.9818	12.5783	5.12191	14.0869	12.567	14.8535	15.1815
AT1G26240						up	NA	NA	NA	NA	NA	NA	NA	NA	0.378528	14.0104
AT1G26250						up	NA	NA	NA	NA	NA	NA	NA	NA	4.11453	52.3986
AT1G26270	Core_up			up	up		24.5501	27.1449	31.7499	34.905	16.285	33.5373	18.855	41.8193	21.3036	23.7867
AT1G26340						up	22.2562	21.3258	16.2866	16.0663	23.1567	13.7206	19.7696	22.0042	9.86448	20.2806
AT1G26380	Core_up	up	up			up	1.33305	13.179	1.137	13.5982	NA	NA	NA	NA	1.22413	7.62969
AT1G26390	Core_up	up				up	2.14242	7.36676	NA	NA	NA	NA	NA	NA	1.01786	10.827
AT1G26410			up				NA	NA	0.172453	5.98093	NA	NA	NA	NA	NA	NA
AT1G26420	Core_up	up	up				0.989552	17.5906	0.484	15.9833	NA	NA	NA	NA	NA	NA
AT1G26440						down	22.8137	23.835	16.7784	24.0879	14.7583	7.85454	8.18857	9.6998	14.7917	5.864
AT1G26450	Core_up		up	up			8.65268	15.482	7.94954	18.5846	13.4517	28.1794	NA	NA	23.6816	25.8415
AT1G26520						up	NA	NA	4.259	5.88917	7.56223	5.06861	6.91771	5.12567	6.70541	14.7106
AT1G26560		up			down	down	2.00799	8.00186	8.23164	10.4923	9.63978	13.95	55.2666	24.8075	23.7513	3.88782
AT1G26580						down	19.5506	17.5671	68.4409	53.8396	39.8869	27.8299	15.8721	19.0185	33.4122	12.0729
AT1G26670						down	169.864	207.793	91.193	85.9439	34.2726	53.4839	34.4242	46.1104	38.3239	13.9743
AT1G26690	Core_up	up			up		25.1278	53.7237	20.5029	33.0354	21.8311	26.2262	20.7301	59.4671	16.9047	8.89906
AT1G26730				up			NA	NA	NA	NA	2.5289	19.7078	NA	NA	NA	NA
AT1G26761			down				NA	NA	8.69816	2.394	19.9193	13.2077	50.1175	28.5303	29.8338	15.3528
AT1G26770				up			17.7156	8.82655	34.9004	21.047	70.8461	649.907	32.9817	25.8762	83.6178	128.005
AT1G26800					up	down	29.0008	20.9869	10.0319	12.3069	NA	NA	7.55265	225.426	6.65017	0.897
AT1G26840				down			3.61976	5.62294	NA	NA	6.12188	2.5601	NA	NA	3.27016	6.25051
AT1G26930	Core_up	up	up				10.9509	34.6922	15.2082	60.8427	12.7096	22.9637	NA	NA	13.3466	10.7267
AT1G26945	Core_down	down		down	down		24.3782	3.82227	5.12452	2.81915	9.3184	4.0388	30.7874	14.1444	14.0579	10.2189
AT1G27020		down		down		up	81.5079	10.6453	59.5285	101.116	11.947	2.32625	NA	NA	4.77	15.2986
AT1G27050					down		15.9035	12.5686	12.3166	9.91796	13.5419	10.0124	21.8611	9.97289	37.6922	73.8161
AT1G27090		down			up		168.702	74.5368	80.5682	53.9104	93.6085	80.4739	99.2735	288.05	95.7184	83.0685
AT1G27120			down				NA	NA	5.04764	1.14	7.03621	9.52977	16.6399	12.3289	12.6485	7.57757
AT1G27140				down			13.1864	6.99128	5.54951	6.47591	13.8525	1.147	NA	NA	10.5236	5.82797
AT1G27150						down	24.9432	37.759	20.6007	39.0261	19.407	29.5289	17.6599	14.2345	13.7686	6.19006
AT1G27200	Core_up	up	up	up			13.5383	28.147	12.4806	27.6807	5.99245	23.5626	9.95191	9.00209	12.5208	21.0846
AT1G27210	Core_down	down		down			18.613	6.05372	16.8947	8.63462	20.0819	7.84684	12.3341	11.8316	17.0962	10.1563
AT1G27290						down	134.826	104.446	91.1504	96.107	28.1659	44.6258	19.9263	32.7981	35.3041	10.254
AT1G27300			up				54.8907	105.318	40.6515	111.013	18.3467	35.861	10.2491	9.68779	19.4441	19.7463
AT1G27330					up		96.5192	164.541	123.968	203.055	167.292	94.3372	77.7527	339.02	57.2354	46.7616
AT1G27350					up		96.7817	175.82	90.9786	168.524	97.9215	83.986	54.5588	323.282	60.3407	50.4597
AT1G27420					up	down	NA	NA	NA	NA	2.749	5.06861	2.76492	5.609	6.56143	2.63611
AT1G27460			down				8.92502	7.64777	24.8691	5.21094	12.2804	7.57348	9.77888	6.8381	8.63206	7.99431
AT1G27461		up					0	5.196	NA	NA	NA	NA	NA	NA	NA	NA
AT1G27470						up	9.76055	7.0949	7.21783	6.35989	11.4704	11.9771	12.5027	10.544	12.8619	43.6229
AT1G27480	Core_down	down	down	down		down	16.5538	3.58548	31.3973	9.16468	18.7664	6.46813	37.1613	24.1262	34.6852	13.6791
AT1G27520			down				12.3984	8.35414	27.3452	12.7021	16.0145	12.4157	15.0225	16.0177	16.0708	10.8595
AT1G27540						down	22.142	20.2577	12.3439	18.4294	15.2488	7.9095	15.276	14.964	8.46885	4.1413
AT1G27660					down		NA	NA	5.27887	3.85169	NA	NA	6.00459	2.896	6.88074	11.8305
AT1G27680						up	5.9222	9.14536	7.54131	10.3464	17.3076	17.626	12.2041	13.8144	10.7628	24.5193
AT1G27730	Core_up	up	up	up	up	up	19.3591	60.864	10.5172	43.5221	4.651	193.584	3.63534	253.852	5.04795	33.4506
AT1G27760	Core_up	up	up	up		up	24.1243	53.7577	33.0415	86.7009	47.945	140.802	64.6388	36.3013	34.6755	79.9902
AT1G27770					up		10.7049	17.4927	19.6911	19.5506	10.9127	20.1678	14.6409	52.031	14.2224	14.3721
AT1G27910				up			NA	NA	7.3181	5.052	6.1504	16.2614	11.5189	10.6932	5.40965	6.81764
AT1G27930						up	33.0596	48.4876	20.9081	27.9101	44.3478	52.6321	55.726	32.7304	20.4299	44.4492
AT1G27950		up		up	down		88.8959	216.981	129.513	163.168	144.346	340.612	282.549	124.68	398.332	619.639
AT1G27980			up				19.908	35.1727	20.0144	52.9353	12.5181	13.1738	5.21798	5.972	14.8735	21.1115
AT1G28100				down			13.1238	10.8013	15.3521	9.34739	14.533	6.01626	13.0234	8.18118	7.88533	5.12289
AT1G28110				down			13.3717	8.71301	16.3885	10.1782	19.1819	8.71141	10.9893	14.9088	12.1533	8.30453
AT1G28130	Core_down		down			down	12.7381	10.7934	24.8024	8.21208	15.7005	8.05736	NA	NA	13.3746	6.372
AT1G28190	Core_up	up	up	up	up		10.0988	41.2315	9.74319	38.2044	5.5722	14.8885	2.95992	13.8353	4.75775	5.73327
AT1G28230	Core_up	up	up				12.392	36.1399	4.07138	14.3419	9.82856	8.55088	16.1274	14.0475	8.93596	7.69284
AT1G28260	Core_up		up	up			8.58115	15.638	6.96902	16.4115	3.37909	8.74706	5.04915	5.50624	NA	NA
AT1G28290	Core_down	down	down	down			103.569	24.6076	104.866	19.5999	338.634	99.0572	74.3742	73.839	446.102	449.305
AT1G28330				up	up	down	1469.32	964.146	417.299	365.908	30.5308	103.602	3.5055	8.86188	120.221	30.797
AT1G28370	Core_up	up	up	up	up		3.49923	15.2396	1.60674	7.85159	0.541	15.4289	1.47099	23.8829	NA	NA
AT1G28380				up			16.2924	21.2204	27.6145	26.9175	8.88291	57.5153	28.0302	32.402	17.7278	15.0605
AT1G28395						up	12.48	10.4019	9.09436	7.53575	20.817	13.3468	20.3949	16.0024	49.1321	102.191
AT1G28400	Core_down		down	down			52.0675	59.3453	123.205	59.7297	124.056	33.0094	34.7197	29.1148	133.787	88.3892
AT1G28480	Core_up	up		up	up		3.13994	11.1335	NA	NA	2.64312	201.391	3.08943	14.645	5.55818	7.60147
AT1G28520				up			21.2798	35.7492	23.0153	44.1211	22.2892	48.5347	17.4638	13.4919	18.7847	20.5317
AT1G28560					down		NA	NA	NA	NA	NA	NA	7.77106	3.44835	NA	NA
AT1G28570			up				5.58735	7.0949	9.69921	28.1129	5.98576	6.0987	7.07617	4.246	5.67334	3.06195
AT1G28580						down	58.3102	57.7351	93.4577	135.308	33.1155	18.3262	12.3341	12.8912	38.3936	14.824
AT1G28600		up		up	down	up	20.2086	78.2919	74.9534	107.74	32.6875	98.9469	68.7332	31.0851	43.6727	130.917
AT1G28610		up					0.707	7.80592	11.5171	17.4465	24.7146	26.4101	37.2059	21.1652	16.1128	19.5364
AT1G28660					down		19.7312	35.6711	44.229	64.3988	NA	NA	7.38139	3.30663	10.1251	15.601
AT1G28670	Core_down		down	down	down	down	22.9088	13.4793	55.8688	27.3057	18.674	6.69011	28.6852	10.727	20.4255	8.30453
AT1G28710	Core_down	down		down			8.83225	2.104	7.40497	5.24393	11.9218	3.3886	NA	NA	8.57339	12.2528
AT1G28815		up					4.55191	11.1816	NA	NA	NA	NA	NA	NA	NA	NA
AT1G28960				up			35.9182	51.384	16.1264	28.6833	14.2239	33.4762	16.2357	16.3824	14.7917	12.7544
AT1G29000		up					0.619	6.41373	NA	NA	NA	NA	NA	NA	NA	NA
AT1G29025	Core_down	down		down			6.10952	2.1205	NA	NA	6.57241	3.13964	NA	NA	NA	NA
AT1G29030						up	NA	NA	5.00555	7.26267	7.26494	4.08547	6.31957	12.2746	9.19935	19.3401
AT1G29050			up				29.1776	39.9181	19.8853	42.0995	21.2543	19.3412	21.074	15.988	43.1473	40.5049
AT1G29060			up				12.2992	20.8173	9.00283	18.2249	6.88035	8.69322	10.7084	12.465	7.495	9.54176
AT1G29070	Core_down	down	down				281.492	139.887	312.227	81.5079	278.135	235.688	371.949	306.002	326.807	260.595
AT1G29090						up	NA	NA	NA	NA	NA	NA	NA	NA	0.079	30.8839
AT1G29150					up		52.9156	53.6063	58.1442	80.5861	92.0229	74.851	97.5394	261.002	43.7792	48.8673
AT1G29195	Core_up	up	up	up			2.23412	12.769	1.75742	11.3391	2.48095	12.9289	NA	NA	NA	NA
AT1G29240			up				3.15503	5.89603	3.04791	9.33591	NA	NA	6.393	4.7875	NA	NA
AT1G29260					up	down	30.4895	27.0215	18.6257	17.9726	16.4525	15.8432	16.6	44.9731	18.9792	9.39787
AT1G29270			down				4.94037	5.12753	5.34787	2.388	NA	NA	NA	NA	NA	NA
AT1G29290	Core_up	up	up		up		4.50996	26.8883	1.04612	5.4249	NA	NA	0.520546	7.20983	NA	NA
AT1G29310					up		21.7034	23.8046	19.7595	23.6249	35.8708	21.0832	24.1946	54.9882	15.2914	25.1298
AT1G29320						up	8.15679	7.14775	9.1954	8.53874	16.3656	13.2302	13.9669	11.4527	11.9384	48.9071
AT1G29330	Core_up	up		up	up		20.4367	50.7901	17.7454	30.0533	14.4005	40.0584	9.93414	23.5447	5.70746	9.71908
AT1G29340	Core_up			up	up		18.2008	23.7944	28.4052	25.1995	14.8327	30.7252	21.9606	49.1619	32.53	27.5047
AT1G29357						down	8.75503	9.84858	26.177	45.8648	13.333	15.7964	7.88302	11.1353	5.37711	2.31709
AT1G29395	Core_up		up	up		up	191.491	325.934	12.8139	173.013	92.7071	380.898	113.624	66.9412	38.7949	249.897
AT1G29418				down			83.1203	66.0508	80.6511	74.9534	102.803	40.133	36.7868	49.7418	58.893	73.8988
AT1G29430	Core_down	down	down				5.082	0.335	6.769	0	NA	NA	21.9132	16.6054	8.5489	4.70012
AT1G29450		down					5.6369	1.01188	NA	NA	NA	NA	17.5278	12.5799	NA	NA
AT1G29460		down					8.34542	0.786	NA	NA	NA	NA	11.9616	12.8804	NA	NA
AT1G29465						down	32.8142	18.511	7.37497	12.0512	5.806	3.00305	14.0869	16.4104	8.789	2.00408
AT1G29510	Core_down	down	down				10.0334	1.878	5.2275	0.459	NA	NA	10.4694	7.51148	NA	NA
AT1G29520					down		27.7268	16.7325	21.9788	12.6524	28.4988	17.5635	21.5914	9.97289	33.8303	37.1791
AT1G29530	Core_down	down	down				9.911	4.42145	16.5062	5.391	16.6126	12.499	31.4734	15.9766	23.078	11.7912
AT1G29640	Core_up	up	up	up	up		8.94009	56.5301	2.428	14.0761	2.16609	17.6658	3.69155	14.1017	NA	NA
AT1G29660	Core_down	down	down	down	down		57.1152	19.3502	76.6077	17.3071	41.6637	19.0122	209.96	68.6373	112.434	139.665
AT1G29670		up	down				66.9792	159.884	114.36	38.3841	86.772	73.7467	109.531	65.3617	76.8882	74.7887
AT1G29690	Core_up	up		up	up		7.301	14.9862	13.0759	13.7181	7.2793	26.0916	8.11999	34.9484	11.5647	18.0465
AT1G29700			down				13.9892	7.30804	52.2474	23.4405	38.1851	43.4877	94.8039	69.6501	35.4101	17.9819
AT1G29785					up		30.7976	23.7064	11.6635	9.36796	17.5301	11.9668	12.0523	33.4177	12.815	15.8414
AT1G29900						up	31.0538	21.0042	30.6307	26.9054	42.0933	33.5226	50.1773	36.9696	35.9951	84.5726
AT1G29910	Core_down	down	down				1265.85	587.689	143.375	55.7414	5799.68	4429.87	4603.02	3965.89	4603.02	3965.89
AT1G29920			down				161.463	112.95	70.1783	29.7917	3867.07	5005.19	4111.69	2274.27	3965.89	6478.04
AT1G29930	Core_down	down	down				15721	4955.15	6480.68	1439.41	8692.83	8692.83	15721	15721	15721	15721
AT1G29940						up	7.63491	6.20665	9.81545	10.868	15.0519	13.0597	13.5495	10.0602	8.90691	25.7913
AT1G29965						up	11.5043	10.7282	6.93877	6.81956	24.4339	16.8095	32.9172	21.5297	22.6722	64.5422
AT1G30040						up	5.196	10.1154	5.56077	5.23554	NA	NA	NA	NA	1.878	6.16964
AT1G30070					up		10.3185	11.1612	13.9066	25.281	15.3954	13.8703	24.1652	887.84	11.4279	18.6812
AT1G30135				up			NA	NA	NA	NA	0.258	5.48625	NA	NA	NA	NA
AT1G30190	Core_up			up	up		NA	NA	NA	NA	0.274947	5.01	2.03348	16.7481	NA	NA
AT1G30200						down	32.3887	22.6808	32.9869	25.9436	22.8506	29.0841	23.8054	33.7473	22.4705	9.91804
AT1G30220	Core_up	up	up				0.741564	11.9135	0.805776	30.1488	NA	NA	NA	NA	NA	NA
AT1G30240						up	NA	NA	NA	NA	6.61622	5.59439	7.06298	8.01136	3.62904	12.5539
AT1G30250					down		NA	NA	NA	NA	NA	NA	30.9182	13.8144	NA	NA
AT1G30280						up	6.92628	5.12041	NA	NA	NA	NA	11.14	6.12702	3.86145	14.0104
AT1G30290						up	NA	NA	NA	NA	NA	NA	NA	NA	2.74448	5.63847
AT1G30320	Core_up	up		up			10.4019	22.4696	13.8541	24.7789	7.92988	23.0562	6.558	8.14012	11.8455	10.5967
AT1G30370				up			NA	NA	NA	NA	0.228	9.93208	NA	NA	NA	NA
AT1G30380	Core_down	down	down			down	1301.05	543.994	2197.67	442.858	2259.58	2096.05	1901.47	1251	2514.23	1007.48
AT1G30410		up					3.423	10.044	11.28	11.4007	10.0536	14.1274	7.988	5.56096	7.54426	11.9212
AT1G30440	Core_down		down		down		16.3924	17.6763	37.7845	15.772	24.8356	18.671	26.6493	11.3242	37.7577	31.2463
AT1G30475					up		6.04746	8.15946	6.70445	7.83798	11.279	8.53903	4.66882	22.3135	NA	NA
AT1G30500			up				13.8112	22.1129	8.48575	25.0656	4.73655	8.932	18.514	23.0589	6.8114	4.95716
AT1G30510				down			30.9869	56.5077	34.7174	56.8003	105.515	36.4151	22.4865	14.2662	101.843	90.2302
AT1G30520	Core_down	down	down	down		down	11.0548	1.98266	18.0226	2.51299	21.5505	8.88737	32.1225	20.7719	23.6295	2.5175
AT1G30530	Core_down		down		down		8.2044	9.746	27.4753	11.6411	50.7121	38.5126	110.986	46.3482	110.586	169.373
AT1G30610				down			NA	NA	7.91713	5.01672	11.3012	5.56953	13.6766	8.88891	13.6766	12.7392
AT1G30620	Core_up	up		up		up	5.84353	16.8993	5.84353	11.0528	8.56099	31.681	5.196	8.66479	7.78003	21.536
AT1G30640	Core_up	up		up			4.80943	12.0835	7.79579	14.3239	5.5931	15.7684	4.87247	7.51148	4.8953	5.42629
AT1G30690	Core_down		down		down		44.3087	37.9084	48.1174	11.3729	55.8697	64.5215	62.0833	18.43	62.8433	109.56
AT1G30700	Core_up	up	up	up		up	9.43007	132.737	8.51367	36.1399	14.1894	45.1412	NA	NA	10.7628	32.7863
AT1G30720				up			12.5947	25.1493	NA	NA	2.581	7.69623	NA	NA	5.2774	4.96676
AT1G30730	Core_up			up		up	5.06105	3.70869	NA	NA	2.89808	14.4129	NA	NA	4.48478	9.31099
AT1G30750	Core_down	down		down			22.0396	10.3555	10.9442	10.1968	12.5982	2.87809	NA	NA	9.51559	5.37498
AT1G30755	Core_up	up	up	up	up		2.512	9.86654	5.211	11.5453	3.71792	7.75231	4.14356	10.091	NA	NA
AT1G30757		up					4.90794	15.1337	NA	NA	NA	NA	NA	NA	NA	NA
AT1G30760				down		up	NA	NA	7.11081	9.18185	15.0751	3.90125	NA	NA	3.43361	10.6373
AT1G30820		down	down	up			38.8688	15.699	41.6171	14.0839	21.9485	47.7959	9.86545	9.89746	20.5594	15.499
AT1G30840	Core_down	down		down			5.90603	0.484	NA	NA	8.71141	0.082	NA	NA	7.07498	6.86182
AT1G30870		down	up	down			44.0312	20.5213	9.11487	26.6365	26.0941	5.01	NA	NA	17.0648	24.0815
AT1G30900				down			6.32451	3.56887	4.76988	5.08324	6.3784	2.8629	14.9968	12.308	5.90101	4.32036
AT1G30910						down	41.5942	33.1664	28.0537	21.7117	24.1495	14.0873	29.691	29.1	20.097	9.23454
AT1G30960						up	NA	NA	NA	NA	5.52169	4.72402	5.31909	4.40508	3.89076	15.6147
AT1G31010						up	NA	NA	NA	NA	NA	NA	6.40627	6.4067	5.58533	13.4651
AT1G31050				down			NA	NA	NA	NA	5.60926	1.95019	NA	NA	NA	NA
AT1G31130					up		54.2348	81.5079	60.0216	102.244	52.7501	63.246	53.7407	109.116	43.0916	36.4214
AT1G31173				down			NA	NA	NA	NA	5.42804	0.547	NA	NA	NA	NA
AT1G31200				down			6.3673	3.40345	NA	NA	5.60926	2.73473	6.69147	3.57652	7.30784	3.84064
AT1G31230						up	15.7589	16.4519	18.914	18.0857	60.5511	32.2696	61.6436	35.7056	36.9099	86.697
AT1G31280					up		NA	NA	5.29927	6.393	4.962	8.70266	8.50747	57.7821	11.4279	19.1807
AT1G31290				up			NA	NA	NA	NA	0.155014	9.17585	NA	NA	NA	NA
AT1G31320	Core_down	down	down	down			6.13814	0.459	5.29205	0.62	7.34888	2.01404	NA	NA	18.8215	29.1658
AT1G31330	Core_down	down	down			down	1931.04	937.523	1469.32	522.674	3192.79	2645.38	3792.62	3120.96	1768.21	580.198
AT1G31335		down	down	down	up	down	14.9556	6.2864	6.71183	2.19679	15.7533	4.98396	13.7304	79.4156	56.6758	27.6358
AT1G31350			down				20.3342	16.7187	11.9725	5.08324	4.06354	5.80677	8.204	5.04048	7.45566	7.39706
AT1G31420					down		34.8076	28.9318	83.2002	44.3894	51.164	39.2966	93.2348	40.4371	70.3007	48.9637
AT1G31550				down			6.07261	4.01633	9.29547	7.96973	16.3547	7.83698	24.9103	25.4272	5.6273	4.978
AT1G31580	Core_down			down		down	116.994	90.0572	928.045	468.828	310.014	68.3642	1516.34	1189.81	497.737	99.1462
AT1G31660						up	17.408	16.2258	15.8133	18.4103	29.3243	25.5973	28.746	22.5174	20.5038	70.2716
AT1G31690				down			NA	NA	NA	NA	14.0944	4.27755	10.1161	8.55227	29.6335	48.923
AT1G31710	Core_down	down	down	down		down	12.0869	3.66204	28.8913	5.14968	45.2154	14.2491	21.8702	20.408	22.5219	8.6875
AT1G31750		up	up	up		down	1.88203	17.172	1.342	11.8287	1.45076	7.06008	NA	NA	9.47255	2.45412
AT1G31760						up	16.8653	12.8609	5.11266	5.65901	5.50662	4.21723	5.24701	6.00016	6.53897	13.3973
AT1G31770	Core_down	down		down			11.3288	5.0951	14.3913	19.5807	37.4835	5.80677	5.1673	4.26248	19.5937	17.0127
AT1G31800			down				24.9016	22.456	77.1913	38.2866	61.5535	58.2666	86.697	69.7324	50.8454	28.216
AT1G31820		up	up	up		down	4.80179	15.5097	5.44068	18.2437	2.4	5.48625	6.64146	6.50105	5.24701	1.07
AT1G31835					down		10.4592	7.22844	3.69997	5.13154	NA	NA	7.90673	3.76702	5.70746	5.45805
AT1G31900			up				3.712	5.36305	2.31546	7.06059	NA	NA	NA	NA	NA	NA
AT1G31920	Core_down		down	down		down	NA	NA	5.54137	1.30113	5.04197	2.02953	14.8387	11.6306	7.12176	2.8835
AT1G31935		up		down			31.6564	73.2242	12.5255	6.82888	14.1639	4.35455	NA	NA	NA	NA
AT1G31950		down					5.242	2.29849	NA	NA	10.2859	6.96079	NA	NA	NA	NA
AT1G31970						up	35.5191	25.7856	49.4093	37.5335	61.904	47.9002	61.3121	39.4934	59.0083	134.345
AT1G32060	Core_down	down	down		down	down	315.454	62.6288	1056.61	151.447	885.913	505.748	1118.53	540.034	725.401	245.936
AT1G32070	Core_down		down			down	89.9087	65.0434	71.5247	31.2464	69.5011	55.5741	99.893	79.9688	82.8774	34.5707
AT1G32080	Core_down	down	down			down	36.5164	10.3225	221.087	33.3631	198.497	173.998	312.983	186.393	208.32	74.9663
AT1G32090					up		11.9924	17.0788	13.9646	17.0298	12.5348	10.9985	4.23721	18.419	9.97348	6.78344
AT1G32100			up			down	14.6046	14.6628	9.76855	37.944	21.4719	19.5462	11.4105	7.72483	20.4468	10.1196
AT1G32200			down				22.2001	14.1599	35.2935	15.8064	52.3916	35.741	58.7518	43.5695	34.471	28.813
AT1G32220			down				19.608	18.8168	60.4477	27.8995	87.4833	91.8731	131.954	119.225	95.8044	48.7285
AT1G32330					up		7.16622	7.89031	7.70006	8.59095	7.41114	6.81907	5.79266	13.9308	6.12597	4.35142
AT1G32350	Core_up	up	up		up		0.414	20.4002	2.10905	8.08554	NA	NA	0.597	6.39288	NA	NA
AT1G32440					down		16.5265	23.4859	24.6899	18.2437	31.3287	28.7413	65.6015	27.6079	30.0719	59.1508
AT1G32450	Core_down	down		down		down	62.298	30.0444	19.9297	14.8403	34.3473	14.6732	15.8285	9.98747	72.0652	20.9768
AT1G32470	Core_down	down	down			down	317.45	129.695	789.606	121.852	414.76	334.442	574.757	339.692	297.913	140.024
AT1G32540	Core_down	down		down			10.2039	4.84745	7.5445	3.981	10.2667	3.47293	12.9	6.73337	7.26898	11.4737
AT1G32550			down				31.0198	29.9662	53.2497	24.024	57.9668	39.7624	75.0072	65.9143	43.4405	28.4233
AT1G32560		up				down	0.663	6.93788	NA	NA	NA	NA	NA	NA	11.2444	0.607238
AT1G32640				up	up	down	30.186	36.1399	24.5582	37.2013	47.5336	195.087	48.9713	120.439	47.9339	19.4351
AT1G32700						down	62.8082	59.8679	56.9541	78.9863	19.8803	22.9188	19.5857	28.5955	11.1465	5.493
AT1G32740			up				NA	NA	2.258	8.5298	4.2252	5.413	NA	NA	13.5272	9.08854
AT1G32860	Core_up			up		up	5.79765	6.311	NA	NA	12.0527	32.676	5.292	6.05395	10.1251	20.5813
AT1G32870	Core_up	up		up	up	up	3.90944	22.7346	6.93877	12.5761	3.52548	25.9102	11.0147	30.8302	7.74478	17.9316
AT1G32900			up	up	down	up	5.10831	4.37563	9.12286	46.8274	43.0378	156.83	325.5	137.34	118.216	647.489
AT1G32920	Core_up	up		up	up	up	138.858	285.182	127.403	151.151	22.7592	92.3602	9.72282	249.897	21.2209	59.8926
AT1G32928	Core_up			up	up		36.5328	30.0747	9.36154	7.15371	2.33905	5.86002	1.96237	22.6824	NA	NA
AT1G32940	Core_up	up	up			up	4.16927	17.9109	5.41587	18.0484	5.1189	7.92669	7.24936	8.36346	2.79909	10.7404
AT1G32990	Core_down		down			down	195.509	97.4481	242.51	83.6436	289.211	225.107	292.002	251.046	304.843	140.882
AT1G33030		up					1.76748	6.00448	NA	NA	NA	NA	NA	NA	NA	NA
AT1G33080		down					9.255	4.49198	5.54137	2.96947	NA	NA	5.86248	5.74858	6.25124	6.60554
AT1G33102		up				down	3.98018	13.6102	4.74736	6.80087	NA	NA	NA	NA	10.3419	2.171
AT1G33110	Core_up	up		up			16.481	65.8916	56.1005	95.2665	25.6758	91.8227	57.2354	51.2963	58.1972	39.8869
AT1G33170	Core_down	down	down	down			7.63491	2.96651	14.4385	3.38065	24.9737	8.28354	27.284	16.4275	20.2432	10.7267
AT1G33240	Core_down	down	down		down		36.1602	13.1149	71.3422	17.6227	39.2301	21.7111	49.3139	20.7341	38.8782	27.7453
AT1G33270			up				12.8221	17.9738	12.5004	26.4335	13.136	18.2512	20.0534	15.5317	9.81635	10.2844
AT1G33290			down				35.1889	21.8037	32.7578	15.5676	28.437	22.0106	32.4938	37.7053	40.5959	23.8164
AT1G33340				down			NA	NA	NA	NA	5.84995	0.678175	NA	NA	NA	NA
AT1G33470			down				42.1056	28.9536	56.1642	23.3065	42.2623	23.7608	31.349	22.8033	21.37	19.9668
AT1G33480						down	6.259	12.5184	6.07116	12.1549	7.22677	9.65296	12.2903	7.39006	10.802	4.74086
AT1G33560	Core_up	up	up				3.95368	10.9144	6.769	15.482	4.34126	5.89755	6.99933	8.951	NA	NA
AT1G33590			up				81.3186	87.3678	79.8792	180.89	67.3069	45.3418	53.4028	34.156	39.471	38.9692
AT1G33600			up				19.9297	39.094	35.7794	73.5599	18.7664	13.1861	40.9905	31.6822	14.7458	15.3233
AT1G33750				down			NA	NA	NA	NA	9.65068	2.57	NA	NA	NA	NA
AT1G33770					up		NA	NA	NA	NA	NA	NA	2.621	5.47037	NA	NA
AT1G33780						down	47.5656	52.5497	33.4176	46.339	27.1753	22.0389	30.3154	35.0154	17.2614	7.0096
AT1G33800				down			21.7695	26.3755	14.3714	20.7593	27.078	13.2302	NA	NA	9.92766	8.19355
AT1G33810				down			73.6813	48.0112	75.2668	41.8067	76.9385	33.508	77.0003	69.5093	87.8794	54.5677
AT1G33811	Core_down	down	down	down			52.995	11.9211	32.1823	6.33296	44.5466	15.4976	33.9988	26.1342	30.0422	19.9941
AT1G33960						up	NA	NA	NA	NA	NA	NA	14.2055	24.389	0.7985	5.60178
AT1G33970	Core_up		up			up	31.7184	53.8926	19.3396	66.9694	35.7169	57.0177	23.4176	40.2148	22.5547	56.6877
AT1G34000	Core_down	down				down	161.988	52.6377	213.588	112.68	167.932	139.742	320.816	208.32	92.9115	43.1139
AT1G34010	Core_down		down		down		24.6853	13.4394	22.0174	8.34404	15.2191	8.21577	14.8691	6.00016	15.6866	10.8194
AT1G34040	Core_down	down	down			down	5.58735	2.7115	5.66802	2.33187	NA	NA	NA	NA	6.88074	3.24054
AT1G34060			up		down		NA	NA	1.614	5.25895	NA	NA	7.1793	3.44835	NA	NA
AT1G34160						up	NA	NA	NA	NA	NA	NA	NA	NA	2.69134	8.46998
AT1G34260	Core_up			up		up	NA	NA	NA	NA	3.48261	7.42601	8.08144	5.89702	3.71272	8.20705
AT1G34330		down					5.0719	0.876819	NA	NA	NA	NA	NA	NA	NA	NA
AT1G34340		up					5.04015	12.4495	10.214	15.5741	16.0483	15.035	15.1843	8.799	8.5047	11.7515
AT1G34380						up	5.38044	5.71209	4.28736	5.56125	NA	NA	5.14771	9.45299	3.47145	7.35401
AT1G34420					up		NA	NA	NA	NA	NA	NA	3.0307	6.47569	NA	NA
AT1G34430		down					124.901	53.8666	53.0669	29.4612	99.6844	67.7572	64.5422	61.2683	116.04	95.9788
AT1G34510			up				9.88191	12.7576	2.65795	11.4465	NA	NA	NA	NA	NA	NA
AT1G34570					down		9.7245	8.55129	10.2406	9.54193	15.4489	9.68219	29.691	14.3899	13.8327	9.37992
AT1G34630						down	14.9556	17.318	18.8287	15.3013	8.7596	17.1732	6.47793	6.95001	5.76089	2.308
AT1G34640						down	23.5813	19.5591	6.55152	9.99438	7.313	5.54955	13.0396	9.57476	9.18795	2.32734
AT1G34670		up					2.82678	8.81413	NA	NA	8.08841	5.3165	NA	NA	NA	NA
AT1G34760		down					14.8963	6.98071	9.74319	4.96944	NA	NA	9.56473	6.69147	5.96161	5.12289
AT1G35140			down	up		up	23.5661	24.347	121.994	35.2052	1.2745	8.50961	NA	NA	15.7962	72.4032
AT1G35190			up				21.047	30.2183	26.8366	70.4094	19.5524	24.7146	12.7404	15.0197	15.249	12.545
AT1G35210	Core_up	up	up	up	up		2.53088	11.0745	1.68988	5.008	0.365	7.61752	1.81995	49.9248	NA	NA
AT1G35230	Core_up	up	up			up	0.957055	8.1715	1.53103	14.5368	NA	NA	27.6105	34.4079	4.44923	61.4273
AT1G35250				down			11.1504	12.5798	22.0703	31.888	22.2665	6.63383	NA	NA	9.34603	7.67066
AT1G35260				down			17.0422	24.6076	27.5739	24.2853	36.21	8.85202	NA	NA	23.5919	12.3956
AT1G35310		up					1.30405	6.43014	NA	NA	NA	NA	NA	NA	8.83137	7.44713
AT1G35320				down			22.0044	17.935	13.4015	14.3078	16.8739	8.01247	NA	NA	12.8453	10.2038
AT1G35340						down	30.3322	25.1068	57.2938	31.4396	47.1266	32.5876	53.9892	48.2252	32.2879	15.7204
AT1G35350		up					3.13994	11.5752	23.3756	17.1024	NA	NA	9.73324	8.18118	5.43001	5.92562
AT1G35420	Core_down	down	down				82.2819	24.5562	71.7991	24.676	57.0492	51.0881	57.3873	54.5933	93.7057	52.9558
AT1G35430						down	19.1227	19.5424	10.5969	8.77034	4.79417	5.48625	9.79795	12.4775	10.0932	3.824
AT1G35560	Core_down			down	down		NA	NA	7.52097	5.41696	10.873	5.271	23.3727	11.6201	33.6781	27.4667
AT1G35580	Core_down	down	down				91.9247	42.4472	79.3484	28.8112	76.3959	50.8697	43.677	42.9296	69.6954	44.3271
AT1G35612	Core_down	down	down	down		down	42.4262	16.0363	24.8379	8.32522	12.7223	5.46663	12.6206	11.0037	13.5485	3.36778
AT1G35620				down			43.1796	30.7976	32.3573	27.8013	31.0633	15.265	29.0712	20.6106	25.5195	28.6188
AT1G35660					up		NA	NA	NA	NA	NA	NA	3.87184	39.8215	NA	NA
AT1G35680	Core_down		down			down	289.893	171.912	442.858	119.239	460.682	349.003	452.535	354.579	262.411	115.311
AT1G35710			up	down			NA	NA	5.76973	46.4783	6.73501	1.60815	67.6901	44.0443	NA	NA
AT1G35720	Core_up	up	up				338.165	1165.6	299.365	1130.28	524.935	586.98	229.564	227.065	163.034	162.865
AT1G35910	Core_up		up	up			NA	NA	0.610667	6.17336	1.3	9.61544	NA	NA	NA	NA
AT1G36060				down			13.8587	9.76519	5.74042	3.212	15.6779	4.30484	NA	NA	8.80677	11.0052
AT1G36160					down		17.4807	28.5016	36.9724	34.0811	38.6222	63.909	51.5903	25.0836	40.4002	49.1875
AT1G36310						up	20.8811	18.4455	20.0283	16.5274	22.7232	19.0886	26.2962	14.7311	20.7087	42.1521
AT1G36370		up		up		down	10.9304	23.6569	38.02	31.8644	20.7516	85.4643	20.6011	15.6264	38.528	18.741
AT1G36380						down	39.8194	65.0963	20.5853	37.3034	16.9408	20.8762	15.2621	16.5587	9.6104	4.092
AT1G36622	Core_up	up	up	up	up		4.659	33.3315	0.798004	5.95614	1.97576	6.2813	1.42095	12.1893	NA	NA
AT1G36940		down					6.90189	2.50606	NA	NA	NA	NA	NA	NA	NA	NA
AT1G37130	Core_down				down	down	339.997	632.264	1221.6	1728.69	202.365	230.564	442.354	144.271	652.019	242.527
AT1G38131		down					9.255	3.88801	6.31459	4.06451	11.7539	6.38249	17.7979	10.5317	9.00501	10.3522
AT1G41830					down		31.8527	26.9954	41.6318	22.3687	81.9989	93.0869	134.985	65.1837	62.7356	78.7971
AT1G42430			down				19.7425	10.371	12.5454	5.78757	17.5412	12.7618	17.8679	13.0165	21.4758	28.2323
AT1G42440						up	13.2649	11.5752	14.1259	16.5756	22.7232	20.062	23.9454	20.0004	21.0911	55.0072
AT1G42480				down			22.0658	19.9164	19.4061	26.177	37.8301	11.7222	14.387	28.5303	43.0356	22.3826
AT1G42550	Core_down	down	down				30.4421	10.833	62.2671	19.7222	21.865	16.0611	64.7529	38.7145	94.9495	72.3708
AT1G42970	Core_down	down	down				340.739	91.7041	1689.07	264.193	1134.5	1010.65	1327.96	795.48	1361.07	1189.81
AT1G42990	Core_up	up	up	up	up		51.3536	163.58	31.9967	75.3642	25.0119	102.803	33.073	162.374	24.408	40.3493
AT1G43000					up		NA	NA	NA	NA	NA	NA	0.502	6.09044	NA	NA
AT1G43160	Core_up	up	up	up			10.1172	50.4946	5.12452	29.1663	15.3414	329.779	NA	NA	NA	NA
AT1G43560	Core_down		down			down	46.7743	30.592	118.782	46.4126	85.4225	52.4956	101.635	97.3154	61.3706	28.8802
AT1G43650				up			5.21853	2.6417	NA	NA	4.085	12.3874	NA	NA	4.15176	6.07409
AT1G43670		down					127.114	46.5585	103.51	57.6974	200.796	152.518	197.222	143.517	131.504	66.771
AT1G43675					down		NA	NA	NA	NA	NA	NA	5.11575	1.91522	NA	NA
AT1G43710					down		46.1417	53.6655	54.0157	55.9542	88.3628	80.9802	100.393	46.7288	61.9567	77.9701
AT1G43790			up				41.8994	54.8503	10.1364	27.8152	32.8448	20.6597	28.0302	19.4173	31.6449	30.5194
AT1G43800				down			17.8572	34.0356	NA	NA	5.81713	1.109	5.38656	6.8381	47.3376	25.4244
AT1G43860						up	7.83736	8.53323	10.0858	16.5	19.9028	19.9141	25.8668	20.5561	14.2662	35.6453
AT1G43910	Core_up	up	up	up		up	2.44289	22.1048	6.52213	19.9624	3.68292	15.9189	4.78428	8.02046	3.09216	12.2156
AT1G44000	Core_down	down	down		down	down	21.9544	8.42998	92.9631	17.3389	97.6255	57.8092	228.475	101.766	119.997	29.6514
AT1G44090				up			NA	NA	NA	NA	0.124	8.90728	NA	NA	NA	NA
AT1G44100			up				14.5023	21.4484	18.0047	57.8725	17.787	18.8977	17.3526	8.86188	12.7721	22.3135
AT1G44110				down			NA	NA	NA	NA	10.6802	4.74695	5.34718	3.131	7.31491	5.52272
AT1G44350		down		up	up	down	18.0076	6.69138	9.58904	10.8505	6.14104	26.8956	7.5616	29.9707	8.09304	2.308
AT1G44414					up		NA	NA	NA	NA	NA	NA	1.12584	91.8762	NA	NA
AT1G44446	Core_down				down	down	18.2008	11.2204	22.4218	18.9536	115.606	68.9586	280.703	129.409	101.504	38.4443
AT1G44575			down				271.018	187.317	1091.94	348.543	1662.22	1429.61	2195.39	1118.53	2155.67	2002.43
AT1G44608			up				6.53488	12.2182	6.31459	12.9792	NA	NA	NA	NA	NA	NA
AT1G44750			up				18.3215	19.4259	14.5051	29.6264	18.3467	17.3037	18.7639	12.9815	14.4402	12.4801
AT1G44770						down	66.7549	56.8079	47.6139	46.4521	29.4934	23.5319	30.891	35.9403	33.2239	15.4758
AT1G44800			up				45.9852	75.2949	27.6358	61.8976	130.717	70.6234	19.1641	13.0165	40.5679	56.0229
AT1G44890						up	4.14386	5.27584	NA	NA	NA	NA	NA	NA	2.10377	5.3625
AT1G44900				down			2.958	5.14922	5.12452	3.805	12.3298	5.91354	10.4583	8.60519	6.65017	8.866
AT1G44920	Core_down	down	down				55.9777	24.1875	62.5482	26.76	59.233	39.6452	113.834	69.3612	74.1559	54.1727
AT1G45010		up					3.712	9.80963	5.89501	4.33314	13.3712	20.1375	42.0291	27.4349	10.9159	8.93694
AT1G45015	Core_down		down	down			NA	NA	7.02866	0.207944	7.90004	0.386	NA	NA	NA	NA
AT1G45130	Core_down	down	down				22.4858	10.7126	17.325	7.47201	26.8374	15.7486	14.7433	21.5732	28.2192	24.3588
AT1G45145	Core_up		up		up		257.975	348.543	87.2395	247.164	70.3936	123.61	49.5641	172.178	21.0772	15.8213
AT1G45150			up				11.4605	12.2557	7.20736	15.702	5.65095	6.543	6.808	5.78193	7.87219	8.16
AT1G45163	Core_down	down	down				39.4976	14.0612	8.21203	3.82157	NA	NA	NA	NA	NA	NA
AT1G45201	Core_down		down			down	49.2294	67.998	128.105	62.7753	191.088	151.084	237.933	124.056	194.596	57.6644
AT1G45249	Core_up	up		up			15.0072	51.5042	13.8282	23.5157	16.4525	67.1533	23.0752	23.2435	29.0938	23.5614
AT1G45332						up	7.82612	6.95805	6.66739	9.13706	11.6076	7.30142	7.42917	10.0301	6.78344	23.1919
AT1G45474			down				102.484	61.6888	216.546	105.395	152.381	132.442	224.825	143.669	215.264	240.952
AT1G45688				up			45.1033	49.305	86.8916	71.0996	68.74	145.605	107.896	61.2194	111.772	154.968
AT1G46480						up	NA	NA	6.31459	4.6021	6.33308	7.564	NA	NA	10.826	26.5666
AT1G46554			up				13.3053	18.7089	6.558	21.13	5.88737	11.8164	5.15764	3.17355	NA	NA
AT1G46768			up		down	up	9.70644	13.3702	2.90592	6.62282	NA	NA	5.1673	1.94844	10.1942	32.0473
AT1G47128			up	up		down	665.425	1102.33	479.786	2307.31	242.586	602.573	319.825	187.752	273.307	129.409
AT1G47210				down			15.1659	18.4021	12.5658	7.80393	12.9249	5.95195	10.6586	5.84447	9.75255	8.6875
AT1G47395				down			NA	NA	NA	NA	32.6581	7.73991	15.8285	18.4976	105.82	61.4814
AT1G47400	Core_down			down		down	NA	NA	NA	NA	17.9244	5.02254	8.96354	11.5189	50.3852	24.8316
AT1G47480				down			19.5108	14.9379	14.6185	11.3284	16.5885	4.29434	NA	NA	14.6848	18.262
AT1G47490						up	26.1563	17.5337	35.2606	32.5941	48.554	43.6209	43.2276	28.3356	57.9021	124.826
AT1G47500						up	17.3071	12.2557	16.9291	18.6481	29.3624	19.9715	24.2376	17.262	21.322	60.6573
AT1G47510	Core_up	up	up	up	up		0.36	20.7287	0.77386	9.46351	0.820446	16.1333	1.69891	17.8743	NA	NA
AT1G47530					down		31.4504	18.4195	74.0282	52.5073	53.0512	64.2746	87.5115	42.8521	137.952	132.054
AT1G47565		up					1.28036	5.211	NA	NA	NA	NA	NA	NA	NA	NA
AT1G47580	Core_down	down	down	down		down	16.0458	4.71037	23.1811	5.743	16.1632	6.72098	29.7695	25.169	20.2432	5.29264
AT1G47600		down					23.7894	9.0991	NA	NA	13.5552	12.5611	NA	NA	NA	NA
AT1G47655		down					5.48879	1.70456	NA	NA	NA	NA	NA	NA	5.21798	4.53984
AT1G47670	Core_down	down		down			15.1659	5.512	12.6071	6.80087	18.9464	6.40482	8.3255	8.3774	14.3086	17.3041
AT1G47710			up				25.8247	33.0873	18.2107	39.5225	37.2555	56.4957	24.4893	30.952	18.384	36.8686
AT1G47840	Core_down	down		down			5.78602	1.72327	NA	NA	5.929	2.1092	NA	NA	4.84595	6.88
AT1G47960		up	up	up		down	27.2924	239.178	24.3387	177.216	7.59516	20.0059	14.3051	8.1245	15.3162	4.75331
AT1G48000	Core_up	up	up	up			1.56624	17.0089	1.99224	33.2886	1.577	8.97339	NA	NA	NA	NA
AT1G48030						down	125.481	71.3619	211.639	144.506	173.605	142.908	228.936	155.662	244.177	89.1116
AT1G48100	Core_up	up		up			2.347	5.28145	NA	NA	11.5461	53.7397	36.6145	36.6373	7.6728	13.4273
AT1G48210					up		38.8688	50.2035	26.7609	31.8294	20.3498	17.0709	5.304	15.2969	22.7676	35.8811
AT1G48240			down				22.8399	11.7642	17.1541	6.06559	13.4121	10.5653	23.2621	15.8197	17.6172	13.5441
AT1G48260	Core_up	up	up				1.94701	6.49357	2.69961	10.2743	NA	NA	5.65583	3.41374	NA	NA
AT1G48320	Core_up	up	up		up		16.7638	85.2678	17.8204	35.8858	11.5944	21.6325	11.4474	25.7853	7.592	8.77119
AT1G48330		down					28.8695	9.02984	NA	NA	21.9485	16.2264	7.9339	12.1766	6.739	3.64522
AT1G48350			down				279.508	157.103	408.14	113.763	443.153	376.52	389.223	334.099	381.351	198.706
AT1G48370	Core_up	up	up	up			6.785	17.7667	3.64018	9.50071	5.5455	11.527	NA	NA	3.86145	7.10479
AT1G48430						down	28.3704	16.1332	18.7046	18.454	15.616	9.82511	17.6865	24.2351	22.9983	10.3522
AT1G48480	Core_down		down		down		25.2517	18.55	24.4224	6.74965	23.3427	12.0626	35.3975	10.7729	55.57	39.4767
AT1G48520			down				16.1505	13.1362	35.4933	16.28	43.4232	32.9487	43.0273	41.6078	49.8664	25.0097
AT1G48570						up	18.9831	11.1816	11.7165	15.9758	20.0211	10.2239	19.7696	28.5955	20.773	69.9492
AT1G48605				up			6.30171	6.70984	NA	NA	2.19461	6.268	NA	NA	NA	NA
AT1G48610	Core_down	down	down	down			13.4606	6.43931	16.9689	5.9907	25.099	11.8665	25.8839	18.8989	44.4857	43.3517
AT1G48650					down		8.05159	5.64342	19.2253	14.9966	15.4085	18.0931	35.1831	13.9708	15.569	25.3625
AT1G48745		up				down	5.57248	17.053	8.1715	9.23371	NA	NA	14.6629	10.0762	10.1489	3.91023
AT1G48750		up	up		down		108.559	218.836	61.7404	268.455	78.8197	44.2377	22.8775	10.7569	680.587	370.215
AT1G48920						up	208.06	142.559	146.072	226.709	382.457	349.769	232.523	185.785	191.916	870.517
AT1G48930			up	down			11.0971	6.73975	2.96864	9.7245	7.82755	2.45799	NA	NA	NA	NA
AT1G49000	Core_up	up	up				3.27072	29.3599	1.10591	15.7089	NA	NA	NA	NA	8.39296	15.1999
AT1G49010						down	7.63491	4.6679	19.0861	10.3419	21.1049	17.8316	30.8423	23.7563	31.0559	13.0234
AT1G49032	Core_down	down				down	156.634	69.416	50.5594	30.8239	7.18958	7.24608	10.8376	9.57476	9.82737	3.66956
AT1G49050					up		13.0784	20.1608	20.8875	21.5058	8.06797	12.1625	14.2402	29.3814	7.50784	5.398
AT1G49130		down	down	down	up	down	50.3918	17.3472	29.8513	10.9154	7.08562	3.06382	3.517	10.6579	8.48089	0.839443
AT1G49160			up				NA	NA	6.29092	13.252	NA	NA	NA	NA	NA	NA
AT1G49200			down				6.3673	5.71209	14.8699	4.44944	NA	NA	NA	NA	NA	NA
AT1G49230		down		down		up	8.17847	2.13965	7.67906	4.246	7.74473	1.31145	NA	NA	3.43361	9.77659
AT1G49310			up				26.6244	31.8668	8.32438	17.522	12.7918	8.20414	5.61915	4.47184	10.6158	18.268
AT1G49320				down			10.0223	6.40142	3.8617	5.9015	5.60926	2.64397	4.73114	6.29828	6.26455	5.05772
AT1G49430					down		10.1276	18.858	12.8383	9.21178	26.6873	19.9472	21.1302	9.65236	30.4354	29.5473
AT1G49450	Core_up	up		up			3.24749	106.372	NA	NA	3.46397	120.069	NA	NA	NA	NA
AT1G49470				down			14.1144	9.49157	5.00555	8.0739	15.3316	4.06605	12.8216	6.73337	10.6625	7.32694
AT1G49480						down	38.9626	32.762	57.7765	37.7845	25.616	15.1447	21.2229	21.4493	22.5947	10.6718
AT1G49500	Core_down				down	down	217.286	251.763	133.209	106.22	14.3645	9.11515	27.0875	13.1096	25.8797	1.15055
AT1G49510			down				28.5665	17.5492	36.0784	15.343	29.1198	16.2398	41.5348	22.2838	15.249	12.3307
AT1G49520				up			NA	NA	NA	NA	3.34099	14.7718	5.24701	4.75373	7.44848	5.22699
AT1G49530				up			NA	NA	NA	NA	1.56365	11.9939	NA	NA	NA	NA
AT1G49540						up	9.03893	5.88846	5.11266	6.10517	7.76198	7.93773	7.08869	7.69564	7.91145	20.1908
AT1G49560	Core_up				up	up	7.15696	10.0634	6.74934	10.1667	9.86103	13.9789	5.81395	22.3806	4.886	16.174
AT1G49570	Core_down		down	down			10.773	7.25529	12.8469	1.50169	9.38601	1.147	NA	NA	NA	NA
AT1G49580			down				10.8537	8.36661	15.9431	6.60478	19.0849	18.6226	15.8019	10.7877	31.7191	27.9855
AT1G49600		down					74.927	34.5539	72.595	38.7142	77.2361	40.8349	52.9134	34.4205	59.8674	108.974
AT1G49620						up	NA	NA	NA	NA	5.10987	8.70266	5.88393	7.02	4.09906	10.779
AT1G49630			down				5.972	3.36695	8.73882	3.304	8.04175	4.85321	9.84736	11.5056	9.25052	7.505
AT1G49650	Core_down	down	down			down	22.7837	7.05681	17.6314	5.93699	18.5566	12.9789	10.021	14.0254	23.6097	10.3522
AT1G49670	Core_up	up	up				15.3279	35.1727	20.7241	48.0182	25.6758	34.8203	23.4575	15.249	16.1939	18.978
AT1G49710					up		10.1959	14.1446	10.5313	16.741	10.603	13.5908	14.7197	48.587	10.1251	7.91226
AT1G49720	Core_up			up		up	21.2225	30.0595	11.4134	19.3379	25.2762	52.6987	4.90987	8.1245	9.36043	24.8409
AT1G49730	Core_down	down	down			down	8.75503	3.87478	24.7446	7.4488	14.1784	11.2204	14.1563	11.8645	14.7143	6.4638
AT1G49740						down	8.86487	13.0301	14.0986	22.8482	14.7729	11.7588	15.9086	13.3307	17.715	8.61981
AT1G49750	Core_down		down	down			29.9364	29.4647	77.8029	32.1215	66.5279	17.535	258.005	159.957	109.301	68.5044
AT1G49760						up	55.5509	29.0391	49.8539	29.4927	94.211	79.0966	76.2405	55.1824	85.8678	223.859
AT1G49860		down					20.9255	0.984	4.73736	6.3994	NA	NA	NA	NA	10.4449	10.0405
AT1G49890			down				10.5738	6.16434	13.2388	6.28198	8.89443	7.23988	10.9531	8.96503	14.8968	12.4606
AT1G49960		up					4.18043	14.9108	NA	NA	NA	NA	NA	NA	NA	NA
AT1G49975	Core_down	down	down	down		down	45.4482	16.8172	50.7113	17.29	57.6106	25.0894	90.7497	56.8923	44.6442	10.8989
AT1G50010			down				192.948	105.019	135.173	58.8547	206.809	133.813	163.963	132.098	190.454	148.666
AT1G50040		down	down			up	20.5644	6.20665	26.3208	1.49578	NA	NA	NA	NA	2.70485	5.91276
AT1G50055				down			9.81315	6.4827	9.23609	4.63741	7.69053	1.966	7.17028	3.96616	6.45856	5.84
AT1G50060				down			13.7655	6.97023	NA	NA	17.7239	5.81738	NA	NA	NA	NA
AT1G50110				down			6.03475	4.73829	NA	NA	11.0006	4.5875	7.06298	6.1464	NA	NA
AT1G50250		down					58.2226	23.9801	111.386	82.1031	88.8233	115.798	240.952	132.503	230.355	118.273
AT1G50260	Core_up	up		up			3.57644	15.1607	9.85304	18.8473	6.47674	35.5339	8.22829	8.06904	10.0822	7.54476
AT1G50290	Core_down		down			down	10.2891	5.63457	12.9019	6.23372	5.35406	3.24342	9.2233	5.196	5.321	1.97723
AT1G50390					up		NA	NA	NA	NA	NA	NA	0	8.21958	NA	NA
AT1G50420			up		down		10.9304	17.4401	6.83772	22.1774	8.23002	16.0342	15.1237	6.78651	6.88074	6.45158
AT1G50450			down				15.2025	10.8719	35.1002	17.2172	42.964	33.7649	59.7289	51.8801	53.1666	48.0301
AT1G50460			down				18.8019	11.5609	30.4454	9.92428	10.6147	19.3897	13.6192	8.66479	20.4788	23.1681
AT1G50490				down			34.4279	20.1181	33.5166	19.6424	55.1591	25.4612	15.7204	10.7569	26.1657	18.6107
AT1G50520				down			NA	NA	NA	NA	5.40444	2.64397	NA	NA	NA	NA
AT1G50560	Core_down	down	down	down			5.55819	1.80084	7.75705	2.73218	6.44333	2.06495	NA	NA	NA	NA
AT1G50590	Core_up		up	up			NA	NA	5.12452	10.7056	2.43631	7.18817	4.96128	7.82979	NA	NA
AT1G50630	Core_up	up	up	up			8.60516	20.5819	10.97	23.6249	7.47466	19.1802	5.561	6.41778	5.24701	5.40508
AT1G50640					up		42.1056	40.8313	26.5615	24.7104	26.5273	42.0999	21.656	52.9558	44.0928	29.4238
AT1G50732	Core_down	down	down	down		down	60.1107	20.0834	45.9263	7.545	24.5527	7.48711	63.9391	37.3253	20.2121	3.51954
AT1G50740					up		31.2637	49.0686	28.2181	54.4738	10.667	19.0763	17.5886	51.0639	NA	NA
AT1G50840		down					8.9818	4.43956	13.4622	11.1404	15.4489	13.4819	30.9182	24.3189	19.116	25.3886
AT1G50900	Core_down	down	down			down	103.91	31.7056	112.766	31.0352	203.949	125.027	269.057	228.783	135.189	57.2887
AT1G51090	Core_up	up	up	up	up	up	1.10176	14.6266	2.037	10.389	3.37909	34.4324	9.86545	22.6236	17.6495	88.3892
AT1G51110			down				14.4687	17.2605	70.2355	13.9892	101.179	85.6946	123.195	97.8114	65.4619	34.3518
AT1G51140		up	up	up	down		11.6664	56.3203	16.9004	50.0724	18.2527	103.451	58.6801	20.6758	34.1709	21.656
AT1G51170		down					8.26293	4.092	5.12452	6.09466	8.29183	10.1612	8.59098	7.54407	7.40424	7.17451
AT1G51270			down				NA	NA	8.89608	2.43367	NA	NA	4.16105	6.39288	NA	NA
AT1G51340					up		NA	NA	7.91713	15.6538	8.04175	6.81907	10.0502	57.4258	4.92093	5.5114
AT1G51380						up	NA	NA	NA	NA	NA	NA	NA	NA	1.51312	11.8495
AT1G51400	Core_down	down	down			down	1155.37	373.202	797.105	203.727	418.818	271.022	740.613	566.235	577.331	43.2424
AT1G51420	Core_up		up			up	8.15679	8.01253	5.31031	12.0512	11.674	8.69322	NA	NA	8.00182	17.729
AT1G51430						down	25.7176	17.288	12.3934	9.94991	13.155	9.28949	10.998	10.9557	7.25667	3.03793
AT1G51470		down					27.2172	13.1362	NA	NA	18.6663	14.9568	NA	NA	NA	NA
AT1G51500				up			33.273	45.8478	44.5161	33.0196	40.525	84.0333	94.0527	52.2337	84.7591	52.3241
AT1G51610						up	12.1435	14.6367	9.55239	9.33591	19.8225	22.5724	13.1992	8.55227	8.83137	19.677
AT1G51660	Core_up		up			up	10.0487	19.263	8.97857	22.4668	9.87443	14.8517	17.0541	32.5552	6.92667	14.5774
AT1G51680			up		down		31.5044	52.4364	78.7779	250.999	105.283	108.61	154.29	44.0701	178.425	150.537
AT1G51700	Core_up	up		up			8.4701	19.5847	8.38476	12.3308	12.5279	49.941	44.1883	63.9792	27.3075	23.4241
AT1G51760	Core_up	up	up	up	up		26.9462	63.3983	38.4893	77.7514	27.9266	63.7344	21.342	48.3943	24.408	20.1344
AT1G51780				up			NA	NA	NA	NA	0.155014	20.0314	NA	NA	NA	NA
AT1G51790		up					1.457	9.02984	NA	NA	NA	NA	NA	NA	NA	NA
AT1G51800	Core_up	up				up	3.17061	32.4197	NA	NA	5.91193	4.89352	NA	NA	4.52451	10.8842
AT1G51805	Core_down		down		down		8.24811	8.39331	33.3522	16.1217	21.6234	11.512	79.897	21.9356	15.6527	19.5815
AT1G51820		up					0.493	11.3219	NA	NA	NA	NA	NA	NA	NA	NA
AT1G51830	Core_down		down	down			7.72706	6.99128	15.2568	2.079	16.0761	2.768	NA	NA	11.0817	8.58173
AT1G51840	Core_down		down	down			5.6369	5.972	6.10278	1.09693	9.55749	1.47756	NA	NA	9.14162	7.074
AT1G51850		up					3.87638	15.7753	NA	NA	NA	NA	NA	NA	NA	NA
AT1G51890		up					1.487	5.13907	NA	NA	NA	NA	NA	NA	NA	NA
AT1G51920		up					1.342	11.8363	NA	NA	NA	NA	NA	NA	NA	NA
AT1G51940			down				21.1555	15.6084	44.9583	16.9113	14.5083	12.9613	6.53	4.75373	6.03541	9.00501
AT1G51950				up			35.2758	48.9883	51.5326	42.3099	14.1784	30.6158	25.3858	16.7639	17.2445	14.5471
AT1G52000		up	up			down	4.885	10.034	23.6051	135.865	17.8196	15.1603	56.9175	40.2148	101.923	28.3994
AT1G52030						down	NA	NA	3.73853	6.69312	19.1617	16.4732	9.04608	14.8969	17.0962	3.02157
AT1G52040	Core_up	up	up				2.87678	6.77748	10.5493	114.289	17.2883	13.2302	34.0261	57.6423	16.2337	11.4538
AT1G52050	Core_down	down		down			23.2142	5.58386	NA	NA	14.1125	3.435	NA	NA	NA	NA
AT1G52060	Core_down	down		down		down	42.8489	3.31824	NA	NA	25.9291	4.33641	NA	NA	7.27948	3.48487
AT1G52070	Core_down	down	down	down			71.8756	11.7803	6.39362	1.058	70.7305	17.6415	NA	NA	15.7771	12.0252
AT1G52080	Core_up	up	up	up			2.26026	7.89031	3.5485	13.6998	3.36742	8.95281	NA	NA	NA	NA
AT1G52100						down	5.94275	6.22084	12.8771	13.0824	NA	NA	NA	NA	42.8108	1.42768
AT1G52140	Core_down		down	down			16.8427	17.3908	15.7753	5.3753	10.4381	4.46521	5.279	5.22877	7.36879	8.63624
AT1G52160						up	NA	NA	NA	NA	NA	NA	6.37204	5.27651	4.97431	12.7799
AT1G52190	Core_down	down	down	down		down	60.0532	13.6661	19.4905	1.69303	15.0983	2.67215	40.5767	21.909	17.4086	6.64457
AT1G52200	Core_up	up				up	52.3857	215.9	25.3268	25.1317	20.6893	12.1279	NA	NA	13.989	28.7697
AT1G52220	Core_down		down			down	236.104	182.913	240.465	76.7019	423.897	369.478	475.99	373.552	367.341	123.195
AT1G52230	Core_down	down	down			down	888.851	305.804	672.123	270.155	1849.69	1293.09	1604.46	1046.17	752.043	295.47
AT1G52270		up					3.67976	11.0505	NA	NA	NA	NA	NA	NA	NA	NA
AT1G52290			down		down	up	NA	NA	11.8411	2.394	NA	NA	26.9216	10.3595	6.45856	13.3042
AT1G52342	Core_down				down	down	63.1125	115.079	42.4734	30.7258	11.6465	7.272	51.4676	21.642	111.277	14.3624
AT1G52400			up			down	43.9033	65.2581	99.2396	900.522	457.27	301.128	270.687	305.463	249.086	111.435
AT1G52410		up	up			down	3.33399	7.59109	19.6911	70.2961	47.2534	24.9334	33.9074	44.8917	34.3339	12.8186
AT1G52510			down				34.0487	25.8371	100.922	20.8849	93.985	103.4	132.982	105.351	96.3649	52.1142
AT1G52560	Core_up	up	up	up	up		0.482497	12.2182	1.49699	12.0228	0.379	10.2797	0.597	436.375	NA	NA
AT1G52565		up	up	up	up	down	4.19971	34.0762	3.8617	15.6187	2.04753	16.8692	2.38516	7.58037	5.36608	2.22775
AT1G52690		up	up	up		down	1.712	1142.21	3.382	981.996	36.5109	657.631	NA	NA	19.4756	1.16099
AT1G52700				down		up	NA	NA	NA	NA	6.17072	2.96736	NA	NA	2.019	8.43988
AT1G52720					up	down	55.5083	36.9986	25.4905	49.1111	38.4069	43.0831	13.8614	41.9216	16.9438	8.229
AT1G52750			down				NA	NA	6.92726	1.89451	NA	NA	NA	NA	NA	NA
AT1G52760					down		52.1193	61.8581	64.157	116.239	68.7924	53.6107	43.5134	20.8657	84.4621	70.5807
AT1G52800					down		NA	NA	NA	NA	NA	NA	6.56897	2.825	NA	NA
AT1G52825						down	12.7762	10.7578	9.76007	10.0656	11.0196	7.90065	9.13755	6.25586	5.8134	2.76303
AT1G52827	Core_up	up		up			15.6323	62.5604	5.91095	5.22298	11.3114	48.2832	23.8164	18.7095	NA	NA
AT1G52855	Core_up	up		up			2.27376	18.5192	NA	NA	1.315	13.3468	10.1034	7.26984	NA	NA
AT1G52870			down		up		30.9494	20.6137	137.324	66.1612	108.27	116.068	279.632	631.693	119.479	85.4795
AT1G52880				up			9.65368	13.3702	5.38588	8.14597	2.73673	7.15073	10.1034	11.1122	NA	NA
AT1G52890	Core_up	up	up	up	up		5.17809	231.316	1.23698	46.6262	1.957	118.405	1.548	11.8439	NA	NA
AT1G52930						up	20.1884	15.6781	21.0299	22.1075	45.821	23.2581	27.3075	25.5691	23.8542	93.2588
AT1G53035						up	10.6792	14.9285	5.5843	7.53575	9.18882	14.1163	NA	NA	4.98764	12.0252
AT1G53070		up					6.03475	12.7853	9.10457	12.6623	14.8848	10.9761	9.7681	6.8153	10.4328	10.1563
AT1G53100	Core_up	up	up				0.274765	7.74667	0.668	11.0833	NA	NA	NA	NA	NA	NA
AT1G53110	Core_up	up	up	up			1.64577	5.76468	2.82055	6.88926	2.889	7.83698	3.426	5.32905	NA	NA
AT1G53140				down			NA	NA	NA	NA	5.71654	2.149	NA	NA	NA	NA
AT1G53163				up			NA	NA	NA	NA	0.512	6.69011	NA	NA	NA	NA
AT1G53170		up		up	up	down	17.2559	34.8629	8.63532	6.636	6.00106	24.392	17.0339	40.0199	33.7473	13.3876
AT1G53180				up			11.2268	18.6949	10.2763	8.27779	8.38951	30.1812	NA	NA	NA	NA
AT1G53250			down				7.48764	4.61541	7.70006	3.22695	6.02703	4.23282	8.05637	8.14012	10.928	6.63556
AT1G53270		up					1.457	9.28933	NA	NA	NA	NA	NA	NA	NA	NA
AT1G53290			down				10.5783	7.86762	11.3663	5.44223	10.1231	7.886	14.1563	10.1525	8.1585	7.39706
AT1G53300			down				13.5679	9.94043	19.0767	8.92803	27.0154	34.2928	26.4419	17.4276	22.5219	21.2148
AT1G53430	Core_down		down		down		9.86654	14.8901	40.5973	20.1156	14.7125	13.3875	17.3911	8.55227	12.1878	11.3791
AT1G53440			down				10.2277	11.7295	31.8924	13.1648	18.7773	17.5525	15.1014	9.98747	11.4881	18.1688
AT1G53470	Core_up	up	up	up			3.49923	11.3552	3.23204	11.291	6.57241	71.5571	NA	NA	NA	NA
AT1G53520	Core_down		down			down	44.4505	24.8406	31.274	3.50445	46.4108	32.1058	29.691	41.377	22.175	7.25485
AT1G53540	Core_up	up	up		up		0.133	6.23306	1.93155	6.3154	NA	NA	2.3968	4950.9	NA	NA
AT1G53541					up		NA	NA	NA	NA	NA	NA	9.07206	19.6824	NA	NA
AT1G53542					up		8.8256	5.196	NA	NA	NA	NA	7.5616	18.4976	NA	NA
AT1G53560		up		up		down	49.2697	120.966	45.4995	69.504	19.9406	59.0599	38.8937	41.7344	30.3239	2.7921
AT1G53580	Core_up	up	up	up			103.607	260.954	62.8847	355.533	58.1678	142.83	66.3417	54.5933	41.141	21.1289
AT1G53590					up		8.17847	10.6271	12.1888	18.7374	12.9541	15.1969	14.2591	36.745	12.3028	14.9514
AT1G53620	Core_up	up			up		2.52085	9.0991	NA	NA	NA	NA	0.283909	5.79951	NA	NA
AT1G53625	Core_up	up	up	up	up	up	12.5571	342.506	1.51305	5.66919	1.70585	10.9451	1.212	11.1353	2.062	19.7093
AT1G53633		down					14.8785	7.00946	NA	NA	NA	NA	NA	NA	NA	NA
AT1G53645						up	12.6516	9.78853	10.803	10.881	24.3741	17.3426	14.0036	14.5273	34.2784	86.833
AT1G53680		down					10.6792	3.57735	3.99107	5.16589	8.26017	4.46521	NA	NA	NA	NA
AT1G53730					up		22.0864	18.3855	28.9909	21.4687	15.5656	9.6045	20.6338	68.6097	17.3861	12.8311
AT1G53780			up				14.2802	10.7934	36.8129	74.3774	36.8088	48.6611	19.003	17.262	22.7676	18.4957
AT1G53800			down				12.5144	6.85926	39.8146	16.0961	31.5756	16.7154	33.3146	23.4507	42.5939	47.7937
AT1G53830	Core_down	down		down		down	11.2508	4.63597	NA	NA	6.47674	2.49635	NA	NA	8.57339	3.813
AT1G53870		down					10.2721	4.30902	6.71183	5.67785	8.63271	4.57982	23.3727	14.8337	NA	NA
AT1G53887			up				12.8771	14.7558	3.73853	16.7064	NA	NA	NA	NA	NA	NA
AT1G53910			up				110.54	117.879	87.9575	339.456	85.8477	98.83	50.3679	53.4665	46.1213	67.182
AT1G54000	Core_down	down		down			49.0235	5.36305	46.6262	38.6965	146.988	9.27369	NA	NA	28.589	41.481
AT1G54010	Core_down	down	down	down		down	38.0244	17.0788	43.7658	18.7773	116.414	32.6277	12.6206	12.1194	87.0131	42.1971
AT1G54020			up				NA	NA	0.813	25.5261	NA	NA	NA	NA	NA	NA
AT1G54040	Core_down		down			down	10.5166	8.09306	9.29547	3.641	14.8742	15.4588	35.2407	38.7527	66.619	26.3133
AT1G54050					up		9.17389	8.89608	7.412	5.71947	10.4381	9.82511	16.7415	2544.82	15.1451	8.92596
AT1G54095		up					2.43092	5.78415	NA	NA	NA	NA	NA	NA	NA	NA
AT1G54100	Core_up	up	up	up			138.365	468.828	67.5704	964.146	101.329	847.891	66.71	66.9023	76.329	67.2006
AT1G54120				up			16.375	21.1942	4.44061	7.43569	4.085	10.3109	NA	NA	9.40245	5.89118
AT1G54130				up			24.6853	44.3894	22.6325	41.6171	32.0161	66.0409	35.768	37.827	17.3626	28.5418
AT1G54160	Core_up		up	up	up		NA	NA	1.36726	10.7628	2.91899	16.3855	4.41267	10.4996	NA	NA
AT1G54270			up				57.0414	96.8286	67.9237	182.759	95.6743	151.166	134.743	78.507	72.6899	128.199
AT1G54290				up			31.5698	43.369	24.0023	43.9747	16.1156	34.1296	33.2363	27.199	10.5236	9.12668
AT1G54310		down				up	14.1801	7.04236	8.44095	5.55175	12.0527	8.376	13.7554	14.9968	15.1021	30.4009
AT1G54350		down					18.0441	7.92219	43.4537	27.6807	26.9681	25.754	50.8995	36.4172	31.1787	16.7562
AT1G54500	Core_down	down	down			down	142.428	61.7197	212.725	78.9863	116.881	70.8108	233.175	148.499	180.379	70.0434
AT1G54540		up					7.03195	40.5375	5.66802	10.034	6.18122	4.91821	NA	NA	NA	NA
AT1G54570	Core_up	up	up	up		up	9.89552	37.2838	12.7867	202.782	15.6779	47.8539	6.382	5.70062	10.4246	46.8767
AT1G54575	Core_up	up	up	up		up	14.2252	183.89	19.3396	741.548	34.8399	177.918	6.95476	9.79214	20.0115	52.3986
AT1G54690				down			52.3189	38.5046	32.0285	22.8642	96.7967	35.2044	51.1444	36.1609	46.5786	74.6916
AT1G54710			up				9.36796	15.2201	7.44937	15.0966	9.12758	16.862	9.10406	10.3282	8.21273	6.88
AT1G54730	Core_down			down		down	12.4445	8.37517	28.2181	15.3013	12.8885	5.02254	10.1402	8.951	16.0708	7.27948
AT1G54740	Core_down		down			down	77.2438	56.1498	68.3365	17.0207	NA	NA	8.24261	4.33811	22.8546	6.393
AT1G54780	Core_down	down	down			down	126.284	60.1639	272.782	82.7909	364.946	288.347	686.355	453.947	280.209	80.0956
AT1G54820	Core_down	down	down	down	down	down	7.95427	2.4659	11.1225	5.20111	19.6284	8.38821	42.2078	13.6791	13.5001	5.26406
AT1G54830	Core_up		up	up			29.6357	45.5141	16.086	38.9439	26.7935	60.4972	22.1671	38.2716	37.6494	42.2257
AT1G54890		down	up				6.18791	1.26711	2.1285	7.22246	6.57241	5.284	NA	NA	NA	NA
AT1G54970			up	down			11.3568	9.06579	7.61261	19.7916	31.7282	1.092	NA	NA	NA	NA
AT1G55000	Core_down		down			down	42.4907	23.4649	48.8468	22.6339	19.7092	18.9035	23.924	30.4439	24.54	9.33659
AT1G55010		down					9.52271	4.03519	NA	NA	NA	NA	NA	NA	NA	NA
AT1G55040						up	NA	NA	NA	NA	NA	NA	NA	NA	2.3359	10.5967
AT1G55080			up				7.88563	13.551	9.2454	20.7696	11.3721	14.994	9.43227	8.66479	14.8082	21.4769
AT1G55110				up			11.7767	20.2729	19.5497	33.2042	12.0394	25.2305	19.2472	15.3645	10.9042	12.4606
AT1G55140			down				24.5067	19.2009	29.4029	14.3239	35.697	26.3177	34.899	43.8399	24.9248	26.1627
AT1G55205				down		up	NA	NA	NA	NA	9.13662	3.13049	NA	NA	2.87424	8.0845
AT1G55210			up				59.0425	102.936	62.4572	162.806	119.257	122.927	95.9788	103.342	109.531	151.207
AT1G55240		up					4.5256	13.534	7.13599	6.40637	NA	NA	NA	NA	NA	NA
AT1G55260	Core_down		down		down		34.4023	43.6746	43.4362	17.8473	56.0705	74.445	99.1016	36.3903	50.1111	41.429
AT1G55265		up	up	up	down		16.6703	62.1647	8.27012	47.488	10.3456	26.7074	26.8244	12.913	15.7313	18.6328
AT1G55280			up				10.2891	15.8792	6.67701	17.9628	3.34099	6.175	6.816	6.76812	NA	NA
AT1G55300					up		13.8011	11.7906	8.1715	7.40497	6.14104	5.476	8.15486	33.9522	NA	NA
AT1G55310					up	down	46.8274	36.4471	33.4883	61.5866	38.2146	37.6256	30.9708	141.782	118.946	47.6467
AT1G55320					down		NA	NA	8.56384	9.14453	6.78229	4.71745	7.34585	2.24083	7.26898	10.8655
AT1G55330	Core_down		down		down	down	611.88	410.133	411.508	164.847	100.54	129.607	119.294	41.3364	148.227	63.0921
AT1G55360						down	72.4285	52.5363	66.498	37.8121	64.0497	35.8885	69.8757	46.4546	60.2391	21.989
AT1G55370	Core_down	down	down	down			9.71773	4.00401	25.0114	6.30133	22.6442	8.60663	32.5135	16.6386	21.2566	11.9867
AT1G55450		up					42.3844	129.923	57.8125	71.1499	14.4812	21.5577	42.2786	54.3746	15.8819	17.8414
AT1G55480			down				37.4769	25.2825	180.469	52.1193	163.733	167.932	279.143	203.978	202.741	108.809
AT1G55490			down				76.1571	39.6855	326.586	113.861	330.896	198.177	308.076	302.531	303.503	269.663
AT1G55500						up	12.0869	19.9029	16.3278	19.0378	25.5656	40.104	15.1014	13.9308	18.063	62.4305
AT1G55525	Core_up		up	up			NA	NA	1.38732	39.4471	0.248	5.04887	NA	NA	NA	NA
AT1G55530	Core_up			up	up		33.9509	31.3606	26.9641	36.2285	12.9128	28.8434	26.4652	182.211	27.9855	20.7004
AT1G55670	Core_down	down	down			down	1689.07	766.412	1555.68	512.559	2732.22	2437.4	2477.76	2051.19	2002.43	906.802
AT1G55690					down	up	5.62602	7.75899	13.0958	10.3542	19.4247	21.5994	18.6365	9.04694	9.43227	19.6527
AT1G55740	Core_up		up	up			5.2638	8.62758	6.93877	26.7183	5.08704	10.5653	NA	NA	5.92603	6.12302
AT1G55760		up					4.49881	15.7704	4.19546	7.41796	5.03274	8.24177	4.9515	5.211	NA	NA
AT1G55805		down					69.908	32.271	33.4779	17.5106	28.156	17.0419	31.2965	38.4632	23.4636	25.088
AT1G55820						up	NA	NA	NA	NA	5.06166	4.76579	5.86248	4.50431	4.18075	12.4366
AT1G55850						down	39.6143	61.0634	88.1745	71.5926	17.0515	16.7828	13.7765	8.69898	60.6137	24.6692
AT1G55900						up	10.2277	9.11745	11.0868	14.9417	18.9165	15.7684	16.1114	12.2746	15.6866	43.6602
AT1G55910						down	7.27214	11.809	10.9986	20.4034	9.74551	14.9153	67.3549	34.1221	19.7278	9.68728
AT1G55920		up	up		down		44.7281	297.749	35.0196	184.6	54.9646	108.705	72.8105	29.8716	64.8107	40.2148
AT1G55960	Core_down			down	down	down	16.481	20.1492	15.6204	14.1722	25.6942	9.79803	204.715	76.2405	90.7497	14.5343
AT1G55990				down			NA	NA	NA	NA	54.549	14.3917	NA	NA	17.4086	15.2087
AT1G56010					down		22.0864	24.595	14.0315	21.7195	11.4843	8.73769	19.7514	7.42606	11.4279	8.55227
AT1G56050			down				10.356	7.83143	27.3993	12.3069	41.6438	22.9809	56.3238	50.959	32.923	37.2724
AT1G56060	Core_up			up	up	up	NA	NA	NA	NA	0.352	14.5028	1.614	13.6791	0.317	15.3145
AT1G56110						up	41.7545	26.7646	59.456	56.5491	149.826	75.9634	98.4342	75.8762	118.394	419.691
AT1G56150	Core_up			up	up		22.142	33.0778	NA	NA	1.34	5.42804	6.16604	36.5922	8.72623	13.9558
AT1G56170	Core_up		up	up	up		3.00343	5.36305	7.27016	16.8612	10.3456	28.5544	22.7742	343.556	28.0853	55.7995
AT1G56190	Core_down		down			down	94.3397	54.2797	130.772	51.7732	128.748	83.7442	161.397	154.079	335.383	129.925
AT1G56210		down					8.16774	1.91196	6.1124	3.39634	5.99245	4.37727	5.5122	4.06194	12.1966	8.16777
AT1G56220						down	1439.41	1035.46	542.733	453.077	237.281	240.572	138.31	146.724	390.054	83.1899
AT1G56240				up			NA	NA	NA	NA	0.0905708	13.5299	NA	NA	NA	NA
AT1G56250				up			NA	NA	NA	NA	0.113	16.1076	NA	NA	NA	NA
AT1G56280						down	789.606	682.078	557.51	540.82	144.047	189.656	247.67	251.416	353.788	54.099
AT1G56300	Core_up	up			up	up	83.7536	180.89	16.6408	27.8677	50.3055	93.8058	3.17048	184.93	9.88191	21.8942
AT1G56320		up	up	down			13.0996	88.7963	5.26996	10.6536	19.469	4.53941	NA	NA	7.78003	7.59101
AT1G56340				down	up		79.7395	62.8301	154.71	177.406	263.306	107.035	148.845	418.231	218.256	193.662
AT1G56430	Core_down		down	down	down		NA	NA	6.79524	0.95376	24.5139	10.041	38.7527	15.947	47.8912	53.549
AT1G56440					up		NA	NA	6.10278	5.33641	4.7806	5.19455	8.45313	53.2361	5.46444	3.562
AT1G56500			down				21.9906	14.6506	31.0321	12.2405	41.1013	27.3509	64.1101	51.8634	53.7983	37.1613
AT1G56510			down				NA	NA	22.8017	10.4447	NA	NA	15.2002	26.1054	9.25052	5.00585
AT1G56540					up		NA	NA	NA	NA	NA	NA	1.783	5.06095	NA	NA
AT1G56580	Core_up	up		up			191.107	637.478	166.344	182.48	254.787	748.244	234.76	234.76	154.446	140.209
AT1G56600		up	up	up	up	down	3.344	19.6811	0.925	5.91949	1.80475	204.249	55.5428	353.788	15.1599	2.66003
AT1G56650	Core_up		up	up		up	NA	NA	0.88599	42.1162	14.1474	110.865	42.5127	23.1081	11.534	54.978
AT1G56660	Core_up			up	up		NA	NA	5.66802	9.36796	8.89443	60.8573	5.24701	19.7207	21.9246	43.8567
AT1G56670					down		NA	NA	NA	NA	4.755	7.59603	12.8216	5.64064	NA	NA
AT1G56680	Core_down	down		down			9.70644	0.597	NA	NA	8.9339	0.241228	NA	NA	NA	NA
AT1G56700						down	70.6264	99.2878	57.745	104.866	48.4555	47.5578	38.658	23.3268	34.3854	15.5861
AT1G56720	Core_down		down	down	down	down	7.20222	7.16559	20.8173	6.92511	8.63271	3.82245	11.6781	5.59677	11.864	4.77454
AT1G57590	Core_up		up	up			NA	NA	3.578	42.2336	15.0234	37.1299	22.6008	13.4556	NA	NA
AT1G57610					down		13.0003	13.6661	17.1312	16.0002	20.6893	20.4867	28.4522	13.8353	20.8181	25.8116
AT1G57630	Core_up	up	up		up		1.14952	26.732	5.54951	18.3468	NA	NA	6.8407	46.3935	NA	NA
AT1G57660						up	20.1671	14.29	18.7861	9.86586	42.0086	28.6029	118.485	107.375	86.9323	250.496
AT1G57680	Core_down		down		down		91.3506	65.4203	141.996	50.8056	40.6202	36.7584	43.3788	18.419	47.9924	58.541
AT1G57770			down				14.5741	8.53323	26.188	9.81108	31.1382	23.8196	33.7054	32.4792	43.9465	32.892
AT1G57820			down	down	up		8.42998	5.74324	8.2034	3.49593	22.1326	9.40973	10.8376	34.5967	19.9606	23.186
AT1G57980	Core_down		down		down		8.16774	5.52121	8.91414	4.31002	NA	NA	5.715	2.56515	NA	NA
AT1G57990				up			37.5115	54.0097	89.6343	87.515	7.9095	16.6218	7.58712	13.648	13.7561	17.0467
AT1G58030						down	82.3294	81.053	52.0945	79.9511	20.4474	26.1531	23.4241	21.642	33.6301	12.6978
AT1G58170	Core_up	up			up		3.17061	10.1243	9.11487	6.53	7.46295	11.8536	4.9515	27.0855	8.74487	7.61485
AT1G58180						down	48.7889	51.561	84.8245	105.85	15.9916	21.7813	14.7601	13.4919	23.5164	5.91276
AT1G58270	Core_up	up	up	up			65.6285	284.776	140.433	362.167	140.802	572.704	23.7933	14.2345	90.5773	54.2133
AT1G58290	Core_down		down		down		59.8679	43.0994	133.087	60.8076	179.214	212.869	710.297	271.087	125.042	101.216
AT1G58320						up	NA	NA	NA	NA	NA	NA	NA	NA	0.811	13.7626
AT1G58340				up			NA	NA	NA	NA	1.64919	19.613	NA	NA	NA	NA
AT1G58360	Core_up	up	up	up			36.3491	148.316	42.2336	346.135	49.6099	206.45	71.1564	41.785	80.9975	96.3649
AT1G58370				down			NA	NA	NA	NA	6.20786	1.37294	NA	NA	5.49403	4.04276
AT1G58420	Core_up	up		up	up	up	0.836	9.32285	NA	NA	0.788	5.97205	3.126	15.7306	0.635089	5.0178
AT1G58470				up			NA	NA	NA	NA	2.588	7.45154	NA	NA	NA	NA
AT1G58520				up		down	NA	NA	NA	NA	8.64872	20.5828	68.9044	60.8952	11.111	4.42719
AT1G58590					down		14.7645	21.7442	8.12277	6.92511	7.874	10.3109	11.0968	4.003	12.1382	16.2808
AT1G58602	Core_down		down		down	down	11.1927	15.3822	79.4909	22.8995	17.3906	9.12618	54.485	25.5072	33.6057	13.414
AT1G58807				down			NA	NA	62.1647	55.0455	50.7258	23.7608	47.6923	75.3439	NA	NA
AT1G58848	Core_down		down			down	11.9397	9.91088	62.5943	17.6626	16.3175	19.3527	46.08	52.031	64.2455	29.9294
AT1G59124			down				NA	NA	37.5285	17.24	NA	NA	18.24	19.6461	NA	NA
AT1G59218						down	6.66481	7.3008	19.2955	12.8602	6.49735	3.49485	16.9288	10.0301	10.7524	4.93396
AT1G59540				down			NA	NA	NA	NA	5.13726	2.49635	NA	NA	NA	NA
AT1G59580						down	36.4988	36.3412	21.6912	23.4869	15.3701	10.0906	15.6147	28.9927	9.88191	3.66956
AT1G59590	Core_up			up	up		11.2926	11.3341	7.20736	10.5504	2.684	30.2624	3.58606	20.6106	NA	NA
AT1G59600						up	12.8771	12.0249	12.5947	11.358	14.1784	15.1854	12.2903	12.3949	13.5938	28.5227
AT1G59700				up		down	19.3982	32.5657	34.8507	49.6771	23.2471	74.6874	40.6088	28.5955	25.8697	12.8311
AT1G59740	Core_up	up	up	up			1.59085	7.50529	4.75842	18.517	10.4959	42.0706	NA	NA	6.03541	4.86016
AT1G59840	Core_down	down	down				15.9888	7.91359	23.6109	9.5605	22.0335	12.8315	28.6332	26.9044	18.204	14.5471
AT1G59860					up		NA	NA	NA	NA	NA	NA	3.3525	1725.32	NA	NA
AT1G59865					up		NA	NA	NA	NA	NA	NA	0.597	5.81649	NA	NA
AT1G59910	Core_up			up	up		5.972	10.5011	9.01571	12.0336	5.1495	11.1481	8.42473	19.1825	12.3369	12.62
AT1G59940	Core_down	down		down			12.7236	5.26405	NA	NA	8.64872	1.245	NA	NA	NA	NA
AT1G59980					up		NA	NA	NA	NA	4.86355	5.375	5.17691	21.7189	NA	NA
AT1G59990						up	15.9541	11.4834	15.0977	13.252	20.0633	10.4107	14.3721	25.7692	18.9962	56.8806
AT1G60000	Core_down	down				down	67.998	23.4286	95.3252	60.9852	145.447	73.9306	178.22	103.167	108.521	42.8304
AT1G60010			down				90.4368	53.8666	77.4578	36.8485	35.9697	30.1065	51.946	27.7177	56.8252	28.8388
AT1G60060						up	NA	NA	NA	NA	NA	NA	NA	NA	3.86145	12.6838
AT1G60080						up	5.52959	4.47888	4.46011	5.972	7.08562	6.90848	8.2988	9.21264	5.04795	11.0445
AT1G60140						down	35.9572	46.6999	50.8121	40.0652	12.0941	15.9916	5.32442	5.84447	10.1665	4.021
AT1G60190	Core_up	up		up	up		0.334758	23.0356	NA	NA	1.34	90.2956	9.66576	62.5265	NA	NA
AT1G60230	Core_down	down	down				18.185	8.53323	14.8565	6.56552	13.9562	10.7752	23.8054	21.5974	18.8097	15.269
AT1G60260	Core_down		down			down	5.42765	4.81993	37.8284	9.66117	15.3414	7.73991	28.9904	28.251	18.8974	4.309
AT1G60270			down				NA	NA	18.7861	4.74424	18.3467	24.213	33.7595	18.8989	13.4197	8.93694
AT1G60390		down					7.16622	2.062	6.14783	4.05745	10.1667	5.52876	NA	NA	10.5007	10.519
AT1G60440		up				down	11.0548	28.3346	20.6284	21.572	11.3964	15.3669	12.3965	13.0355	12.5208	5.45805
AT1G60470	Core_up	up	up	up		up	1.188	7.63956	8.33945	29.0391	3.38907	27.8017	NA	NA	5.65515	11.8141
AT1G60550	Core_down	down	down			down	33.7423	16.3651	64.6429	18.3584	54.3689	28.9277	93.9481	61.99	77.5391	32.8265
AT1G60590						down	NA	NA	NA	NA	19.0975	10.5497	38.7745	63.1491	23.8371	6.1413
AT1G60600	Core_down		down	down		down	14.0315	7.85486	17.3071	7.53575	28.57	9.28059	30.0229	19.9313	19.8172	5.89118
AT1G60610	Core_up	up	up				6.11638	17.8383	6.10278	21.1769	5.55508	7.96454	NA	NA	6.98	5.43494
AT1G60640						up	9.96346	9.03994	14.9048	18.8342	34.4563	25.5497	25.1846	14.7008	28.8905	89.5301
AT1G60680				down			17.0152	17.6259	11.8411	17.978	24.7241	4.03	NA	NA	15.8485	29.3439
AT1G60730	Core_up	up	up	up		up	23.7557	77.4984	62.4873	150.934	26.8502	64.737	6.05601	9.91	18.063	41.7921
AT1G60750				up			NA	NA	NA	NA	3.09458	31.1263	NA	NA	NA	NA
AT1G60800		down					19.8734	9.46924	24.8964	13.431	31.1618	18.433	41.2308	30.4807	46.5177	23.8869
AT1G60850						up	10.1782	8.34404	6.92217	8.40619	12.9541	12.2113	11.5402	11.8155	10.0417	22.4081
AT1G60890	Core_up	up				up	3.36618	7.3274	5.42301	8.68534	6.02703	9.73081	6.66656	5.196	6.6701	18.1507
AT1G60950	Core_down	down	down				1205.56	307.879	2128.28	928.045	1480.4	831.883	2305.99	1219.44	1516.34	1343.85
AT1G60960				down			24.0721	17.2445	12.3818	8.2558	11.5171	5.23437	7.21595	11.3564	6.8279	9.96301
AT1G60989			up			down	41.4295	63.5233	30.8007	102.484	28.311	19.3308	15.8135	13.9708	23.5164	11.3663
AT1G61000				down			NA	NA	4.08591	5.196	7.23995	2.798	NA	NA	7.88533	5.74597
AT1G61065				up			11.9519	11.5407	5.1755	4.52866	3.42225	10.1454	6.19201	9.41685	NA	NA
AT1G61100			down				26.9204	31.9065	114.729	49.5795	21.5314	32.2154	18.7246	12.407	25.7023	22.2486
AT1G61120			up				NA	NA	0.203	8.45222	NA	NA	NA	NA	NA	NA
AT1G61170			down				20.7883	11.886	10.4646	4.44	NA	NA	7.80894	4.71412	7.29643	7.821
AT1G61190			down				7.301	4.34095	45.1033	18.9536	18.2884	12.8315	58.2423	34.8139	32.0118	17.3461
AT1G61255	Core_up	up		up			4.347	39.4057	NA	NA	2.02195	9.99835	NA	NA	NA	NA
AT1G61260			down		up		NA	NA	10.0992	2.687	NA	NA	4.18388	9.47712	7.63365	11.7289
AT1G61280				up			NA	NA	NA	NA	2.768	7.886	NA	NA	NA	NA
AT1G61300	Core_down		down			down	NA	NA	18.3185	6.1124	7.34888	4.7553	25.6883	13.8675	13.8077	2.98397
AT1G61340	Core_up	up	up	up	up	up	1.457	8.8708	1.19817	7.08364	2.71406	79.5479	1.97307	135.971	1.00298	5.00585
AT1G61360		up					4.31105	9.27571	5.01967	8.18472	4.55292	7.36618	NA	NA	3.56207	7.05762
AT1G61380		up					2.74102	10.8771	9.5955	11.6877	6.03611	5.71984	5.47564	6.74913	7.356	11.3002
AT1G61470					up		NA	NA	NA	NA	NA	NA	1.81995	9.02338	NA	NA
AT1G61520	Core_down	down				down	3968.36	1452.7	858.2	487.864	2935.06	2732.22	3579.44	3021.81	1813.29	623.73
AT1G61580				down			22.3147	17.5579	19.8154	36.7846	49.557	18.2512	14.2402	19.9606	34.2981	60.2
AT1G61590		down					20.6487	10.2346	8.05159	5.76331	6.30384	3.3886	NA	NA	NA	NA
AT1G61600				down			NA	NA	NA	NA	6.71556	2.54	7.25667	4.83512	5.67334	5.70154
AT1G61610					up		NA	NA	NA	NA	NA	NA	2.621	6.78651	NA	NA
AT1G61640	Core_up	up			up	up	2.64123	5.85329	NA	NA	5.39442	6.22187	6.78162	15.3645	3.65988	13.2243
AT1G61730						up	23.7557	21.4533	23.7925	27.2744	31.256	32.0093	22.149	13.5884	28.0427	65.1837
AT1G61790				down			69.0715	78.2386	84.0889	82.6951	98.965	44.0135	66.8069	105.989	51.1901	32.5766
AT1G61800	Core_up	up	up	up	up	up	1.94701	13.2828	0.897	112.95	8.38951	299.924	3.727	13.9513	0.819909	258.005
AT1G61810			up				NA	NA	2.929	7.15988	NA	NA	NA	NA	NA	NA
AT1G61820	Core_up		up	up		up	7.94323	12.1762	10.5969	25.5316	4.642	16.7402	NA	NA	3.73587	9.22396
AT1G61890	Core_up	up	up	up	up		25.2296	57.756	18.741	44.8377	28.9532	274.007	25.5279	61.1869	22.1075	28.7542
AT1G61900			down				26.0698	20.5096	39.2625	14.3901	12.9053	11.0183	19.4265	13.7648	12.1783	8.38532
AT1G61930						up	NA	NA	NA	NA	4.49352	6.42666	NA	NA	11.415	40.4337
AT1G61980						up	5.59801	6.35332	5.95684	4.89871	5.55508	5.96405	10.1678	6.05395	4.39502	9.14051
AT1G62040						down	93.8319	90.3911	34.6893	46.3853	21.6325	27.5914	22.7548	31.9364	13.989	5.93705
AT1G62045		up					19.1862	78.1852	9.99543	13.1859	8.25146	13.7738	NA	NA	32.5012	36.7355
AT1G62150						up	NA	NA	NA	NA	NA	NA	5.33144	3.89254	2.60938	5.58713
AT1G62180		up		up	down		18.262	72.5173	152.292	131.235	106.69	262.109	390.054	174.387	252.226	206.075
AT1G62225		up					0.543054	5.55967	NA	NA	NA	NA	NA	NA	NA	NA
AT1G62250						down	9.60507	10.2928	26.6956	17.8866	25.1112	31.7056	60.4905	39.6403	43.1634	15.8579
AT1G62260						up	NA	NA	NA	NA	NA	NA	NA	NA	2.349	5.972
AT1G62290						down	NA	NA	8.59147	10.2228	NA	NA	6.15622	8.03124	5.52227	2.41458
AT1G62300	Core_up	up	up	up		up	11.0971	58.8962	10.384	37.5486	11.7745	64.0497	3.99673	5.58395	12.0171	27.1412
AT1G62305	Core_up	up	up	up			3.21824	13.4142	4.8396	10.0935	4.755	10.2301	NA	NA	NA	NA
AT1G62370			up				14.0428	20.9297	7.32695	32.1377	8.33798	11.9585	NA	NA	16.3997	9.35245
AT1G62380			up				224.433	195.76	328.37	780.219	340.612	255.279	199.726	124.826	167.654	131.791
AT1G62420		up					1.28036	6.5139	NA	NA	NA	NA	NA	NA	NA	NA
AT1G62422						down	25.3347	35.7994	15.249	21.1214	5.86901	5.82661	10.3629	16.8592	13.0234	4.75331
AT1G62480	Core_down	down	down			down	1555.68	442.858	260.954	54.1413	287.833	276.031	244.341	167.844	449.305	220.525
AT1G62500	Core_down		down	down			13.3247	19.6979	8.33945	0.963538	13.0156	6.2813	22.0221	17.5139	24.3588	38.6493
AT1G62510			up	up		down	72.0088	118.592	24.7176	128.883	26.9551	68.7584	67.5575	134.837	99.0639	7.95579
AT1G62520	Core_down	down	down				8.8256	4.11995	5.53503	1.53795	5.6312	8.68447	5.75876	5.9875	7.04184	4.79581
AT1G62540		up	up	up		down	1.959	12.317	11.2364	35.5696	10.9344	45.1075	14.322	13.2872	36.7016	8.32977
AT1G62560		up	up	down	down		4.92393	12.1517	7.05388	15.4674	60.0165	24.1628	106.939	40.5099	45.024	88.0322
AT1G62570	Core_up	up	up	up		up	22.0044	173.645	39.6813	103.003	76.5988	495.252	8.6545	12.4272	18.9367	40.0904
AT1G62580			up				NA	NA	0.696	9.69467	NA	NA	NA	NA	NA	NA
AT1G62610	Core_up	up	up				11.9519	26.2981	11.7348	36.4711	9.91801	14.5223	7.60043	5.84447	9.50475	7.1241
AT1G62620		up					1.02109	13.776	NA	NA	4.27996	6.75163	5.42111	2.94476	NA	NA
AT1G62630			down				NA	NA	5.60222	1.79635	NA	NA	13.2523	6.8682	7.6728	5.54701
AT1G62660		up				down	63.6185	163.885	80.4274	147.128	88.0611	80.1424	22.4239	31.6137	63.7188	18.8082
AT1G62710	Core_up	up	up	up		up	3.11275	8.41991	2.012	18.8195	7.874	33.3303	16.2907	14.935	8.4926	60.036
AT1G62730	Core_up				up	up	6.80218	9.08173	4.04348	5.86104	4.57091	5.39634	4.8088	20.3794	2.59819	6.288
AT1G62740					up		15.5392	19.0219	24.7446	33.6469	36.6605	40.4744	50.2052	213.38	33.4733	60.1749
AT1G62750	Core_down	down	down				53.8303	12.4495	242.109	60.5563	180.747	118.261	400.45	238.428	295.47	211.105
AT1G62760		up					1.04944	5.48439	NA	NA	NA	NA	NA	NA	NA	NA
AT1G62770						down	15.8362	15.4196	12.3934	10.2743	8.86194	5.58181	NA	NA	10.6158	5.09696
AT1G62780	Core_down	down	down				37.7205	18.5809	172.759	64.8715	106.922	76.526	152.215	129.326	95.8931	71.7112
AT1G62800				down			16.1941	19.287	17.9297	12.8912	31.1694	9.1643	15.86	9.3505	16.288	12.0252
AT1G62810			up				15.7736	16.8172	8.98822	44.9135	9.46852	9.40973	12.0374	8.96503	7.0241	6.06255
AT1G62840	Core_up	up	up				2.02999	6.42155	1.82744	5.51914	NA	NA	NA	NA	11.302	13.7097
AT1G62870						up	NA	NA	NA	NA	NA	NA	NA	NA	2.12425	5.90202
AT1G62960	Core_down	down	down		down		25.3714	11.2716	31.7631	14.6327	26.8069	27.6782	63.9652	25.0303	33.6928	39.0842
AT1G62975			down				5.27644	3.67398	22.092	8.789	72.111	54.1255	NA	NA	NA	NA
AT1G62980			up	down			31.5199	15.9117	4.6467	14.8717	14.125	2.19802	NA	NA	10.0673	17.5258
AT1G62990				up			8.9495	9.11745	8.11518	7.95966	9.76969	21.7111	NA	NA	13.5001	12.8775
AT1G63010	Core_up	up	up	up			15.8893	42.5928	19.1681	70.9497	30.6273	119.802	30.2775	52.6185	20.6571	23.3088
AT1G63090				up			18.8473	25.0967	42.5615	51.678	15.9152	35.7998	29.6627	41.2363	17.6398	29.0938
AT1G63100	Core_down		down	down			NA	NA	5.486	1.35297	14.5203	4.86436	NA	NA	10.3197	8.91297
AT1G63160						up	8.10929	6.42155	5.04228	6.055	6.53802	4.30484	6.60495	7.88836	4.52451	9.21229
AT1G63180				up			20.5644	11.7062	14.9395	13.6937	3.21116	7.3199	NA	NA	NA	NA
AT1G63220				down			46.9926	26.2431	28.8318	23.1843	44.0577	13.6335	14.7601	15.6769	21.8233	35.6909
AT1G63240						down	7.45251	9.58042	7.77751	13.431	11.7278	9.37571	11.6447	9.64123	8.13545	3.744
AT1G63245	Core_up	up				up	8.02475	19.3844	NA	NA	3.182	5.52876	NA	NA	1.27911	8.6875
AT1G63250						up	NA	NA	NA	NA	NA	NA	NA	NA	4.062	16.402
AT1G63260			down				15.5392	24.9353	26.6384	11.9199	7.71627	3.90464	9.911	6.58812	8.01645	4.04276
AT1G63360	Core_down	down	down	down			6.90189	2.72133	11.1312	4.33314	7.78395	3.4795	22.2802	14.0104	14.5303	8.18598
AT1G63420			up				2.74102	5.211	9.22781	29.8279	14.1639	24.6357	13.3062	9.08927	6.4312	11.7136
AT1G63440	Core_up	up	up	up			2.68384	8.47129	3.663	16.3181	4.44523	11.7504	NA	NA	5.98597	6.59511
AT1G63470	Core_down	down	down				10.0004	4.91496	9.90792	4.50184	16.7021	12.7334	10.0772	6.76812	32.2879	41.4959
AT1G63480	Core_down	down	down				6.98225	3.20175	7.88132	3.32131	7.13295	7.55709	NA	NA	20.9816	19.0729
AT1G63530		up					1.44602	7.87886	NA	NA	NA	NA	NA	NA	NA	NA
AT1G63640			down				NA	NA	7.13599	3.365	8.14353	5.9427	6.9307	5.00904	9.36043	8.18598
AT1G63650						up	NA	NA	NA	NA	NA	NA	NA	NA	2.82031	6.23373
AT1G63660						up	22.0333	12.8107	17.278	15.5852	28.6347	15.1603	22.3273	24.2662	25.3768	64.7529
AT1G63690						down	42.8489	34.0006	40.0604	26.9549	38.1043	34.9802	28.552	24.7411	34.0167	16.6836
AT1G63720	Core_up	up	up	up	up		4.28	16.339	3.14396	14.9259	3.64967	15.9132	1.98343	14.1945	NA	NA
AT1G63750					up		NA	NA	5.26277	3.21904	NA	NA	2.76492	6.09044	NA	NA
AT1G63780						up	20.4554	19.4461	17.8098	22.4668	22.5694	17.9807	21.9755	22.7181	10.1	24.6301
AT1G63800						down	133.503	82.4464	55.1428	64.6658	28.7201	19.3897	19.5555	22.8871	31.9272	6.538
AT1G63810						up	5.34747	4.42145	5.20296	5.34513	12.6906	8.97339	11.2807	9.46262	8.46118	28.5418
AT1G63830					up		37.6806	42.087	26.901	20.0144	30.6749	35.2866	24.827	55.8428	21.9724	38.3025
AT1G63840	Core_up	up	up	up	up		21.1387	56.6363	10.2682	50.7184	14.1125	29.2561	8.76255	37.1996	6.4067	6.00984
AT1G63880		down					5.082	1.9592	27.4353	30.7258	10.7277	8.02905	13.5665	10.7569	10.2749	10.6895
AT1G63980			down				53.6186	43.1683	100.718	41.5658	64.7951	77.354	69.6146	67.512	84.3609	113.526
AT1G64000		up					1.07	9.50158	NA	NA	NA	NA	NA	NA	NA	NA
AT1G64060				up			3.96605	7.796	9.44305	16.9004	6.86849	14.801	6.40627	4.4531	5.59576	6.51292
AT1G64065	Core_up	up			up		4.56701	9.33591	NA	NA	NA	NA	2.63261	9.51878	NA	NA
AT1G64110	Core_up	up	up	up			0.619	18.4839	2.74632	65.5089	1.66638	11.8164	NA	NA	NA	NA
AT1G64150			down				12.3427	7.583	25.4002	8.67168	33.4672	25.5865	42.1313	36.0754	25.8443	16.7653
AT1G64170						up	5.84353	4.62699	NA	NA	NA	NA	NA	NA	3.91274	8.46998
AT1G64200					up	down	46.1006	47.8114	78.108	56.4364	87.0551	76.8181	33.5356	243.711	52.2163	5.43494
AT1G64220				down		up	25.767	18.7861	6.66739	7.67951	13.9232	3.72859	NA	NA	4.09906	28.4646
AT1G64330					down		12.5144	15.4372	38.02	25.6133	15.0234	15.4093	15.601	5.196	36.8453	53.6732
AT1G64355	Core_down		down			down	55.4156	27.9653	54.5186	25.3433	38.716	23.1476	51.0233	36.7625	34.156	16.3714
AT1G64360						down	46.3917	38.7425	22.8574	22.1946	12.3569	6.57676	22.583	27.595	6.33989	1.83707
AT1G64370			up			down	346.9	616.274	314.81	1345.69	392.733	248.4	339.02	312.983	935.822	375.216
AT1G64380	Core_up	up		up			4.12407	26.5488	NA	NA	3.41275	10.4015	NA	NA	NA	NA
AT1G64390	Core_down	down	down				16.4371	4.60551	27.7873	8.6487	80.6847	78.8341	108.924	56.7445	93.4096	97.8114
AT1G64400		up	up		down		3.15503	6.53	4.2268	12.9916	6.098	3.8101	49.2192	19.2052	13.01	8.96245
AT1G64430	Core_down		down			down	22.4128	12.0353	45.601	17.4348	30.5108	29.3548	42.0579	37.4203	39.546	18.9399
AT1G64450		down					6.80218	2.91555	NA	NA	7.09461	4.1435	6.04373	3.751	15.8819	15.7739
AT1G64460					up		7.52181	6.76088	6.17336	7.796	9.099	16.8946	5.33144	11.8439	5.73194	3.8977
AT1G64470				up			7.90627	8.77264	6.25635	6.46817	7.22677	15.6358	5.2089	10.4453	9.01678	5.573
AT1G64500	Core_down	down	down	down		down	7.89826	0.674	32.0151	14.3759	23.2756	9.94647	151.547	95.1598	377.794	108.19
AT1G64510			down				295.306	152.755	389.593	125.858	300.51	259.83	408.789	322.245	403.003	224.412
AT1G64530		down					6.07261	2.017	8.87793	5.0011	14.4812	9.82511	10.8857	5.44269	8.57339	10.179
AT1G64590			down				9.3199	5.0951	10.8616	1.53795	5.48499	6.107	NA	NA	NA	NA
AT1G64600						up	5.39939	3.92855	NA	NA	7.57753	5.13277	4.23721	6.19102	6.25124	26.0566
AT1G64610	Core_up	up				up	3.66931	14.4569	4.37916	8.74221	NA	NA	4.75373	8.69898	2.60938	5.27863
AT1G64640	Core_down	down	down		down		103.681	20.1834	21.422	6.00676	30.2406	16.5656	46.4146	9.77724	41.5163	80.1616
AT1G64660	Core_up		up	up			60.8545	62.5316	9.76007	74.8424	11.8949	90.4861	28.2818	18.5946	80.2112	112.434
AT1G64680	Core_down	down	down			down	59.1642	17.633	96.8286	24.3132	72.6078	64.4006	177.151	116.08	287.055	121.453
AT1G64710		up					23.9069	74.8424	20.4535	32.7933	16.9199	18.0449	41.4517	39.3842	65.4884	61.978
AT1G64720	Core_down	down	down			down	1102.33	333.844	1439.41	245.707	283.806	207.372	537.714	487.228	788.422	102.045
AT1G64760			down			up	6.75761	6.37203	8.62525	3.7712	8.80085	14.7551	3.01295	5.42907	6.085	15.5627
AT1G64770	Core_down	down	down				31.6734	10.034	73.8221	22.3956	58.1028	36.0047	166.67	91.2699	115.772	93.8418
AT1G64780	Core_down	down	down				10.9729	0.999195	10.982	2.079	24.1819	14.5028	81.6283	45.8259	70.5954	50.4416
AT1G64810				up			9.92099	18.7773	16.7891	32.2865	11.1812	35.6717	22.4865	20.4299	15.249	18.7058
AT1G64850						down	70.1261	92.168	71.2697	93.398	56.406	63.0242	92.0904	66.9605	56.0609	22.583
AT1G64860					down		15.0821	12.0189	75.542	46.6766	56.1579	55.8089	173.131	78.3715	74.3971	51.4097
AT1G64890	Core_up			up		up	5.84353	10.1527	NA	NA	6.59764	14.5671	4.59299	5.32905	2.98913	10.5792
AT1G64900						up	18.613	17.8753	19.1048	36.7718	66.5633	115.438	104.482	63.1177	93.8146	271.087
AT1G64940		up					0.177	6.76916	NA	NA	NA	NA	NA	NA	NA	NA
AT1G64950	Core_up	up	up				13.0177	50.4946	11.0294	30.1786	16.1848	29.7387	25.1359	35.6658	29.3026	19.0851
AT1G64980					down		30.7715	23.8823	30.7679	19.167	34.7109	45.4059	76.329	36.8729	57.5222	33.1276
AT1G65010	Core_down		down		down		9.76055	9.28933	25.0679	10.5981	19.5236	18.0389	22.4677	9.36202	29.0577	24.4434
AT1G65030						up	10.5303	8.27653	9.03792	10.5889	26.0251	21.0136	20.0014	17.069	21.4758	99.933
AT1G65040		up	up		up	down	9.35936	29.2708	28.4194	74.1326	45.3792	24.578	18.5838	94.3501	18.9506	8.59098
AT1G65060					down	up	NA	NA	10.6914	9.71482	14.8146	11.9836	48.5814	6.571	17.91	46.5219
AT1G65190	Core_down	down	down	down		down	9.70644	4.45704	40.5973	11.3048	11.1912	3.50347	48.2252	30.5908	21.353	10.4141
AT1G65230	Core_down	down	down			down	43.8296	9.50158	84.3122	17.8389	68.0113	54.7627	131.007	106.439	79.897	16.2357
AT1G65295	Core_down		down		down		45.3358	42.9466	50.7272	24.7176	29.0709	18.692	47.5385	18.475	29.6238	28.6699
AT1G65310	Core_down	down	down	down			26.8001	4.78088	11.4363	0.742	12.9839	2.1169	NA	NA	12.1966	12.4986
AT1G65370				down			10.5947	8.789	29.7316	33.7765	32.7783	11.9051	36.2599	24.1423	15.477	13.1179
AT1G65420						down	14.258	13.8953	7.39293	6.88926	5.375	6.56405	7.15492	5.9605	8.63206	3.45938
AT1G65470				down			NA	NA	NA	NA	5.19374	2.149	5.42907	3.49634	5.99559	9.08854
AT1G65481	Core_up	up				up	0.577	31.6369	NA	NA	NA	NA	NA	NA	0.098	18.3252
AT1G65486		up				down	11.2693	23.3831	13.2079	12.0228	NA	NA	20.5865	40.0199	14.7458	7.15563
AT1G65490		up	down			down	5.30955	25.4375	74.7938	29.526	7.76198	5.34154	142.453	182.58	54.5496	12.8186
AT1G65500	Core_up	up	up		up	up	13.2512	91.0454	2.51396	72.4655	NA	NA	9.4761	46.2841	3.20306	10.379
AT1G65510				up		down	22.9088	33.3889	5.88945	10.773	2.59955	12.0544	NA	NA	6.52404	2.8055
AT1G65560					down		6.00181	8.60538	6.05325	4.76195	NA	NA	10.3329	4.87753	4.90879	7.71843
AT1G65590	Core_down			down		down	23.313	15.4103	28.6279	18.4103	22.7723	7.66968	21.6298	13.27	17.9383	5.87722
AT1G65610	Core_up	up	up				8.86487	18.2614	2.39885	9.75585	5.74534	2.89471	NA	NA	9.81635	15.6828
AT1G65690	Core_up	up	up		up	up	14.0072	75.1309	7.89031	38.9743	12.007	19.4178	4.11965	11.775	5.6154	15.7577
AT1G65700						up	16.7638	15.8745	13.981	12.6244	9.98153	8.81731	8.49665	9.42903	10.57	22.3485
AT1G65800	Core_down			down		down	7.83736	6.00448	12.0314	12.9916	8.67631	3.755	39.8937	26.3481	18.6594	4.18148
AT1G65820	Core_up	up	up				145.558	292.77	144.231	314.226	95.7164	92.0668	59.9514	80.5203	42.8241	54.5677
AT1G65840					down		33.403	55.7669	42.8011	61.9665	61.2136	38.9678	33.8209	15.601	45.3842	47.2191
AT1G65845		up	up	down			66.1159	132.97	23.3249	65.4203	16.1393	5.44562	13.2662	19.5826	28.5108	15.8019
AT1G65860				down			NA	NA	NA	NA	25.2852	5.99124	60.2	32.1312	26.0834	37.9594
AT1G65870	Core_down				down	down	NA	NA	NA	NA	NA	NA	29.9267	10.5988	12.4145	3.49821
AT1G65890				up			NA	NA	NA	NA	2.28665	12.7096	5.52955	2.78039	3.15001	5.337
AT1G65920				up			NA	NA	NA	NA	3.58642	7.9959	NA	NA	NA	NA
AT1G65930	Core_down		down			down	567.083	451.766	1008.77	502.51	329.089	177.333	147.98	113.451	242.527	97.9678
AT1G65960			down				62.9445	69.0715	223.012	67.0139	252.522	256.473	459.103	268.01	151.207	234.089
AT1G65970	Core_down	down				down	158.107	29.6331	27.142	23.1382	NA	NA	NA	NA	26.1866	5.493
AT1G65980					up		285.642	401.052	255.819	465.919	238.875	269.591	189.368	549.869	163.577	131.007
AT1G65985	Core_down	down	down				5.95684	2.017	5.92603	2.09695	NA	NA	NA	NA	NA	NA
AT1G66080					up		8.03484	8.68632	4.48231	6.01861	8.94794	7.57348	13.8494	327.906	12.1966	11.0193
AT1G66090	Core_up	up		up	up	up	0.619	8.7444	2.82055	5.45601	0.317	5.30637	2.9765	261.851	0.607013	6.27472
AT1G66100	Core_down	down	down	down		down	120.012	11.0745	119.914	8.27779	151.749	40.4137	294.824	161.87	105.743	24.2851
AT1G66130		down					11.5545	2.98402	12.0905	6.32349	20.7287	14.8074	53.6045	32.0594	51.6499	27.6441
AT1G66140	Core_down			down	down		11.4728	7.34855	10.6497	16.9004	14.5598	4.841	14.0537	4.96099	28.9251	23.1793
AT1G66150					down		29.1915	27.4728	58.5982	29.6168	20.6431	23.0399	35.1219	17.4388	27.4831	17.4955
AT1G66160	Core_up	up		up	up	up	6.571	20.3028	10.3316	13.9654	2.833	7.93773	2.01729	14.4706	5.70746	15.1567
AT1G66180					up		123.681	81.8675	102.556	70.9935	25.6084	38.0994	19.4602	58.4552	47.2241	52.0034
AT1G66190			down				12.0179	8.00186	6.88038	2.20826	5.47523	2.9944	6.57978	5.196	15.6005	9.85172
AT1G66200	Core_down	down		down			189.162	86.5834	266.922	458.266	347.787	102.865	284.503	148.845	514.076	397.055
AT1G66230			down				NA	NA	7.05388	2.02467	NA	NA	7.33595	9.80495	NA	NA
AT1G66240			up				297.145	550.957	266.031	555.698	276.972	344.07	156.418	173.575	252.768	193.372
AT1G66270	Core_down	down		down			115.877	39.7077	137.923	159.562	192.176	29.8885	NA	NA	25.9273	25.3886
AT1G66280						down	43.3481	55.5684	134.683	161.346	122.43	104.339	NA	NA	26.4291	11.0602
AT1G66330						down	13.1238	10.8144	39.6094	32.1869	44.1558	29.8184	115.549	70.4583	53.1304	15.499
AT1G66350			up				13.4763	13.249	4.31051	9.76581	4.49352	5.27544	7.48618	6.61376	5.8134	5.42629
AT1G66390	Core_up		up	up			NA	NA	0.118505	29.0081	0.961534	21.325	NA	NA	NA	NA
AT1G66400	Core_up		up	up	up		16.1332	21.2904	4.91602	23.5686	3.38907	19.2272	2.621	19.6461	NA	NA
AT1G66410			up				189.437	286.953	168.369	375.667	200.927	224.861	115.949	125.725	124.11	228.475
AT1G66500	Core_up		up	up	up		4.69081	7.27458	3.805	14.4207	2.44781	33.1882	3.57331	51.9592	NA	NA
AT1G66510					up		NA	NA	5.4931	6.95533	5.70424	5.32446	6.82804	79.4811	NA	NA
AT1G66540						down	NA	NA	NA	NA	4.37877	5.25587	17.1945	14.5652	9.5682	1.72301
AT1G66570		up					0.037	9.15802	NA	NA	NA	NA	NA	NA	NA	NA
AT1G66580		up					227.08	747.117	365.908	542.733	336.004	673.419	172.654	161.268	186.624	333.412
AT1G66590					up		12.1435	18.7861	3.82983	5.9907	NA	NA	4.49537	12.9295	NA	NA
AT1G66620				down			4.18043	7.3008	NA	NA	5.36563	1.691	NA	NA	5.10445	6.19006
AT1G66700	Core_up		up			up	NA	NA	0.65273	31.0538	NA	NA	NA	NA	1.264	25.0208
AT1G66725	Core_down	down	down	down	down		18.4294	1.479	10.5493	4.92318	18.986	3.42604	30.1837	9.76133	5.02396	5.864
AT1G66760		up	up	up		down	15.1302	55.1915	26.1115	73.0784	7.486	57.4947	5.57081	8.67199	13.3904	5.93705
AT1G66800	Core_down	down	down	down		down	6.32451	0.47	21.5183	0.896019	10.0133	0.876	NA	NA	6.61576	1.30323
AT1G66820	Core_down	down	down	down		down	54.0213	18.4616	41.2763	14.0492	39.1386	18.433	49.8452	30.0973	180.814	81.7813
AT1G66830	Core_up	up		up			0.345	11.0745	NA	NA	0.485	5.17037	NA	NA	NA	NA
AT1G66840	Core_down				down	down	NA	NA	9.57856	7.55916	6.52139	6.02199	26.8244	10.0112	26.6029	9.25366
AT1G66880	Core_up	up	up				1.511	6.99128	3.13454	10.5889	5.52169	9.96505	16.1015	19.0862	6.88074	11.8141
AT1G66890						down	46.5673	86.0371	16.2467	19.458	23.5738	22.3197	20.1161	18.2879	40.3542	19.036
AT1G66910						down	NA	NA	6.25635	4.57401	NA	NA	10.5172	8.684	5.486	2.54447
AT1G66920	Core_up	up	up				1.94701	10.9027	2.521	8.89608	NA	NA	4.24835	5.54574	NA	NA
AT1G66940	Core_down	down	down	down			27.082	1.89507	38.1518	4.19546	27.5018	2.75964	16.8561	10.5172	19.3964	21.4452
AT1G66960					up		NA	NA	NA	NA	NA	NA	1.614	6.74913	NA	NA
AT1G66970	Core_down			down		down	24.975	16.9955	71.6649	43.2645	33.252	8.4731	164.479	132.229	65.8244	18.2785
AT1G67000					up		NA	NA	NA	NA	NA	NA	1.37649	9.10315	NA	NA
AT1G67010					up		NA	NA	NA	NA	NA	NA	0.098	19.8328	NA	NA
AT1G67030	Core_down	down	down	down			26.1084	10.2502	15.8928	7.64323	21.2002	9.79803	NA	NA	13.5485	12.3443
AT1G67050				down			21.3691	14.302	9.27302	5.22298	7.9095	3.6261	17.2591	9.61222	8.10694	5.337
AT1G67080						down	27.6969	30.7383	30.0261	24.5678	35.2143	30.1065	40.6416	39.5833	22.1075	6.1413
AT1G67090	Core_down	down	down				4955.15	1903.92	15721	3797.43	11350.5	11350.5	9892.66	9892.66	7356.08	5967.97
AT1G67105		down					19.5981	7.95427	NA	NA	NA	NA	NA	NA	6.21958	3.48487
AT1G67120						up	NA	NA	NA	NA	NA	NA	NA	NA	3.15001	16.4371
AT1G67195					down		66.1947	116.415	105.095	65.8916	63.6948	68.9182	58.6012	26.6329	26.9678	15.5861
AT1G67300	Core_up	up	up	up			13.5154	27.5157	18.2857	41.1056	17.0515	56.1478	17.5014	25.05	27.2492	40.6366
AT1G67310				up			10.831	13.4254	19.2253	19.502	11.6255	24.4571	13.8089	15.2801	9.67625	6.49493
AT1G67325						down	21.1633	19.3261	13.2308	11.147	14.0341	10.952	15.6731	26.1866	18.0483	8.64635
AT1G67330		down					21.0639	8.15946	9.71482	12.6459	NA	NA	NA	NA	NA	NA
AT1G67360	Core_up	up	up	up	up	up	17.4689	46.1006	19.7436	156.955	35.6539	171.28	65.0671	1064.53	44.9731	175.108
AT1G67365	Core_up		up	up	up		11.6942	15.0447	4.51215	15.702	1.614	6.50234	4.06924	63.3896	4.52451	7.21579
AT1G67400	Core_down	down	down				7.14728	3.0667	6.81956	1.75503	NA	NA	5.61915	5.292	4.47564	5.82797
AT1G67440					up		9.82756	9.24519	9.42159	11.0833	10.8902	8.376	19.0841	39.977	18.7979	16.3874
AT1G67470	Core_up	up			up		1.83586	5.50236	5.71947	3.79578	NA	NA	4.832	10.8945	NA	NA
AT1G67480	Core_down	down			down	down	52.7607	25.1708	55.7143	49.8295	40.581	23.9796	58.4552	26.526	57.4003	28.3994
AT1G67590	Core_down		down			down	23.0812	14.6006	15.0195	6.07322	18.1653	15.4744	10.5089	9.64123	43.5057	16.1345
AT1G67620						up	11.877	12.2465	7.74619	8.66436	10.5779	6.31251	16.4085	10.9712	4.58215	9.75955
AT1G67630				down			NA	NA	NA	NA	6.73501	2.814	7.02522	6.16047	5.745	8.31819
AT1G67700	Core_down	down	down				240.465	116.603	280.107	101.957	232.229	249.544	321.447	212.073	339.02	251.046
AT1G67730		up					79.3862	168.702	55.452	78.5633	82.0633	108.112	64.0137	40.2983	58.0642	40.1782
AT1G67740	Core_down	down	down				331.828	76.2691	478.382	106.436	1267.44	982.784	1437.24	857.256	1414.15	803.089
AT1G67750	Core_down	down	down	down			15.9117	4.04552	6.33235	3.03891	21.1493	7.632	52.8571	31.2663	18.6826	16.1461
AT1G67800						up	9.92935	9.553	8.10753	9.81108	6.62643	5.98001	13.9669	10.6266	6.49425	18.8908
AT1G67810				up			26.8482	51.7893	10.291	18.6372	6.62643	13.692	4.85723	7.81814	7.83666	14.0456
AT1G67830			down				14.3759	9.35261	20.1574	8.97606	16.8958	9.67436	14.8229	10.6435	11.7927	9.10406
AT1G67850	Core_up	up				up	2.50226	5.2455	6.06199	9.94991	5.73676	8.22504	10.2038	12.787	8.48089	20.7237
AT1G67856	Core_up			up	up		NA	NA	NA	NA	0.281	11.1762	2.44	11.775	NA	NA
AT1G67860			up			down	190.194	184.335	56.0775	123.721	54.7507	36.6136	112.242	115.646	263.688	83.7477
AT1G67865						down	937.523	698.116	172.084	117.024	109.421	74.1365	598.392	462.068	419.691	162.748
AT1G67870	Core_down	down				down	159.601	72.9845	224.842	190.348	437.22	324.163	276.528	246.273	1153.85	378.729
AT1G67880				up			10.0867	14.1696	8.42984	9.307	5.53933	12.6821	11.2252	12.2912	5.44145	5.42629
AT1G67900						down	8.4701	8.10898	16.9955	9.7022	15.5524	12.0387	52.8017	27.0295	12.6285	6.038
AT1G67910			down				35.7114	53.7846	31.3334	11.4148	NA	NA	NA	NA	NA	NA
AT1G67920	Core_up	up	up	up	up		9.86654	43.0469	2.89822	16.1801	3.32009	24.1386	5.742	35.1679	NA	NA
AT1G67940				down			17.9034	12.6226	9.489	13.7181	13.0224	6.00695	18.7246	14.5652	14.4148	9.52334
AT1G67960					up		6.48916	11.2204	8.87793	11.319	6.2813	9.49902	8.31538	17.3526	5.70746	5.42629
AT1G67970	Core_up	up	up	up	up	up	8.92502	20.8412	4.66914	9.77712	3.64119	8.28354	4.46789	16.2744	3.27016	9.465
AT1G68010	Core_down	down	down			down	309.407	65.8141	747.117	236.104	294.146	218.632	816.63	439.429	556.972	103.551
AT1G68020				up			16.4241	24.021	22.1194	18.8099	8.67631	27.337	12.6695	11.6959	13.3466	8.43988
AT1G68050	Core_up			up		up	18.9226	21.6034	NA	NA	4.57895	14.3361	NA	NA	5.07506	15.2087
AT1G68130	Core_down	down			down		6.87361	3.15205	7.48996	4.00253	6.00106	4.103	8.05637	3.91274	18.6963	13.6695
AT1G68140					up		42.7754	49.7053	34.9901	40.1546	26.7794	36.0992	19.5694	44.9489	29.5103	26.437
AT1G68190	Core_down	down	down	down		down	25.4775	11.5338	32.8365	3.432	19.9193	1.75124	16.1274	14.7601	16.0708	0.393486
AT1G68238	Core_down		down	down	down	down	57.1988	49.6771	78.8797	16.086	28.976	3.63947	34.1375	12.0894	67.0239	6.038
AT1G68250				up			NA	NA	NA	NA	0.258	12.2925	NA	NA	NA	NA
AT1G68260						down	12.771	13.1694	15.7576	8.102	17.2446	13.3013	17.942	19.62	17.2445	8.24306
AT1G68290	Core_up		up		up		NA	NA	0.707	10.1544	NA	NA	1.32411	6.95001	NA	NA
AT1G68300					up		70.8647	105.477	51.3932	70.2961	39.7624	38.3676	36.1052	171.827	45.7657	29.8572
AT1G68340	Core_up	up	up				4.60391	11.5978	3.21507	8.52145	2.92824	5.71984	4.63691	6.31166	6.91422	8.38532
AT1G68360	Core_up	up		up			2.936	6.26452	NA	NA	4.30291	9.476	NA	NA	7.63365	13.2641
AT1G68390						up	NA	NA	NA	NA	NA	NA	NA	NA	1.96077	7.70685
AT1G68400	Core_down	down	down				12.271	3.75216	12.9777	2.92483	10.6466	7.203	8.127	5.74858	24.1841	20.0146
AT1G68410	Core_up	up		up			12.3724	30.843	28.3328	35.3428	14.0634	31.4817	16.619	11.9018	16.828	21.5004
AT1G68440				up		down	65.7241	88.7332	117.414	111.665	25.3974	87.6329	50.4965	55.9579	170.47	63.0257
AT1G68450		up					3.233	14.8793	NA	NA	NA	NA	NA	NA	NA	NA
AT1G68470						up	NA	NA	NA	NA	4.962	6.42034	8.3255	4.73	5.21798	11.7515
AT1G68500	Core_up	up	up	up		up	16.4371	60.194	5.54137	15.3013	6.86849	45.7834	NA	NA	12.405	33.7302
AT1G68520	Core_down	down	down	down	down	down	234.375	45.4482	307.879	109.612	69.6684	13.2175	68.0805	33.3663	265.578	123.516
AT1G68530		up		up		down	116.695	281.927	144.387	120.817	102.066	297.098	184.508	118.573	175.728	85.1269
AT1G68570			up	up	down		10.2105	16.3756	11.0465	163.885	17.8583	73.966	45.4031	15.601	39.5715	42.6892
AT1G68590	Core_down	down	down			down	251.384	104.366	375.667	142.878	390.272	256.982	439.429	292.865	487.228	200.507
AT1G68600			up	up	down		NA	NA	6.3886	18.6829	18.07	47.8168	86.4029	31.4966	11.5972	15.499
AT1G68620		up	up	up	up	down	8.8256	37.4509	6.67701	44.1211	5.5722	46.5709	2.149	14.8129	7.43846	2.66003
AT1G68650						up	13.049	11.5123	6.12563	5.69951	12.779	7.08225	17.289	22.2421	4.062	10.519
AT1G68660						down	100.433	75.4987	129.324	93.2054	76.2132	81.5627	160.133	119.749	62.6321	30.5479
AT1G68690	Core_up			up		up	NA	NA	2.752	5.0011	3.07509	18.6226	NA	NA	5.2335	10.8513
AT1G68735		up					0.124	7.12365	NA	NA	NA	NA	NA	NA	NA	NA
AT1G68760		up					40.8995	89.2215	16.0323	28.4399	20.775	20.7303	26.5754	14.3584	13.4861	16.634
AT1G68765	Core_up	up			up		1.07	32.9596	NA	NA	NA	NA	0.401783	5.17991	NA	NA
AT1G68780	Core_down		down		down		11.5275	6.1547	9.23609	2.90347	6.72266	3.65309	11.6623	5.76503	7.13786	3.76051
AT1G68795	Core_up	up		up			2.84801	12.4433	NA	NA	2.53901	6.13209	NA	NA	NA	NA
AT1G68810			down				9.29421	6.70984	16.4555	3.71544	14.8517	11.512	10.6586	10.4836	15.233	18.214
AT1G68820	Core_up	up	up				16.0961	33.6718	11.9935	30.091	11.8235	22.4295	10.5757	16.6749	9.86448	8.05682
AT1G68830						down	17.1535	9.91088	56.5301	46.5673	71.2907	84.3027	109.902	90.6531	92.0616	43.3517
AT1G68840			down				122.216	68.5714	52.7607	23.0261	20.8483	27.0577	15.7811	30.7917	31.8674	27.6857
AT1G68850		up		down			8.39913	51.2316	6.47809	10.4833	18.1888	6.73889	NA	NA	6.00491	7.59101
AT1G68890	Core_down		down	down			NA	NA	15.5999	6.92511	12.6763	6.19934	15.7306	13.3958	14.5596	10.456
AT1G68935	Core_down		down	down			NA	NA	5.36314	2.28824	5.44924	2.088	NA	NA	NA	NA
AT1G68945						down	NA	NA	NA	NA	27.2669	22.9188	30.0422	30.3837	9.88191	2.557
AT1G68990						up	5.59801	4.69298	5.73074	5.94764	8.6626	7.83698	10.285	8.951	8.48089	20.3136
AT1G69040		down				up	32.6218	11.5752	27.9543	18.1307	47.5047	29.4877	12.972	7.09404	11.8754	24.4247
AT1G69070						up	7.77554	6.45618	8.13699	9.01794	17.6518	17.0002	15.6731	12.6113	21.0772	58.8326
AT1G69140						up	NA	NA	NA	NA	NA	NA	NA	NA	18.8974	774.168
AT1G69160		down					11.805	5.12753	13.0001	6.78531	17.2732	8.67303	37.7108	25.2251	35.9125	26.1153
AT1G69200				down			9.70644	6.34516	12.3818	10.2052	21.2002	9.57163	20.7087	30.3395	26.9403	47.8812
AT1G69210						up	5.81817	6.22084	NA	NA	NA	NA	NA	NA	6.05565	17.2773
AT1G69250						up	13.5383	18.5714	16.0196	20.9199	27.0277	34.7628	18.9535	33.9301	11.4881	38.2716
AT1G69252		up		up		down	141.323	317.969	84.1906	108.747	30.8281	109.757	90.3479	62.9046	51.2963	16.9138
AT1G69260	Core_up	up	up	up			5.6369	100.854	5.00555	23.5431	6.454	169.662	7.40955	10.2511	17.7631	11.0748
AT1G69270	Core_up	up		up			10.4294	25.4905	10.1775	18.7046	3.572	12.0626	8.6849	12.0729	5.73194	3.97946
AT1G69295	Core_up	up	up	up			29.5781	62.0327	32.9111	117.479	36.0717	140.687	45.2748	55.8428	123.675	121.983
AT1G69360				up			4.3954	5.82154	7.65562	8.89608	4.458	10.7346	5.26406	10.0301	NA	NA
AT1G69370						down	8.39117	6.14557	8.80102	5.66919	14.8848	9.93959	13.7937	15.3317	8.75728	2.95747
AT1G69410	Core_up	up	up				147.246	564.547	157.28	611.88	148.135	236.897	127.111	146.353	49.5718	39.9876
AT1G69420			down				21.9772	13.8532	33.9218	15.0812	31.7638	34.4673	38.6018	21.3372	31.1709	24.9416
AT1G69430					up		NA	NA	NA	NA	NA	NA	1.52246	5.27651	NA	NA
AT1G69440					down		NA	NA	NA	NA	NA	NA	8.44092	3.14532	NA	NA
AT1G69460						down	67.6515	96.8739	81.4112	95.2069	74.8238	52.8963	72.3865	74.3742	41.5348	19.1694
AT1G69480	Core_up	up	up	up			0.577	15.5097	0.897	8.789	0.953	22.5257	3.75048	5.04048	NA	NA
AT1G69490	Core_up	up	up	up			23.6401	61.0243	3.10636	23.0573	2.16093	27.2891	16.2598	23.4636	NA	NA
AT1G69523			down				NA	NA	7.97483	3.42544	8.9245	6.107	26.565	15.0622	6.63556	4.021
AT1G69530	Core_down	down	down			down	118.592	10.7492	58.9137	23.6449	108.405	63.9582	76.6267	43.1549	203.673	84.032
AT1G69550						down	NA	NA	7.08266	5.69131	5.05181	4.09387	12.9318	10.4608	5.26382	2.59777
AT1G69572			up				13.3959	10.6596	2.54904	5.61622	NA	NA	NA	NA	NA	NA
AT1G69580						down	8.37659	4.72132	11.8042	8.50315	12.0255	7.42601	8.24261	5.14986	9.86448	4.906
AT1G69600				up			4.72956	9.42159	3.676	5.82755	2.66562	26.7074	NA	NA	5.16709	3.05
AT1G69610	Core_up		up	up			NA	NA	2.90592	12.4495	3.40504	13.4707	8.3255	6.50105	5.10445	4.10852
AT1G69680	Core_up	up	up				9.4185	26.7955	7.14728	14.6515	6.44333	9.6304	8.35502	8.49088	4.80488	6.038
AT1G69690		down					28.9625	12.7853	7.4376	5.46519	16.7089	19.5006	30.0229	16.4639	17.0389	29.2246
AT1G69720					up		NA	NA	NA	NA	NA	NA	8.81063	25.4389	NA	NA
AT1G69760						up	21.4993	21.2785	45.6205	42.5719	20.0032	26.5323	9.4051	6.02714	8.83137	30.1766
AT1G69770	Core_down		down	down			5.48879	5.82154	8.9265	3.73416	15.4333	6.13209	10.0627	9.97289	16.6737	14.4507
AT1G69780			down				18.2262	11.4834	22.3841	10.2052	11.4331	9.32475	17.8679	9.24214	23.0147	24.2376
AT1G69790			up				NA	NA	1.836	5.64444	NA	NA	4.56296	5.94107	NA	NA
AT1G69840	Core_up	up		up	up		26.9032	84.9407	60.859	87.0612	18.1122	50.7856	34.1833	101.843	19.9018	18.4257
AT1G69850					up		32.1993	25.6073	36.9826	32.1034	23.1788	21.9985	16.8848	39.0842	21.2063	15.8213
AT1G69870	Core_up	up	up	up		up	35.1234	154.231	39.7896	320.156	23.1395	98.1306	20.7625	14.7445	31.2901	99.3211
AT1G69880	Core_up	up	up				12.7505	102.018	17.9837	404.875	22.0147	25.4612	NA	NA	NA	NA
AT1G69890				up			35.5896	29.9229	23.3756	20.5532	3.51242	35.2866	NA	NA	7.63365	11.7629
AT1G69900	Core_up	up				up	5.75418	15.3724	5.321	3.31209	NA	NA	NA	NA	5.52227	12.408
AT1G69910		down					7.27214	3.48203	6.45798	5.653	6.62643	5.89755	6.8407	5.79951	10.6625	12.62
AT1G69920	Core_up		up			up	NA	NA	0.357806	17.4753	NA	NA	NA	NA	1.76	5.67
AT1G69930	Core_up	up	up	up			0.925918	36.325	0.836504	16.4887	0.1965	8.78875	NA	NA	NA	NA
AT1G69935						down	34.3314	24.4682	32.8365	19.6605	20.0032	14.2491	28.5303	25.2862	26.2293	12.8608
AT1G69970			down				5.38971	3.9009	8.97857	2.42654	NA	NA	5.74932	4.18388	NA	NA
AT1G70020		down					5.32135	2.59677	NA	NA	NA	NA	NA	NA	NA	NA
AT1G70070				down			8.00574	6.50362	13.3593	7.36895	16.678	7.95313	20.2406	17.1339	16.7468	19.2602
AT1G70090			down	up			36.6839	40.0652	128.635	48.3987	17.8055	36.0383	17.9138	23.7056	23.3307	41.9948
AT1G70100					down		11.7767	10.2928	25.7901	15.2072	11.7162	14.3196	14.5837	7.17633	14.1141	9.54176
AT1G70130				up			NA	NA	NA	NA	0.051	32.0941	NA	NA	NA	NA
AT1G70140	Core_up	up	up				3.05151	7.95427	2.29	5.24393	NA	NA	NA	NA	NA	NA
AT1G70160			up			down	75.9449	104.084	67.3139	142.685	49.1827	62.1541	53.2697	45.7941	44.378	20.0882
AT1G70170	Core_up	up				up	4.61541	10.2502	NA	NA	NA	NA	NA	NA	1.664	6.7969
AT1G70180					up		22.1774	15.1337	15.837	14.0009	13.0437	11.0281	13.5665	27.9661	16.5975	18.5706
AT1G70200				down			17.0422	14.8388	35.0844	24.0369	37.8019	18.5345	44.8036	36.4766	35.2363	36.2599
AT1G70210			down				11.8371	7.583	11.7498	5.03633	16.545	9.40973	14.3051	16.3824	12.0301	6.11011
AT1G70270						up	NA	NA	NA	NA	NA	NA	NA	NA	1.304	27.8449
AT1G70290			down	up		down	41.3615	34.4882	80.8999	21.9497	12.007	28.2384	19.3058	16.9438	18.6316	2.06639
AT1G70300					up		9.37951	12.6954	9.88795	17.2559	10.9698	15.1336	3.15392	46.9711	10.3571	6.35995
AT1G70370	Core_down		down	down			33.5578	17.3316	73.5949	15.7589	74.0868	35.4629	84.2953	62.7051	139.107	90.8011
AT1G70410	Core_down		down		down	down	94.6191	107.326	211.989	70.7622	122.558	77.8136	229.288	109.053	155.764	45.5505
AT1G70470	Core_down	down		down			15.515	7.24383	10.0858	6.36605	11.2624	3.91451	5.8289	5.12567	10.949	8.30453
AT1G70505			up				NA	NA	3.727	7.63386	5.25982	7.71804	8.92497	7.08045	NA	NA
AT1G70518						down	12.2894	10.5193	7.29648	10.5342	5.97783	8.53903	7.30123	9.84254	6.26455	2.90606
AT1G70580	Core_down				down	down	12.2079	15.1776	42.2513	30.7511	53.34	69.1868	170.705	80.7825	50.9518	22.8936
AT1G70590				up			24.1243	23.8624	14.0852	14.9714	8.79283	17.8614	12.7989	24.4188	13.8555	10.8842
AT1G70620						down	9.03108	6.83772	38.9572	35.2818	40.133	26.0484	20.4962	21.5504	55.3735	27.1412
AT1G70640				up			NA	NA	NA	NA	0.258	8.29232	NA	NA	NA	NA
AT1G70700	Core_down	down				down	60.3838	25.3535	96.4175	50.3748	73.0817	121.956	139.217	131.899	51.4227	22.8314
AT1G70710	Core_down	down	down	down			27.8995	8.68632	14.0759	6.16537	32.7217	14.0232	19.3365	15.1676	13.8821	8.55227
AT1G70760	Core_down	down	down			down	143.083	52.2803	306.503	51.0033	197.888	157.992	306.002	197.222	211.601	68.6983
AT1G70790						down	12.9124	13.4964	17.0701	16.9706	11.9585	15.7486	9.54411	12.7583	18.8974	7.53065
AT1G70800	Core_up	up	up	up	up	up	4.95091	13.8298	4.14291	28.8336	6.58448	16.0342	2.37369	5.71903	3.94172	18.5437
AT1G70810	Core_up		up		up	up	24.6633	44.9495	36.3616	90.2875	41.7192	46.1293	25.2921	57.6751	19.6816	57.0669
AT1G70820	Core_down	down	down			down	29.5057	14.3729	37.0879	6.23004	92.4124	67.462	39.835	60.699	43.5628	17.1529
AT1G70830			down				109.612	75.2382	105.782	22.142	105.971	86.5162	166.412	180.165	492.442	254.331
AT1G70850	Core_down	down		down		down	493.037	67.6022	676.157	894.348	288.871	66.9951	NA	NA	475.99	143.973
AT1G70860		down					6.74434	1.78393	NA	NA	NA	NA	NA	NA	NA	NA
AT1G70880	Core_down	down	down	down		down	6.32451	0.577	8.30434	2.21893	5.12803	0.745	NA	NA	6.49425	0.882577
AT1G70885		down					18.5772	9.22197	11.1034	6.28198	NA	NA	NA	NA	NA	NA
AT1G70890	Core_down	down	down	down			129.008	41.3615	120.687	31.1244	78.3012	28.6853	83.0055	87.3336	135.482	118.394
AT1G70940			down				37.8921	21.9379	78.9738	38.2175	28.3937	39.1545	50.3165	37.0857	60.14	45.8057
AT1G70985	Core_down		down		down		NA	NA	6.57152	0.835	NA	NA	14.9888	7.32738	4.90879	5.10691
AT1G70990		down					5.74351	1.6701	NA	NA	NA	NA	NA	NA	NA	NA
AT1G71000	Core_up			up	up		NA	NA	NA	NA	0.6	20.9581	0.353	595.515	NA	NA
AT1G71015		up					2.40014	5.55053	NA	NA	NA	NA	NA	NA	NA	NA
AT1G71020			down				14.1028	8.81413	17.479	3.66306	13.1051	11.2273	11.6447	8.92952	7.6728	5.882
AT1G71030	Core_down			down	down	down	32.5029	19.8288	10.511	19.434	41.5823	15.5713	50.9457	18.8368	21.6376	7.37755
AT1G71040	Core_up	up	up				10.5166	27.3993	26.3729	63.3669	22.8324	31.0207	33.9417	38.2431	21.2063	30.5077
AT1G71110			up				4.90794	6.594	5.61841	16.1505	7.80809	8.81731	NA	NA	NA	NA
AT1G71140	Core_up	up		up			1.848	9.62057	8.57594	12.4825	2.62111	8.22504	11.2252	6.45856	6.01313	7.49488
AT1G71210						up	NA	NA	NA	NA	NA	NA	6.393	7.30784	4.16501	10.3256
AT1G71240		up					5.57248	11.3791	8.13096	13.9134	6.81	11.5727	11.3288	16.4275	7.71995	6.84303
AT1G71330				up			NA	NA	NA	NA	1.69801	10.1031	NA	NA	NA	NA
AT1G71340				up		down	13.4862	12.2806	16.4946	10.2272	12.2804	26.1302	22.4733	25.3787	18.9506	7.51734
AT1G71360	Core_up			up		up	3.24749	6.37978	5.78918	7.73645	4.755	14.3196	8.519	6.28407	8.81933	19.0481
AT1G71430						up	21.2366	19.6094	10.6665	8.44281	14.125	9.25483	17.6021	9.73307	10.4129	28.8557
AT1G71500	Core_down	down	down				139.633	45.3179	281.927	85.8465	194.523	176.408	331.331	244.692	265.171	163.283
AT1G71520	Core_up	up		up			0.430908	40.3944	NA	NA	0.503	18.9464	NA	NA	NA	NA
AT1G71530				up			NA	NA	NA	NA	1.092	7.10414	NA	NA	NA	NA
AT1G71692		down					9.48711	2.19087	7.09295	4.1514	5.66554	3.60706	NA	NA	NA	NA
AT1G71695						down	83.57	59.3929	82.4941	55.3092	80.746	55.4194	57.6311	56.1687	106.883	41.1586
AT1G71696						down	8.19418	8.24247	10.1163	9.45099	12.0941	10.8122	7.88302	10.091	10.0554	4.20236
AT1G71697	Core_up			up	up		10.2463	14.7742	15.8472	16.28	7.886	29.1614	10.7829	22.9247	6.0461	7.25485
AT1G71720	Core_down		down	down			19.8969	10.3225	36.5021	14.5194	27.7453	12.517	35.0912	34.5086	52.0505	31.6838
AT1G71730						up	93.2277	65.0715	39.4655	38.7989	45.6013	49.6049	40.115	36.2208	44.6442	89.8154
AT1G71740	Core_down	down		down			21.3398	9.72304	6.99844	7.55916	6.06657	1.81405	NA	NA	NA	NA
AT1G71840			up				25.8821	30.4571	23.0677	47.1903	31.8314	41.744	42.8521	26.6329	32.7454	57.5112
AT1G71850						up	5.42765	5.1611	3.62425	5.23554	6.9829	5.40444	8.09275	6.05395	7.00109	18.7738
AT1G71880	Core_down			down	down		28.9365	24.7574	36.1	60.0532	58.6761	20.4516	46.8119	11.3389	59.8437	110.615
AT1G71910	Core_up	up	up				3.02052	13.0301	1.149	7.504	NA	NA	NA	NA	NA	NA
AT1G71950			up				82.8344	97.5144	56.2319	120.526	56.5862	99.2264	49.7917	80.3174	16.773	23.0008
AT1G71960	Core_up	up		up			8.87994	21.8464	9.41191	8.49093	5.81713	23.0562	6.76721	6.985	11.3403	10.9426
AT1G71970	Core_down	down		down	down	down	29.4927	13.3599	23.5416	12.7718	12.4817	4.55514	29.4946	8.03124	15.0363	4.81681
AT1G71990						down	9.0639	5.321	NA	NA	NA	NA	NA	NA	6.739	2.37104
AT1G72030	Core_down		down	down			27.1512	13.583	21.8368	7.59957	36.63	17.602	71.5177	49.3494	73.9183	47.4062
AT1G72040		down				up	24.9503	12.4214	20.6007	20.9925	36.7347	35.3094	38.0501	45.0759	36.2178	73.7711
AT1G72060			up				50.8313	61.3561	9.05151	20.8994	NA	NA	NA	NA	NA	NA
AT1G72070				up			8.46076	5.80888	4.13231	5.14968	2.31882	7.06844	NA	NA	NA	NA
AT1G72120	Core_up	up	up	up			3.03955	22.9268	4.15214	25.6362	2.66562	11.3269	6.1467	7.95932	NA	NA
AT1G72130					down		10.4135	9.66973	22.3133	16.3508	24.0275	13.8514	36.1609	14.4006	14.9651	14.6653
AT1G72150	Core_down			down		down	335.153	240.933	489.783	274.928	103.281	47.3546	94.9663	48.2808	276.528	116.213
AT1G72160						down	56.6114	53.4409	67.16	74.4838	60.6248	38.8111	42.6126	40.0904	69.7403	34.1503
AT1G72200	Core_down	down				down	11.9397	2.90622	NA	NA	NA	NA	NA	NA	8.46885	2.35541
AT1G72230				down			16.0458	14.265	15.0321	8.57594	18.5907	7.77403	23.5339	13.9308	23.4636	29.912
AT1G72240	Core_up	up		up	up		2.42113	8.1008	NA	NA	1.03878	12.5279	2.899	22.1706	NA	NA
AT1G72260			up				NA	NA	0.283	72.7134	NA	NA	NA	NA	NA	NA
AT1G72280	Core_up			up	up		NA	NA	NA	NA	2.814	5.98001	3.94005	14.9863	NA	NA
AT1G72300			down				6.28843	3.44784	10.371	4.584	NA	NA	9.74869	9.16869	7.18613	4.50543
AT1G72320						up	8.6663	7.08128	10.4304	12.1677	13.3511	9.28059	14.9228	10.2742	10.1942	22.2633
AT1G72330	Core_up				up	up	11.4243	14.4912	8.80102	9.86203	5.91193	9.00095	3.41374	7.95932	4.13816	12.9916
AT1G72360		down					9.64482	4.60551	9.23609	10.8588	NA	NA	NA	NA	5.65515	9.5761
AT1G72370						up	355.533	227.533	315.454	337.69	551.884	379.976	342.014	319.825	633.888	1451.29
AT1G72410			down				11.3152	7.95966	21.6451	8.9818	10.5887	10.762	11.362	14.1256	11.5525	10.2189
AT1G72416	Core_up				up	up	15.5697	10.3427	100.367	77.4099	NA	NA	2.934	53.1304	3.94172	22.8472
AT1G72430	Core_down		down	down			86.5834	58.9971	273.747	53.5831	30.9253	12.0916	76.4213	56.3896	75.1508	59.8674
AT1G72440						up	9.78323	6.85	11.3564	12.9131	19.6778	15.3856	18.6826	15.2609	23.441	62.3693
AT1G72520	Core_up		up	up	up		NA	NA	2.00029	6.93303	0.711219	19.658	5.31909	36.8507	3.35582	6.26427
AT1G72610	Core_down	down	down	down	down		720.246	186.907	2307.31	256.982	870.127	352.255	1055.34	152.341	429.444	816.63
AT1G72640	Core_down		down			down	27.9219	17.3534	45.566	11.4964	42.9227	28.2025	46.7212	39.095	47.3914	21.5537
AT1G72645	Core_down	down	down	down		down	58.0662	24.6076	78.7066	9.0644	30.1126	9.45373	44.837	34.7238	27.7977	3.152
AT1G72660					up		NA	NA	NA	NA	NA	NA	0.401783	177.323	NA	NA
AT1G72680	Core_up	up		up			18.7871	111.533	44.6058	88.2173	22.3754	81.8572	11.6077	18.2879	11.8155	12.7234
AT1G72690			up				20.4554	27.3103	6.90133	17.0361	5.06166	9.74147	NA	NA	5.18267	3.59994
AT1G72700	Core_up	up		up			7.04987	19.0394	12.8139	22.1774	13.6809	27.7591	9.15162	7.05175	10.3197	13.6973
AT1G72730				down		up	13.4065	6.89	9.62276	8.49093	24.1021	11.1318	9.95191	7.65472	10.0301	22.2091
AT1G72770		up		up		down	8.03484	58.8547	32.1266	49.5514	13.8986	114.239	34.7421	47.7783	39.1566	14.6546
AT1G72790				up			8.02475	9.96867	11.5849	10.3542	5.13726	12.6643	5.279	3.751	8.26258	7.15563
AT1G72800	Core_up	up		up			7.92558	38.7252	10.6162	18.6949	3.83601	14.5487	11.1961	16.2046	NA	NA
AT1G72820	Core_down	down	down			down	37.0063	16.5996	17.4689	7.18191	10.4044	7.92669	14.964	11.4527	19.5438	7.91226
AT1G72830			up				4.76073	7.67492	6.79524	15.1029	5.25982	7.17011	NA	NA	NA	NA
AT1G72890		down					5.94275	2.62499	6.40637	3.20261	NA	NA	5.446	5.73377	NA	NA
AT1G72900	Core_up	up	up		up		5.45893	95.3252	54.1867	128.293	8.64872	17.3274	8.6425	30.4963	11.3219	18.79
AT1G72910		up					2.23412	5.96294	7.04168	13.7696	NA	NA	30.4439	27.6162	NA	NA
AT1G72920	Core_up	up	up		up		1.20683	8.36661	2.30855	8.33568	NA	NA	3.66314	8.5708	NA	NA
AT1G72930		up		down	down	down	15.3119	51.5842	115.238	75.6975	59.7052	28.5023	412.284	144.108	67.1033	32.0267
AT1G72940		up					3.59937	19.1497	23.4355	15.0259	4.23817	7.65501	10.1161	14.9088	5.07506	7.425
AT1G72970	Core_down		down		down		20.4367	15.1971	29.8006	7.93105	49.7979	33.7649	65.2933	25.0303	44.6184	40.115
AT1G73010	Core_up	up	up			up	46.6516	101.773	1.45041	13.8261	3.69011	6.41325	2.91572	5.25255	5.46444	14.0665
AT1G73020			down				NA	NA	6.73545	2.67887	5.55508	3.53692	7.86067	8.46228	7.27948	7.17451
AT1G73040	Core_up	up	up	up			1.63521	15.1337	1.566	65.2366	2.34738	5.69986	NA	NA	NA	NA
AT1G73060			down				56.3663	37.3754	110.94	38.2324	97.5825	90.042	110.586	99.0143	124.11	81.2189
AT1G73080				up			6.15586	6.83772	12.6269	11.9652	7.92988	41.9142	9.32328	14.2186	8.80677	6.96632
AT1G73090			down				19.3467	10.5838	10.409	4.8699	11.8718	6.40482	13.1131	11.1615	13.094	14.6796
AT1G73110	Core_down		down	down			15.6126	8.98698	39.285	13.3125	25.7649	10.5145	41.8193	24.0281	34.5122	18.1985
AT1G73120		up					22.6749	52.0262	46.235	91.2316	NA	NA	NA	NA	30.7067	25.8194
AT1G73177				down		up	19.0928	22.456	10.9154	7.332	9.2673	4.44657	11.0391	8.3979	10.9787	26.0678
AT1G73210					up		NA	NA	NA	NA	3.42225	5.91976	2.72219	9.02338	NA	NA
AT1G73220		up					5.41403	17.2342	NA	NA	NA	NA	NA	NA	NA	NA
AT1G73260		up	up	up	up	down	249.868	1345.69	93.9895	525.943	37.9702	150.593	4.22652	9.62932	60.0958	28.6634
AT1G73280			down				NA	NA	5.74042	1.313	NA	NA	NA	NA	NA	NA
AT1G73310			down				NA	NA	7.61261	2.98599	5.42804	4.11619	6.94408	6.16047	NA	NA
AT1G73325						down	NA	NA	NA	NA	9.46094	6.56405	8.76255	12.7378	12.9916	2.202
AT1G73330	Core_down	down	down	down		down	1021.49	86.5312	2479.51	293.177	391.483	72.6483	20.0014	10.5988	280.703	28.4864
AT1G73380					up		25.4278	13.905	11.1225	11.5312	5.94875	8.10604	5.91646	12.0383	5.04795	5.653
AT1G73390	Core_up	up		up			9.11487	44.7898	19.0411	31.1888	21.9895	140.196	44.7216	58.8082	21.027	14.6115
AT1G73480	Core_up	up	up	up	up		5.09448	22.9711	1.62976	12.8771	38.4974	264.547	75.1727	403.003	28.8716	15.9038
AT1G73500	Core_up	up		up	up		33.5024	69.8413	17.214	24.1875	8.35395	31.0062	8.92497	22.9413	9.81635	14.2244
AT1G73530			down				37.543	28.6448	41.1769	17.7394	47.5336	43.1537	54.1222	73.517	29.7899	22.4959
AT1G73540				up	up	down	19.578	14.0146	12.6945	12.2737	8.31068	30.9923	12.831	98.7092	8.07806	3.53221
AT1G73580				down			12.831	7.14775	NA	NA	6.29002	0.249	NA	NA	NA	NA
AT1G73590		down					6.88926	3.08697	7.64081	6.8263	16.2992	20.9885	9.67489	8.61908	16.2593	25.6515
AT1G73600		up	down		down		4.36939	12.429	25.8419	2.062	189.894	146.513	693.373	263.308	41.377	37.0179
AT1G73620	Core_down	down		down			16.985	4.55598	9.10457	6.04624	35.7518	9.25483	5.21798	7.26984	23.6406	30.2204
AT1G73630						up	15.7358	13.8298	7.11081	11.2072	18.4277	16.5157	22.2802	13.5884	8.5489	17.2773
AT1G73640	Core_down	down		down			5.83092	2.70415	5.52773	4.10787	5.07082	2.36843	NA	NA	NA	NA
AT1G73655	Core_down		down			down	179.016	97.1076	202.533	63.2067	96.8442	50.5654	107.598	106.883	142.337	63.1285
AT1G73660			down				9.22667	8.21923	17.24	8.53874	12.2698	11.3662	20.5594	13.9038	21.9111	21.3372
AT1G73680		up	up			down	14.3117	33.0596	10.71	56.9593	9.37571	16.5277	17.214	26.2651	17.6787	6.86182
[truncated: 6,467 more rows]

## Sheet: BIOTIC
GENE_ID	BIOTIC CORE	BIO_EXP1	BIO_EXP2	BIO_EXP3	BIO_EXP4	BIO_EXP5	E1_Leaves_4wLD_14hpi_mock_WT	E1_Leaves_4wLD_14hpi_BC_WT	E2_Roots_9d_24hpi_mock_WT	E2_Roots_9d_24hpi_VDA_WT	E3_Seedlings_12dLD_0hpi_flg22_WT	E3_Seedlings_12dLD_2hpi_flg22_WT	E4_Seedlings_14dLD_24h_mock_WT	E4_Seedlings_14dLD_24h_PS_WT	E5_Seedlings_14dLD_30min_mock_WT	E5_Seedlings_14dLD_30min_flg22_WT
AT1G01010				up			5.95895	9.26902	17.0141	22.4262	6.84561	15.8675	NA	NA	6.21716	5.96073
AT1G01060	Core_down	down		down			204.75	92.9659	NA	NA	84.1157	17.9304	67.6754	69.6573	8.15355	5.83706
AT1G01070				down			NA	NA	8.48189	8.92532	10.4777	2.13803	11.0876	13.0666	14.353	14.1829
AT1G01120				up			51.7675	74.5717	63.4007	77.6228	43.6474	122.474	27.0713	34.1003	22.4533	37.9314
AT1G01140				down			194.393	135.105	NA	NA	60.162	25.9781	29.16	43.6772	35.2052	33.5275
AT1G01170		down					128.311	58.2586	49.2474	38.023	110.674	68.2207	169.579	163.102	112.062	62.4848
AT1G01180		up					9.57881	21.8788	22.2407	22.2003	10.6533	18.5943	8.27091	13.9886	14.5007	12.5709
AT1G01240				down			8.71506	6.00706	19.9629	17.6677	14.6604	5.9868	25.4047	35.4848	15.4369	12.1927
AT1G01250		down					8.02558	2.26021	NA	NA	NA	NA	NA	NA	NA	NA
AT1G01260				up			9.0045	15.0398	9.54146	10.1173	7.29245	19.7641	4.60612	7.80506	12.2904	24.2409
AT1G01300		down					40.334	16.9595	43.1443	35.2011	42.0291	22.4262	20.9289	22.0799	41.3062	46.1415
AT1G01320	Core_down	down		down			137.488	61.3092	NA	NA	100.417	12.111	70.5514	51.9895	67.7088	59.3538
AT1G01340	Core_up	up	up	up		up	6.9804	33.2759	28.9454	73.541	3.26545	26.3988	5.29011	5.61703	3.49458	19.4107
AT1G01360		down					26.4767	10.8353	27.5276	25.7974	6.89227	5.83771	11.4539	10.6779	11.3806	10.1144
AT1G01420				down			28.1634	14.4577	NA	NA	9.07768	1.07701	NA	NA	NA	NA
AT1G01430	Core_down	down		down			25.5355	9.62788	20.4576	16.9369	69.2233	9.05106	49.4111	65.6909	37.7818	25.3703
AT1G01480	Core_up	up		up			0.506364	7.71865	NA	NA	0.426364	22.4601	NA	NA	NA	NA
AT1G01500						down	17.4168	24.7267	7.84864	7.04582	10.5058	15.7909	7.92361	6.3986	15.1166	6.92455
AT1G01520	Core_down	down			down		46.8794	13.2674	NA	NA	NA	NA	6.86038	1.35195	NA	NA
AT1G01560	Core_up	up		up		up	4.99387	31.0894	NA	NA	0.595455	55.4019	NA	NA	0.459091	114.087
AT1G01580					down		NA	NA	NA	NA	NA	NA	73.5341	17.334	NA	NA
AT1G01620	Core_down	down		down			104.28	27.3394	1001.3	872.862	285.04	106.567	309.796	411.142	319.088	218.137
AT1G01750					down		NA	NA	59.0176	31.7675	20.2029	16.251	16.3145	6.56556	32.9354	25.9297
AT1G01790		down					104.005	43.997	7.08269	6.59807	31.0804	19.8583	39.9477	33.8224	24.2068	23.9737
AT1G01820		up					56.5645	115.078	111.408	108.07	42.373	53.966	60.9528	60.4779	51.6653	43.4476
AT1G01830				down			18.4719	17.048	9.33591	9.39444	10.5058	4.115	5.20971	3.46463	9.56222	7.03166
AT1G01860				down			11.1227	6.30684	NA	NA	10.0286	3.21359	16.2818	12.4554	9.87455	5.36275
AT1G01940		up					15.2191	32.0297	21.4788	18.4905	20.2231	16.8729	36.8355	23.3033	21.7842	14.42
AT1G01970	Core_down	down		down			24.91	11.9346	NA	NA	29.0459	8.73023	25.7994	22.4071	16.2323	13.0137
AT1G02120				up			66.1891	66.8687	68.6248	70.8505	32.8638	83.162	39.8964	40.7551	35.6895	39.6675
AT1G02150				down			54.7389	39.793	12.5866	11.4904	64.9392	27.2582	52.2482	53.1487	69.5157	40.9172
AT1G02170	Core_up	up		up			28.2946	72.9283	15.2961	17.4127	23.7743	100.538	26.7184	26.3566	27.3204	41.069
AT1G02220		up					5.18634	21.0766	58.0097	107.282	6.96236	7.30307	12.7087	12.6639	8.49978	8.26969
AT1G02230		up					1.48446	6.72808	3.50889	5.46331	NA	NA	NA	NA	NA	NA
AT1G02300	Core_down	down		down		down	13.2075	4.42683	13.191	11.4706	10.5396	2.99085	19.9607	26.5672	10.9636	4.98703
AT1G02350						down	NA	NA	NA	NA	NA	NA	13.0943	7.3135	7.35227	1.4788
AT1G02360	Core_up	up	up	up		up	9.12927	22.2268	100.883	312.44	6.72914	554.736	21.5075	12.6355	25.0214	140.889
AT1G02400	Core_up	up		up		up	5.2735	32.6049	17.1887	17.9864	2.16182	89.5889	NA	NA	4.29909	93.5791
AT1G02430				up			NA	NA	3.62169	5.88318	1.94383	5.27909	NA	NA	NA	NA
AT1G02470				down			2.61148	5.07556	NA	NA	5.70349	2.74508	NA	NA	12.5399	15.2364
AT1G02475				down			134.679	109.383	7.51427	6.15367	90.6152	43.8401	48.7993	60.9821	41.8799	29.6257
AT1G02520			up				NA	NA	21.8059	47.9905	NA	NA	NA	NA	NA	NA
AT1G02610				down	up	down	NA	NA	6.94455	10.8898	14.4032	3.28555	18.0115	36.2031	7.66191	3.14364
AT1G02640				down			NA	NA	18.1737	19.65	17.5217	5.70548	27.8159	46.7584	17.5668	9.45353
AT1G02660	Core_up	up			up		2.55655	12.1838	NA	NA	15.2207	24.3524	5.30267	19.637	19.1637	31.7675
AT1G02710				down			10.488	7.92201	NA	NA	22.0667	5.6427	NA	NA	NA	NA
AT1G02810						up	NA	NA	19.0985	14.5227	4.23625	5.46055	NA	NA	10.0528	39.4363
AT1G02820	Core_down	down		down	down		81.7361	32.8917	NA	NA	26.1141	6.97595	58.1202	11.2167	NA	NA
AT1G02850	Core_up	up			up		15.1374	112.775	34.7719	42.9228	52.922	39.7667	21.2601	55.5293	17.0495	18.0293
AT1G02870		up					11.2324	24.1073	27.5276	24.7475	32.5395	20.7742	41.4443	34.9609	31.6743	25.4789
AT1G02880	Core_up			up		up	21.367	42.3024	51.5881	51.6492	9.28005	33.1525	21.7309	21.2219	11.8858	30.3351
AT1G02900				up			NA	NA	287.434	254.418	29.3159	88.2732	50.9133	43.9722	43.2756	57.2925
AT1G02920	Core_up	up	up	up	up	up	78.9129	2844.4	86.8392	6837.47	84.4277	4163.03	31.8992	139.623	84.9828	427.552
AT1G02930	Core_up	up	up	up	up	up	213.746	3536.07	14.1545	3936.54	158.274	5485.48	58.2324	187.04	137.596	688.176
AT1G02940				up			NA	NA	NA	NA	1.90914	7.18955	NA	NA	NA	NA
AT1G03055		down					19.6414	9.56874	NA	NA	NA	NA	14.5811	9.33711	NA	NA
AT1G03060				up			8.72883	9.90596	5.26017	6.41223	6.24113	18.6253	NA	NA	5.35859	7.67814
AT1G03080				up			32.2076	44.0213	23.8107	27.3843	13.6573	28.7908	11.9055	20.1463	19.0668	22.7039
AT1G03090					up		11.9512	9.01943	50.4951	63.7392	24.3136	20.1395	41.42	108.231	50.5032	31.3726
AT1G03110		up		down			4.68783	10.7757	9.66931	9.40545	15.1447	7.41819	8.23687	8.26278	11.529	9.28904
AT1G03130				down			1120.76	717.88	NA	NA	912.32	188.018	545.903	679.402	582.618	493.549
AT1G03160				down			39.3677	21.4024	NA	NA	21.5454	9.40738	14.3	17.9081	20.5877	13.5381
AT1G03220	Core_up	up		up			19.9117	190.157	900.186	1444.14	74.2409	1340.54	91.1434	151.563	203.709	347.689
AT1G03230	Core_up	up		up			9.76405	35.6299	27.7104	40.4587	29.0688	167.79	19.7001	25.2458	35.0937	55.9402
AT1G03290				up			33.6308	35.7023	29.6467	32.5236	11.5472	24.8238	15.0941	15.7361	13.902	21.2986
AT1G03310	Core_down	down		down			48.9146	13.1068	NA	NA	19.9777	4.50785	14.7051	9.30626	14.8041	14.0453
AT1G03360		up					5.60952	11.3097	10.4506	9.66685	15.2982	8.69719	19.7959	14.6517	24.0029	16.4143
AT1G03370	Core_up			up		up	18.4905	34.7039	16.7418	23.7293	7.44649	91.9937	5.26378	8.56171	9.87455	51.8449
AT1G03440	Core_down	down		down			17.7318	7.85003	6.6419	6.02744	17.3533	2.07768	7.2149	6.44893	6.02259	4.13591
AT1G03580					up		NA	NA	NA	NA	NA	NA	2.57694	5.29529	NA	NA
AT1G03600	Core_down	down		down			604.713	228.94	5.05271	3.4249	487.27	226.888	359.088	364.175	506.004	339.89
AT1G03630	Core_down	down		down			266.298	76.2328	NA	NA	80.9587	27.7772	120.153	115.286	105.992	76.2518
AT1G03730	Core_up	up		up		up	8.35728	17.3896	19.1922	18.5803	7.00373	27.4193	NA	NA	6.50273	27.7217
AT1G03740	Core_up	up		up		up	21.4557	76.7134	37.4041	42.3775	11.5764	75.032	9.37059	16.1751	26.6763	106.301
AT1G03820		down					16.5628	8.18468	25.4004	24.8424	NA	NA	24.8511	14.8708	11.0565	7.54094
AT1G03850		up					1.24277	9.00591	126.226	113.795	5.75418	8.5966	13.491	21.5761	16.0475	9.27113
AT1G03860		up					32.2317	72.148	70.9513	56.8328	81.2029	64.0153	75.3319	68.751	109.874	73.8434
AT1G03870	Core_down	down		down			60.3351	19.9972	261.494	189.299	325.891	83.8031	96.381	85.7848	196.624	169.901
AT1G03905	Core_up			up		up	3.42103	6.00706	14.4191	18.9566	6.39435	22.5832	7.98093	6.98658	3.58293	7.89723
AT1G04020				down			NA	NA	NA	NA	7.7373	3.56057	6.92432	5.13458	NA	NA
AT1G04040				down			67.9893	34.5822	311.279	244.859	222.702	68.1541	129.042	100.944	248.808	236.892
AT1G04100	Core_up	up		up		up	5.32421	15.3663	5.73487	7.60912	3.21914	19.9101	NA	NA	2.6805	5.64521
AT1G04180						down	NA	NA	5.59467	5.30923	NA	NA	NA	NA	13.8439	3.25864
AT1G04200				up			10.9706	10.4478	19.7796	23.9042	10.9706	29.9881	15.3475	14.4754	12.0134	18.1473
AT1G04220					down		NA	NA	50.1897	54.2106	11.4966	14.2492	13.7694	5.21675	NA	NA
AT1G04240	Core_down	down		down			37.4549	6.87622	24.0482	19.4926	11.1254	2.04996	35.3443	25.9675	23.0622	15.7597
AT1G04250	Core_down	down		down			58.5107	13.5351	146.342	111.037	63.4711	26.6513	58.7868	57.13	48.6553	39.9174
AT1G04280		up					6.49545	35.9307	61.8008	87.3294	18.1775	19.3039	22.6416	27.173	26.0483	21.7977
AT1G04350	Core_down	down		down			124.527	44.9931	NA	NA	44.876	16.4709	44.6506	37.7299	28.499	23.6516
AT1G04360				up			NA	NA	16.2323	19.8978	1.72636	5.91371	5.13455	4.33644	NA	NA
AT1G04370	Core_up	up		up			0.974545	5.10492	NA	NA	0.474545	17.6305	NA	NA	NA	NA
AT1G04430		down					43.3116	16.0265	65.2335	58.428	83.0443	51.1283	46.0694	47.1866	60.421	74.2894
AT1G04480		up					119.403	252.4	186.731	165.224	355.165	263.62	398.628	299.639	150.763	95.0799
AT1G04520	Core_down	down		down			16.4415	5.53859	10.0398	9.77227	18.5959	5.97553	26.2229	17.4384	12.2997	10.8318
AT1G04550	Core_down	down		down			42.5918	17.2381	13.5409	14.5808	20.192	6.99677	20.529	15.8729	14.8041	11.1531
AT1G04570		down					6.07685	2.13823	NA	NA	NA	NA	NA	NA	NA	NA
AT1G04640				down			63.4992	36.0026	6.75773	6.66251	45.7633	14.5426	47.8315	38.5918	25.04	17.1431
AT1G04680	Core_down	down		down			35.9144	9.41136	32.9568	28.1498	42.6397	16.2027	35.1245	20.619	53.0706	58.2271
AT1G04770				up	down	down	27.9019	30.6349	26.3864	29.6019	13.3055	46.1626	26.8122	3.33569	50.1599	18.1251
AT1G04780				up			21.2543	38.5305	23.0056	26.2712	20.7533	48.7532	9.07028	12.1364	25.6017	34.3648
AT1G04870		up					10.4982	21.6867	26.6815	25.5453	33.106	19.9809	28.648	27.1032	19.6597	16.566
AT1G04930				up			4.05795	6.69387	NA	NA	3.76665	9.64543	NA	NA	NA	NA
AT1G04945		up					4.85198	12.0665	5.11321	5.08899	6.57777	5.3763	NA	NA	5.89649	3.9486
AT1G04980		up					7.08533	32.317	17.0673	19.4328	19.0451	30.9524	15.4423	23.0905	16.4695	16.7663
AT1G04990				up			11.9098	16.3203	22.3584	21.6026	11.1036	25.7766	6.95324	5.85497	27.4774	25.6529
AT1G05000		up					3.83189	7.92201	45.3121	43.8448	12.1838	22.1543	5.73582	2.96182	21.3597	21.285
AT1G05010	Core_up	up		up			399.067	2325.9	68.4992	113.681	334.408	680.519	80.0205	143.289	331.238	370.754
AT1G05020						up	NA	NA	NA	NA	NA	NA	NA	NA	2.45846	9.40444
AT1G05070	Core_down	down		down			33.3433	15.8073	17.3433	15.585	22.9006	8.74139	52.2206	34.3198	17.2874	10.7473
AT1G05135				up			86.5614	72.0012	NA	NA	97.1375	206.414	16.9256	18.0347	103.724	149.481
AT1G05140	Core_down	down		down			68.7638	30.6808	7.78993	7.1537	47.9048	8.34379	35.0248	32.9006	30.5019	15.2539
AT1G05170		down					38.2073	15.5239	7.70706	8.46872	6.19551	12.3741	7.79327	4.25473	5.18727	4.33086
AT1G05190		down					461.206	215.719	20.8337	14.5404	343.584	212.713	487.862	452.461	404.018	320.831
AT1G05300	Core_up			up	up		4.82559	8.8856	23.5313	26.6043	8.54688	113.317	1.25909	6.14294	22.2737	17.8353
AT1G05340	Core_up	up		up		up	2.82693	12.6676	63.2364	79.61	4.29095	90.7269	22.6706	21.5075	7.47448	20.403
AT1G05350				up			18.6059	23.7081	21.2087	21.3886	23.0437	48.174	25.9594	21.704	22.1711	24.6313
AT1G05385	Core_down	down		down			37.4677	18.5596	7.99485	7.22951	28.7377	12.0941	37.4493	25.0383	17.519	12.8679
AT1G05450	Core_up		up	up			NA	NA	2.52636	5.14545	0.33	5.27909	NA	NA	NA	NA
AT1G05540	Core_down	down			down		15.7767	5.28612	NA	NA	NA	NA	5.93402	2.07903	NA	NA
AT1G05560		up					29.0459	77.49	9.62788	11.0039	39.1107	26.0706	17.8144	15.0301	10.9217	10.3864
AT1G05570				down			14.3612	12.8402	62.6735	35.3913	16.1511	7.28331	6.80727	10.2719	19.2454	21.6602
AT1G05575	Core_up	up		up	up	up	5.46013	48.581	14.8266	23.4985	3.57526	36.7714	1.6818	7.70934	5.24609	585.353
AT1G05590				down			9.97402	5.18193	6.16865	5.43206	8.68748	3.1055	7.90842	8.65663	6.85959	5.28135
AT1G05650			up				NA	NA	2.74953	5.99528	NA	NA	NA	NA	NA	NA
AT1G05670	Core_up			up		up	4.0014	6.93587	NA	NA	2.44533	13.0248	NA	NA	1.99273	5.38683
AT1G05675	Core_up	up		up		up	9.50328	211.368	NA	NA	1.67268	174.853	NA	NA	0.404545	166.792
AT1G05680				up			NA	NA	5.38003	9.85541	6.41846	22.6397	5.38398	8.63378	NA	NA
AT1G05690		down					17.7612	6.12909	NA	NA	NA	NA	NA	NA	NA	NA
AT1G05700	Core_up		up	up			NA	NA	11.4142	25.6999	1.55353	6.74078	NA	NA	NA	NA
AT1G05710	Core_up	up		up			6.43159	14.5242	22.047	20.5856	6.9196	17.277	19.3744	15.288	7.23956	7.35104
AT1G05835				down			NA	NA	NA	NA	13.3322	6.45423	28.6924	32.4407	12.9747	14.07
AT1G05850		down					363.233	139.886	551.356	407.343	320.831	193.238	245.65	260.621	448.005	494.537
AT1G05870	Core_down	down		down			72.7161	16.8225	35.4808	29.0367	32.0791	13.6456	26.5978	22.9623	24.4749	13.9796
AT1G05900				down			26.5044	13.6627	8.0953	7.64886	13.8783	6.1287	27.3016	23.7772	8.09555	5.42131
AT1G06000		down					117.965	49.1518	44.9501	27.3226	54.89	28.5982	17.3902	23.364	43.2629	30.2915
AT1G06002					up		NA	NA	NA	NA	NA	NA	2.83962	12.3256	NA	NA
AT1G06040				down			355.954	193.238	64.8361	42.1801	208.821	78.8767	194.735	170.007	125.689	91.4837
AT1G06050		up					6.61727	16.4009	5.59467	5.49183	6.22739	8.43778	5.75579	6.12314	4.20273	5.56686
AT1G06090			down				NA	NA	41.1042	19.1555	14.258	7.52	4.31074	6.26195	17.9887	10.1872
AT1G06120			down				NA	NA	9.88492	4.67693	NA	NA	NA	NA	NA	NA
AT1G06135						up	NA	NA	NA	NA	NA	NA	NA	NA	0	47.3796
AT1G06137	Core_up	up				up	0	8.49462	NA	NA	NA	NA	NA	NA	0	17.3896
AT1G06160		up		up	up	down	5.00799	194.081	6.3155	5.91907	6.30633	21.3953	1.47624	5.57514	17.9236	3.63423
AT1G06180		up					8.70204	22.2894	11.5559	13.8392	11.0415	13.1702	12.9543	13.3033	13.8762	10.1714
AT1G06240	Core_down	down		down			19.6646	7.79173	NA	NA	10.4643	5.17038	10.4759	8.93453	5.88636	5.70349
AT1G06290					up		28.1839	40.9738	53.228	58.1348	44.5435	40.756	8.3722	17.1668	63.1457	57.6198
AT1G06360				down			NA	NA	NA	NA	18.0897	5.00423	18.9439	22.5787	8.13383	6.62273
AT1G06380					down		11.6881	18.9108	8.16188	7.84242	13.5528	10.601	10.0861	4.93199	6.44593	8.19854
AT1G06430				down			194.663	129.331	21.3953	16.0021	130.575	44.8146	90.0249	84.249	52.5692	43.4805
AT1G06460	Core_down	down		down			114.515	44.3788	9.29863	5.18775	53.0491	25.6959	36.1496	32.1692	135.244	96.8171
AT1G06475	Core_down	down		down	down		6.24778	2.62545	NA	NA	7.13549	1.63364	7.80506	3.8675	6.78731	5.97553
AT1G06540					down		NA	NA	NA	NA	NA	NA	7.80506	2.9159	NA	NA
AT1G06550		down					33.915	12.4728	83.162	94.1804	42.1428	48.9618	99.0866	65.5568	38.0655	27.1593
AT1G06620	Core_up	up		up	up		4.41092	16.2874	52.8146	48.3605	11.9963	27.5311	6.38989	49.343	37.2455	36.8607
AT1G06640					up		72.0355	41.3316	475.198	256.803	56.0754	39.6066	63.4395	148.799	171.794	154.356
AT1G06645	Core_down	down		down		down	19.3421	7.68881	NA	NA	13.6027	3.77355	12.0108	15.7984	6.17245	1.63352
AT1G06670				down			14.2784	15.4055	9.12815	9.45452	17.6986	7.73571	11.5876	10.3291	12.2997	11.6894
AT1G06680			down				3029.89	1894.96	30.9352	13.0227	2100.57	1471.26	2328.15	2508.07	4925.03	3936.54
AT1G06690		down					89.6101	43.356	6.86862	4.03409	38.2073	20.6232	78.6672	58.3544	27.9722	18.5756
AT1G06720		up		down			7.23136	16.2541	10.2291	10.3049	18.4999	7.96455	13.535	11.4649	14.7582	15.112
AT1G06770				up			6.21628	7.97136	4.53727	5.97248	4.59973	9.6881	6.46677	6.01273	4.97268	6.03227
AT1G06800	Core_up	up		up			8.39185	19.6646	11.3687	21.1224	7.16393	25.9586	3.92933	5.86894	9.27869	9.88401
AT1G06830				up			27.6086	46.2568	4.31091	5.77162	9.88297	38.6002	14.8244	10.3484	7.85476	5.94049
AT1G06840	Core_up	up	up	up			7.54314	15.8871	29.5127	61.4506	8.0096	25.5038	7.64675	7.88334	12.7995	21.5464
AT1G06980		down					16.543	3.0072	NA	NA	NA	NA	NA	NA	NA	NA
AT1G07000	Core_up	up		up		up	19.8669	67.9568	19.1362	29.6229	5.85013	161.566	NA	NA	14.3056	137.543
AT1G07010				down			174.634	100.454	NA	NA	61.1374	16.3559	66.1514	50.8512	28.13	16.311
AT1G07020				up			9.51768	15.5937	35.3818	37.8629	17.2036	46.9796	21.6177	19.0453	21.6675	21.3225
AT1G07030	Core_up	up		up			17.2419	36.5622	16.7126	17.1576	15.1973	44.3652	17.7987	15.6325	21.6157	15.0243
AT1G07040					up		16.4695	21.2034	29.3286	31.1352	20.5272	21.8704	10.4759	23.0177	28.2406	20.6165
AT1G07050		down					5.68608	2.30096	NA	NA	NA	NA	NA	NA	8.16274	4.17273
AT1G07070	Core_down			down	down		15.4416	15.155	33.4622	29.7033	44.7412	20.5837	117.37	56.7768	51.1507	28.9926
AT1G07090						down	17.881	23.2262	31.7167	30.9912	15.1607	15.5801	7.15763	6.04723	42.8124	17.7758
AT1G07110		down					95.3527	33.1223	21.4353	19.0453	77.5643	47.8803	73.4927	65.9713	43.0469	32.4408
AT1G07128	Core_up	up		up			3.61013	9.88976	NA	NA	1.75682	22.7871	NA	NA	NA	NA
AT1G07130	Core_up	up		up		up	4.67086	12.2786	6.97091	5.30923	2.933	13.3401	NA	NA	2.48	14.4073
AT1G07135	Core_up	up	up	up	up	up	21.8263	251.193	6.28196	19.5944	11.3974	280.19	4.07093	8.49932	20.8875	2581.04
AT1G07160	Core_up			up		up	NA	NA	NA	NA	0.710737	91.8697	NA	NA	0.114428	201.668
AT1G07175				up			NA	NA	NA	NA	0.17	5.46778	NA	NA	NA	NA
AT1G07180	Core_down	down		down			215.719	97.8279	NA	NA	61.98	26.2425	100.197	99.5283	10.9988	6.99375
AT1G07220						up	16.3873	17.653	7.72351	7.806	7.77091	7.65743	9.14461	8.32098	6.97306	17.4064
AT1G07240	Core_up	up		up			24.0158	56.9584	39.9692	47.4295	10.9803	58.5458	7.78171	9.01368	26.7498	27.2542
AT1G07260	Core_up	up		up			3.23864	41.4319	17.8	18.5061	5.50952	12.4436	NA	NA	12.5399	9.4855
AT1G07280	Core_down	down		down		down	135.244	49.0794	NA	NA	28.1201	8.31636	25.3061	19.7803	30.6736	14.7732
AT1G07300				up			13.24	8.21106	11.2962	9.73455	4.42636	12.4123	11.1783	5.76062	6.25955	5.96073
AT1G07310				up			21.7842	20.9912	20.5629	18.1636	25.048	58.1126	10.7924	17.521	38.4488	39.8741
AT1G07320		down					311.279	121.226	20.2849	15.8091	275.471	163.987	257.962	233.35	241.74	181.947
AT1G07370				down			3.71818	7.12313	14.5313	14.0226	32.1554	12.2032	15.8481	12.1964	18.937	9.89686
AT1G07400						down	NA	NA	NA	NA	11.9705	7.84777	NA	NA	6.82509	2.40568
AT1G07440	Core_down	down		down			133.772	40.8984	NA	NA	23.3118	10.6792	46.8432	25.4667	39.7869	23.1285
AT1G07450				down			NA	NA	NA	NA	5.93273	1.38182	9.06121	9.00485	NA	NA
AT1G07490	Core_down	down			down		8.75273	2.1709	NA	NA	NA	NA	5.58649	0.99189	NA	NA
AT1G07520	Core_up	up		up		up	5.35384	11.1895	12.4088	14.1762	4.44001	13.1843	NA	NA	3.79895	20.8934
AT1G07610	Core_down		down	down			27.2178	35.6081	2452.54	1120.76	333.071	157.586	367.931	208.286	216.006	165.055
AT1G07620	Core_up	up	up	up		up	15.7618	54.4744	5.83807	12.5758	2.47002	10.8318	NA	NA	3.44802	12.6471
AT1G07630	Core_up	up		up		up	16.7606	41.0184	25.5	29.1612	12.9323	50.0249	6.57335	8.74548	17.3703	38.7985
AT1G07650				up			28.1839	27.2637	8.94567	10.9155	14.4718	30.1666	9.95249	11.2167	17.5115	26.1957
AT1G07720				down			43.6112	31.7515	NA	NA	25.4819	11.6683	11.9139	14.2564	11.4622	12.2709
AT1G07840				down			14.6854	19.807	12.2111	11.2655	17.2606	8.52102	18.4158	11.7046	16.1157	11.5749
AT1G07880					down		NA	NA	NA	NA	NA	NA	13.5549	5.92962	NA	NA
AT1G07890				up			601.529	858.568	1428.56	2666.43	1237.99	2929.83	832.991	525.915	920.274	939.663
AT1G07985					up		NA	NA	7.49097	3.74721	NA	NA	2.86364	8.16536	NA	NA
AT1G08050	Core_up	up	up	up		up	5.0454	14.3363	8.34916	19.4926	2.39086	86.6105	NA	NA	2.45846	8.24201
AT1G08090			up				NA	NA	16.7829	104.535	NA	NA	NA	NA	NA	NA
AT1G08115	Core_down	down		down			107.553	34.2116	50.6341	42.9464	25.5291	6.76495	26.7536	24.8313	37.4448	21.4273
AT1G08250				up			30.2724	27.6116	16.3518	16.91	8.17269	19.9496	NA	NA	9.06455	5.64521
AT1G08315	Core_up	up		up			5.7878	17.6305	26.0797	25.1478	14.3586	43.2445	4.53839	6.13082	13.3582	23.3656
AT1G08320				up			NA	NA	67.3634	73.378	4.15186	9.19135	16.6411	15.2312	10.1405	7.25602
AT1G08380			down				2929.83	1964.83	11.5629	4.45591	2284.29	2055.13	3177.19	2668.91	2237.49	2237.49
AT1G08390				down			9.26365	5.12634	NA	NA	9.12677	4.17	16.5085	16.6991	NA	NA
AT1G08410		up					8.27495	17.2085	7.48558	7.51227	14.2428	8.37318	6.60968	6.06737	10.8681	8.87423
AT1G08450				up			106.964	169.026	38.6578	49.742	27.0951	87.4951	31.745	34.3375	43.2949	83.1014
AT1G08500					down		NA	NA	19.8691	13.23	NA	NA	8.29507	3.56641	NA	NA
AT1G08510				down			54.9298	50.8711	77.9151	76.4041	86.6105	42.022	31.142	39.8744	48.2111	61.3352
AT1G08520		down					101.267	45.0965	17.7395	12.8372	98.7635	53.6899	78.1395	85.5475	108.629	91.1418
AT1G08540	Core_down	down		down			65.549	27.6657	6.46177	5.36739	75.609	26.5796	60.012	59.5196	59.8402	40.1435
AT1G08550		down					40.5579	17.5026	NA	NA	33.9822	16.9616	45.048	27.4927	39.4363	27.1765
AT1G08570	Core_down	down				down	200.867	78.4905	71.0511	68.117	59.9193	31.0149	48.3045	41.1495	44.7029	21.6741
AT1G08580				down			36.8571	73.3306	44.7029	45.6934	84.1593	35.3608	90.2875	65.084	82.5737	52.8783
AT1G08590				down			NA	NA	21.158	14.5721	5.01481	1.96086	NA	NA	5.64367	3.78283
AT1G08630	Core_up	up	up	up	up		0.855	46.2054	1.11893	6.8659	6.31928	12.9623	4.85974	14.2966	4.84627	6.04485
AT1G08650		up				down	8.71506	20.2965	56.229	46.2916	17.4948	18.797	11.2798	5.93331	39.7211	13.6365
AT1G08810				down			11.654	7.07636	NA	NA	12.3755	4.40255	12.6491	10.4646	10.1405	5.23078
AT1G08830	Core_up	up		up			48.0544	148.18	968.246	1141.14	32.102	88.9984	75.865	111.939	43.6239	36.7301
AT1G08920					up		4.57	5.27871	44.287	35.8174	5.65636	4.71976	11.0138	30.1672	10.4845	20.4558
AT1G08930	Core_up	up	up	up		up	143.626	528.979	168.343	517.793	100.363	601.529	53.9368	78.2783	122.839	519.07
AT1G08940	Core_up	up	up	up			7.51273	66.1187	34.4135	69.2987	12.1759	118.106	7.38777	8.36832	20.2428	39.3114
AT1G08980		down					20.4118	8.66364	14.3965	9.72413	32.6278	24.4186	23.0042	34.3715	64.1424	48.3073
AT1G09010				down			23.2837	13.305	26.1182	23.2333	26.007	10.8246	28.2139	35.1676	34.8663	26.8017
AT1G09070	Core_up			up		up	244.253	220.377	74.5198	72.654	157.517	434.3	36.7204	44.7258	159.421	637.971
AT1G09080				up			NA	NA	NA	NA	1.05182	9.49453	NA	NA	NA	NA
AT1G09090					up		NA	NA	22.5542	19.6282	4.17227	5.26017	2.64526	5.54108	13.5551	12.4327
AT1G09180					up		7.25786	8.10831	NA	NA	NA	NA	2.25556	5.33821	NA	NA
AT1G09195				up			7.09793	6.24545	5.59467	6.69559	2.54592	6.9196	NA	NA	NA	NA
AT1G09240				down			13.9431	12.9455	NA	NA	69.0626	9.33385	NA	NA	174.853	153.433
AT1G09250						down	28.1634	16.7126	39.3719	32.333	26.9671	15.5593	8.27091	8.62158	35.9871	17.2027
AT1G09310	Core_down	down		down			819.354	340.939	NA	NA	693.239	314.666	377.934	284.921	1092.74	984.032
AT1G09350		down					7.39942	2.30096	NA	NA	NA	NA	NA	NA	NA	NA
AT1G09390	Core_down	down		down			6.83396	3.01907	10.0305	8.41796	18.6724	5.81818	20.1781	13.7575	13.9484	12.5158
AT1G09415		down					21.4227	10.4087	9.17898	10.8019	17.5394	9.63336	31.0108	36.3604	23.2543	23.2238
AT1G09440				down			6.03773	3.26768	NA	NA	5.07995	1.31909	5.39446	6.82852	6.20919	6.08567
AT1G09480		up					1.86528	10.3289	4.1232	7.43819	NA	NA	NA	NA	NA	NA
AT1G09500	Core_up	up			up		2.35641	7.77247	NA	NA	NA	NA	3.06487	8.7033	NA	NA
AT1G09530					up		5.25708	5.44734	NA	NA	36.9002	20.3498	3.41111	7.00546	21.1723	16.6053
AT1G09560		up		up	down		54.8714	225.084	732.445	462.237	141.057	460.353	491.268	244.489	107.498	149.724
AT1G09575		up					1.41318	6.80728	NA	NA	5.56628	10.8429	5.15351	3.95436	3.02106	5.12072
AT1G09630	Core_up	up		up			16.2373	34.8055	33.7416	36.8009	21.1913	80.0806	25.7215	30.35	17.9236	19.4636
AT1G09640		up					90.0204	197.717	215.571	199.008	184.333	173.194	115.64	61.3255	165.224	142.009
AT1G09645				up			27.2582	48.2601	38.1467	50.2648	26.7445	62.9759	44.1367	43.0353	26.2691	33.694
AT1G09660				down			16.2503	12.5744	27.9607	22.4621	32.0791	13.5437	35.8646	29.5111	27.3204	23.2238
AT1G09740		up					13.4618	41.3084	355.954	295.749	35.013	29.7759	72.1708	57.1852	75.0534	69.3701
AT1G09750	Core_down	down	down	down			32.7684	6.24545	5.97689	2.79136	77.0188	21.3225	58.1202	69.1221	146.403	118.792
AT1G09780		up					60.1713	130.141	161.867	147.049	213.746	154.045	132.8	90.7806	234.649	169.026
AT1G09794				up			9.24177	17.6305	12.6141	13.1575	6.2142	28.1113	24.5379	16.6819	5.69273	7.12665
AT1G09812						down	NA	NA	NA	NA	NA	NA	NA	NA	6.58204	2.77909
AT1G09900				down			13.7097	10.3893	NA	NA	13.4163	3.73947	9.24953	8.52324	8.08759	5.96073
AT1G09932	Core_up	up	up	up		up	6.76636	60.6098	2.94006	18.2161	3.84721	90.8966	NA	NA	8.66318	90.963
AT1G09940	Core_up	up		up		up	11.0909	22.5811	15.0004	21.243	15.0252	108.785	12.4803	15.0096	15.8505	167.637
AT1G09950						up	NA	NA	NA	NA	NA	NA	NA	NA	0.843586	10.6741
AT1G09970	Core_up	up		up	up		84.8656	480.377	165.509	179.547	69.131	280.644	31.2047	66.7074	79.3205	150.594
AT1G10020				down			7.88616	4.63343	13.1471	11.0133	15.5487	6.23222	11.5142	15.0932	17.685	9.31717
AT1G10040	Core_up	up		up			2.47768	23.9583	6.29471	12.2366	2.56546	10.3055	NA	NA	NA	NA
AT1G10050	Core_up	up		up		up	5.83566	12.1557	12.3782	14.3491	4.41455	14.5881	NA	NA	3.96125	9.27113
AT1G10070	Core_up	up	up		up		2.00472	57.4212	16.1286	48.4816	9.18313	14.2146	14.5635	67.3679	20.0732	13.4495
AT1G10120				down			5.97768	4.22818	17.9945	15.6742	13.9708	5.62909	18.9046	16.0765	7.94725	7.97136
AT1G10140	Core_up	up		up	up		6.19626	128.613	93.7835	109.467	35.1328	96.2469	17.1692	52.1422	72.1184	40.824
AT1G10170				up			15.4836	18.7336	15.9684	12.4944	15.7277	40.3699	7.68925	9.42578	18.1286	21.2704
AT1G10200		down					58.2497	21.2664	187.579	155.436	64.8361	42.5456	41.2097	41.8373	122.251	96.318
AT1G10340	Core_up			up		up	4.16952	6.73354	6.34477	7.54185	1.71455	14.0712	NA	NA	1.66727	42.2194
AT1G10360	Core_down	down		down			94.7097	26.4718	5.57344	3.30182	31.2805	12.927	54.2503	66.1679	26.4767	16.0457
AT1G10370	Core_down	down	down				158.954	56.8617	7.89452	2.56546	171.794	197.349	121.666	76.5642	39.2419	22.6958
AT1G10380				down			9.71455	6.99821	37.6442	29.0878	15.2207	4.30178	16.268	15.0779	6.25955	6.30362
AT1G10410	Core_up	up		up			16.1734	35.3965	60.514	80.5411	26.8615	87.6914	17.6069	16.322	32.5629	37.6507
AT1G10417				up			NA	NA	NA	NA	0.36111	9.82696	NA	NA	NA	NA
AT1G10550				down			NA	NA	9.49706	6.28833	11.7126	1.23636	NA	NA	NA	NA
AT1G10580				up			24.7244	48.5568	14.45	12.8471	26.8799	68.913	17.6485	14.9151	19.807	16.5592
AT1G10585	Core_up	up		up			2.54523	31.8739	NA	NA	7.60727	61.892	NA	NA	NA	NA
AT1G10640				down			NA	NA	NA	NA	5.96073	0.35	9.48104	5.23015	NA	NA
AT1G10650						up	35.1798	22.9608	15.0469	15.6742	16.115	18.5483	15.0048	11.1093	14.7973	37.3439
AT1G10657	Core_down	down		down			20.1818	7.58566	NA	NA	10.3346	3.25727	18.6504	18.5878	NA	NA
AT1G10700	Core_up	up		up	up		14.298	79.3868	17.4494	34.2941	18.473	64.0955	12.8787	34.2017	34.0026	34.6037
AT1G10720				up			16.1176	18.9409	28.9454	30.0382	15.0252	36.3018	14.2404	14.9979	15.6594	14.1396
AT1G10760		down					80.5411	22.8307	24.3222	13.2167	37.7907	20.3026	18.1916	17.1837	93.9637	91.0898
AT1G10850	Core_down	down		down			7.18018	3.0072	5.79437	5.21411	13.0567	5.8614	10.6496	10.0544	9.30892	8.53364
AT1G10910	Core_down	down		down			22.0451	10.3893	11.4767	10.9064	14.4248	6.25399	17.6485	21.5819	19.0451	14.339
AT1G10960	Core_down		down	down			642.616	553.337	58.2998	26.4062	984.032	343.584	366.37	322.526	435.297	269.952
AT1G10990	Core_up	up	up	up			3.71818	18.0589	5.54247	18.0792	3.18273	17.66	NA	NA	6.97306	12.3791
AT1G11050	Core_up	up		up		up	13.9116	56.1123	8.84782	14.7795	6.86767	15.675	3.38818	5.06408	4.02417	55.4136
AT1G11100				up			NA	NA	4.44929	5.75502	0.717273	7.52	NA	NA	NA	NA
AT1G11130	Core_down	down		down			7.14854	2.5954	14.2741	22.2247	6.31474	2.2944	7.52	6.60516	6.56306	5.66182
AT1G11175						down	9.79911	8.37773	28.4522	21.86	6.86767	9.41734	8.79655	15.2692	8.76638	1.52899
AT1G11185	Core_up			up	up		NA	NA	25.6602	28.1986	8.17269	36.6839	5.74866	17.5619	20.6625	22.1279
AT1G11190			down				NA	NA	15.5215	7.70964	NA	NA	NA	NA	NA	NA
AT1G11200	Core_up	up		up		up	13.7764	36.8109	14.9793	21.8978	13.0259	78.4239	12.7199	19.399	14.1938	38.8259
AT1G11260					up		10.3261	9.76214	92.8607	122.326	75.1976	81.5465	60.5578	150.206	83.4031	69.4767
AT1G11300	Core_up		up	up			NA	NA	1.04646	18.8612	1.37182	5.71678	NA	NA	NA	NA
AT1G11310	Core_up			up		up	91.4837	125.875	75.8589	98.3697	36.6555	182.911	39.3823	42.0393	56.1947	275.005
AT1G11330				up			28.8037	43.9296	10.5656	13.8083	8.43778	21.3016	5.05148	4.0084	9.89838	17.4727
AT1G11410	Core_down	down		down	down		21.6371	9.54696	NA	NA	5.10737	2.2838	6.9658	3.31648	NA	NA
AT1G11430				down			102.335	63.4596	23.5207	20.2361	106.135	46.2817	141.991	102.417	161.19	101.674
AT1G11440					up		17.7318	12.0665	8.44104	7.75546	7.00373	4.82364	8.81403	20.7831	6.97306	5.76773
AT1G11540				up			NA	NA	10.3893	17.6858	1.47798	7.30307	NA	NA	NA	NA
AT1G11545				down			NA	NA	46.0398	30.5626	29.8176	7.18955	33.0443	17.1109	49.799	33.7534
AT1G11580					up		29.016	35.4968	458.739	454.235	79.9969	85.2531	67.0512	194.735	282.712	299.734
AT1G11600				down			NA	NA	NA	NA	6.37091	2.89215	NA	NA	NA	NA
AT1G11610		up					0.120909	9.41865	NA	NA	NA	NA	NA	NA	NA	NA
AT1G11655						down	NA	NA	NA	NA	NA	NA	NA	NA	5.46743	2.61819
AT1G11680				down			44.287	31.1692	86.1215	75.5704	83.5154	41.5593	50.3356	56.8841	104.954	84.5876
AT1G11700	Core_down	down		down	down	down	109.467	24.0835	6.65757	4.91434	11.0835	2.22996	11.6504	3.98667	24.4749	10.9404
AT1G11720		down			up		36.2672	14.2328	NA	NA	18.3181	9.88255	17.2949	38.1795	15.4504	15.5637
AT1G11820	Core_down	down		down			24.3609	12.0382	18.2005	20.4888	36.0567	13.8136	33.7842	39.3468	22.567	16.844
AT1G11850				down			7.81274	4.92396	NA	NA	45.1111	20.4283	29.5555	47.6975	41.7991	23.6709
AT1G11905	Core_up	up		up			9.48686	23.0924	14.3519	17.9109	11.0072	27.309	12.4656	15.3524	14.6498	15.5637
AT1G11910				down			354.196	270.8	920.274	678.166	263.62	123.608	302.336	342.01	415.037	287.872
AT1G11925				up			NA	NA	NA	NA	0.0472727	5.99282	NA	NA	NA	NA
AT1G11960		down		up		up	20.9465	9.40545	5.36727	4.63429	4.42636	11.3173	NA	NA	6.69595	18.1775
AT1G12010		down					6.60405	2.53828	299.236	408.731	12.4318	15.0387	12.6651	11.8153	51.2662	51.0863
AT1G12020	Core_down	down		down		down	21.8263	9.2792	8.32617	6.71618	10.6036	3.1484	11.6842	11.6528	8.7711	4.1592
AT1G12060				down			7.65161	3.88696	5.47589	5.49183	6.82775	3.30059	NA	NA	NA	NA
AT1G12090	Core_down	down	down	down			275.005	43.5747	124.231	54.5781	707.383	271.337	313.431	285.603	836.501	693.239
AT1G12110				down			132.642	144.777	293.66	180.241	88.7391	32.868	27.3802	27.2554	90.4495	65.589
AT1G12200	Core_up	up		up			25.3602	71.4544	45.3121	66.2763	11.6841	37.3766	8.28204	6.07706	55.8346	44.9296
AT1G12210		up					2.61148	7.61273	NA	NA	NA	NA	NA	NA	NA	NA
AT1G12240		down		down	up		164.549	66.2555	51.0053	40.4369	101.04	21.7932	65.291	261.464	72.6042	57.5553
AT1G12244	Core_down			down		down	8.38404	4.24357	NA	NA	10.0673	3.66265	21.042	13.5775	7.14182	3.2384
AT1G12250		down					73.4341	33.4438	6.84015	5.18193	41.8865	21.9665	63.0912	77.0005	35.9629	21.336
AT1G12320		up					4.64257	11.5311	4.79909	8.13864	5.57344	9.80727	7.56222	7.03326	5.10718	3.49723
AT1G12330	Core_down	down		down			10.3261	3.71769	NA	NA	8.54688	2.72959	8.594	6.28851	7.76981	4.45773
AT1G12360				up			25.5355	41.1256	56.9244	62.9759	21.5788	79.0125	32.6167	29.0541	32.9177	61.98
AT1G12370				down			7.66051	5.71905	6.11438	4.40182	7.04275	3.27778	7.78171	6.19298	NA	NA
AT1G12420	Core_up	up		up			5.32421	11.8543	9.10816	12.3746	3.24557	8.81679	5.99369	3.54095	NA	NA
AT1G12460				up			6.10501	3.84362	NA	NA	4.75551	10.2354	NA	NA	NA	NA
AT1G12500		down					31.0804	12.2922	25.1311	22.6815	41.136	26.7927	32.9775	22.3569	22.0777	17.2933
AT1G12580						up	28.2024	22.1298	21.9689	21.9101	22.1279	29.6862	28.2139	24.5812	21.4458	57.9146
AT1G12710						down	10.2301	10.7128	11.7587	7.85552	3.62182	7.03049	4.57349	5.16964	8.05165	3.3623
AT1G12740			down				NA	NA	26.4171	7.51227	8.12842	7.56909	5.47201	7.01967	8.57563	6.04485
AT1G12760				up			34.9973	65.7957	70.1368	71.0637	30.0473	80.5411	29.3767	39.1607	33.0417	42.4343
AT1G12790				up			NA	NA	5.17491	5.10725	3.21914	7.50618	4.85112	5.30273	5.22223	3.19023
AT1G12800		down					138.625	57.2405	5.59467	4.64372	76.5379	46.3994	72.6918	73.4927	80.1047	58.8603
AT1G12820						down	34.6678	19.6136	26.4903	24.48	22.0417	12.2922	21.9111	21.2765	17.5453	7.30915
AT1G12845	Core_down	down		down			5.52497	1.63266	NA	NA	12.4188	5.20682	7.63349	9.69945	10.0398	7.35104
AT1G12860	Core_down	down		down			14.1709	5.87464	NA	NA	17.7444	4.71976	21.3723	20.2112	9.35473	6.25349
AT1G12900				down			920.274	493.549	NA	NA	1027.93	487.27	1016.9	1239.54	572.59	399.067
AT1G12950				up			NA	NA	12.3936	10.8019	5.53909	12.8983	NA	NA	9.73771	10.1714
AT1G12970				up			5.97364	8.0026	15.1363	14.1655	5.56628	13.5437	5.73582	5.65271	5.05748	3.76793
AT1G12990		down					20.9465	9.37892	5.85825	5.02778	7.59644	8.50636	10.9046	5.80573	4.28773	6.744
AT1G13000				up			14.1087	25.5909	17.4878	17.8409	10.9803	33.7455	14.2512	13.6094	16.8409	21.0009
AT1G13080		down					56.128	21.0576	60.162	32.9517	35.8221	18.7048	15.6627	19.0013	10.0673	7.05764
AT1G13090	Core_down	down		down			59.7382	26.6322	18.4263	18.3203	17.9542	3.62182	23.8572	22.7812	16.8809	12.2167
AT1G13110	Core_up	up	up	up			109.119	366.743	95.7637	281.566	30.684	202.488	30.775	36.6251	58.5351	64.5835
AT1G13145					down		11.5773	6.98192	6.94455	6.69559	6.80727	3.70713	16.7862	6.67197	7.5996	7.36271
AT1G13160		up					10.1864	22.0982	13.6037	14.2847	23.3309	13.7202	10.9664	8.56171	17.6431	15.5487
AT1G13180				up			4.21562	7.23509	7.63459	8.43721	7.44649	19.3288	5.8561	6.19298	8.27136	9.96577
AT1G13195				up			11.7729	16.2727	11.4884	12.6151	7.33894	17.6825	10.4476	11.1015	5.36832	8.20978
AT1G13210	Core_up	up		up	up	up	24.4928	120.047	18.4055	34.3372	6.76816	104.816	4.45642	9.29154	19.6136	250.808
AT1G13245	Core_down			down		down	68.1064	97.94	17.1178	23.0944	126.313	56.1202	123.164	161.626	71.644	18.0132
AT1G13250	Core_down	down		down			13.8215	3.72818	7.99952	5.44179	11.9705	4.34641	11.6376	13.4169	14.4419	7.26584
AT1G13260	Core_up				up	up	17.4051	26.383	51.2313	55.69	47.8051	48.5143	10.0519	21.8866	30.9089	66.936
AT1G13280					up		18.8693	10.3767	37.4549	30.6533	24.6796	17.1105	16.1568	44.3469	40.0652	31.8081
AT1G13300						down	NA	NA	73.4102	58.2271	16.566	12.3741	14.493	10.7572	49.5628	21.0442
AT1G13340	Core_up	up	up	up		up	2.16727	28.1534	13.5849	35.2011	1.39364	30.3573	NA	NA	2.6805	70.7914
AT1G13390	Core_up			up		up	40.5721	53.5631	43.6239	44.3351	16.9417	37.6383	24.148	41.3878	38.4226	100.225
AT1G13440				down			739.677	702.175	1208.29	1001.3	1532.55	727.519	1010.89	723.608	1693.9	1798.63
AT1G13470		up					24.215	74.1385	NA	NA	NA	NA	NA	NA	NA	NA
AT1G13480	Core_up		up	up		up	NA	NA	2.42181	13.1977	0.774577	29.1414	NA	NA	1.14369	23.0071
AT1G13510				up			NA	NA	5.8816	10.5258	1.23002	5.75208	NA	NA	NA	NA
AT1G13520	Core_up	up	up	up		up	0.453636	13.7619	10.0782	79.3868	0.320951	65.5622	NA	NA	0.757273	45.2698
AT1G13530	Core_up		up	up		up	NA	NA	4.90578	17.6858	1.87	14.8582	NA	NA	1.38856	7.76083
AT1G13540				up			NA	NA	NA	NA	0.862727	12.8269	NA	NA	NA	NA
AT1G13550				up			NA	NA	NA	NA	0.0954545	13.0248	NA	NA	NA	NA
AT1G13580				up			NA	NA	11.354	14.1045	7.99877	22.3102	16.9142	16.7422	5.1503	7.95859
AT1G13590				up			NA	NA	13.8762	11.6036	9.67672	31.8445	25.5104	14.88	5.69273	10.9708
AT1G13640				down			27.3555	16.7882	41.6118	32.2418	32.1355	11.9917	17.0102	20.0551	19.7387	13.5116
AT1G13650	Core_down	down		down	down		20.6138	3.32818	NA	NA	7.90551	0.223636	110.101	48.192	NA	NA
AT1G13700				down			NA	NA	10.9691	8.60016	31.4626	7.57679	14.0583	24.809	8.75636	5.21979
AT1G13830		up					1.64905	8.31095	33.9998	30.8	4.53672	5.71678	6.62069	5.00255	6.43746	5.1492
AT1G13930	Core_down	down	down	down			454.235	151.871	2388.39	961.682	389.9	132.642	185.348	154.195	717.88	732.445
AT1G13990	Core_up	up		up	up		32.9085	94.6326	25.7113	29.2707	29.6092	64.7492	18.6964	40.3093	79.6642	60.1446
AT1G14030		down					23.2358	8.95494	NA	NA	19.9777	10.6901	42.1379	29.1943	23.9716	17.4908
AT1G14040	Core_up	up		up		up	1.63364	6.19237	20.4987	28.8461	4.82096	30.4864	NA	NA	12.589	51.2313
AT1G14060		up					7.88616	48.7312	19.5498	18.2161	27.7139	30.0307	20.4679	14.4432	22.2346	17.519
AT1G14070	Core_up	up		up			3.92182	10.1249	18.287	20.2261	3.41045	7.39282	NA	NA	5.27745	10.2336
AT1G14120				down	up		NA	NA	62.9427	44.9779	8.96086	2.42091	26.5978	96.127	19.8121	18.4526
AT1G14130					up		7.43568	7.60267	23.9757	26.9214	6.07545	5.46055	7.81602	20.1905	8.52669	7.49627
AT1G14150	Core_down	down		down			219.411	52.1813	NA	NA	65.2563	24.6227	137.96	92.2958	39.6444	20.9273
AT1G14170	Core_up	up		up			4.2841	23.6117	30.3873	35.675	7.95537	41.4623	5.27905	4.78304	15.7603	18.4905
AT1G14185			down				NA	NA	10.0673	4.66001	NA	NA	NA	NA	NA	NA
AT1G14200				up		down	12.5752	23.2022	31.9141	32.159	17.0407	52.1709	13.5614	13.5908	6.17245	2.00529
AT1G14205				down	up		NA	NA	NA	NA	5.35304	2.61	3.08264	7.81541	NA	NA
AT1G14250					up		28.1087	21.6174	NA	NA	NA	NA	4.57349	331.076	NA	NA
AT1G14260				up			NA	NA	NA	NA	0.485455	7.74868	NA	NA	NA	NA
AT1G14270		down					45.4089	22.6222	NA	NA	35.719	18.3871	64.0503	50.3076	26.1406	14.9355
AT1G14280	Core_down	down		down		down	56.0303	16.847	NA	NA	33.7728	4.47827	19.5207	14.2966	21.4816	9.42712
AT1G14300		up					6.70863	20.0892	10.2364	10.0764	12.5866	13.2167	8.83376	10.1264	10.5273	8.30972
AT1G14330	Core_up	up		up			7.07342	17.3621	11.0141	15.8273	12.6345	45.8382	5.93402	7.3135	7.72292	13.4873
AT1G14345	Core_down	down		down			158.393	52.3977	NA	NA	171.616	25.1464	129.487	104.472	56.8401	33.6128
AT1G14350		down					14.7745	5.19468	6.61298	6.14332	5.23078	3.47543	10.4759	7.59015	4.27545	6.77091
AT1G14360	Core_up	up		up			8.63993	24.2437	17.0334	21.6188	23.3237	67.2015	15.0303	25.1936	22.6917	16.218
AT1G14370	Core_up	up		up	up	up	11.6881	36.3594	23.7986	30.6808	7.8221	71.9266	3.93634	8.99743	12.8059	48.8085
AT1G14380				down			10.8068	5.93385	21.4097	18.3735	17.8191	6.78344	18.3953	15.0596	15.5159	12.7711
AT1G14440				down			NA	NA	NA	NA	9.29545	3.9486	6.72808	5.68364	6.28655	5.72052
AT1G14480						up	NA	NA	NA	NA	NA	NA	NA	NA	1.03818	17.8868
AT1G14520		down					9.45	4.20032	NA	NA	NA	NA	NA	NA	NA	NA
AT1G14530				up			4.18802	6.34455	6.03911	5.91907	3.00545	6.04773	NA	NA	NA	NA
AT1G14540	Core_up	up	up	up		up	1.45234	34.3751	4.89426	190.449	0.691085	383.073	6.33356	3.42476	0.540909	363.856
AT1G14550	Core_up	up	up	up		up	0.399091	5.52545	1.26711	35.4766	0.0472727	41.9981	NA	NA	0	26.1057
AT1G14640	Core_up	up		up			3.622	11.548	NA	NA	0.873636	24.3364	NA	NA	NA	NA
AT1G14642				up			NA	NA	NA	NA	0.311995	12.9377	NA	NA	NA	NA
AT1G14700	Core_down	down		down			23.6742	7.62717	NA	NA	12.0659	2.49544	35.3163	25.3077	17.0222	9.06575
AT1G14740	Core_up			up		up	35.7312	47.826	80.5856	82.8143	41.0184	107.455	19.9773	27.5826	39.9354	95.7637
AT1G14780	Core_up			up		up	NA	NA	16.4317	25.5084	6.06466	13.5905	NA	NA	4.36707	15.1386
AT1G14810		up					50.3344	120.386	43.9231	41.6091	90.3048	62.9268	94.8763	93.9323	128.421	94.0739
AT1G14840	Core_down	down		down			22.1818	8.37773	NA	NA	11.8846	4.28161	20.3764	16.4155	9.24129	7.50723
AT1G14870	Core_up	up	up	up		up	4.80758	177.771	501.394	1428.56	21.6707	961.682	152.647	186.1	89.8551	344.293
AT1G14880		up					136.042	389.027	NA	NA	NA	NA	NA	NA	NA	NA
AT1G14890				down			3.52777	5.04981	24.4677	23.3148	82.3083	22.0982	11.4649	20.2575	52.6443	29.8819
AT1G14900				down			NA	NA	52.264	46.2146	53.6471	24.7916	29.5555	29.6328	60.8279	32.1355
AT1G14920	Core_down			down		down	30.1666	17.1493	13.5919	14.8791	19.0942	8.07635	7.16523	7.71802	27.4393	10.4757
AT1G14960				down			NA	NA	216.627	177.921	18.1105	8.57056	8.85573	11.0884	80.9908	48.9932
AT1G14980		up					76.9932	173.578	163.832	160.66	219	132.796	211.839	152.463	162.782	108.263
AT1G15000				down			9.53301	5.38971	14.2989	11.7945	7.53944	3.39773	5.46119	7.35014	16.8291	8.90706
AT1G15010	Core_up				up	up	NA	NA	NA	NA	3.78188	6.24517	1.12909	5.77153	1.24455	5.45915
AT1G15040	Core_up		up		up		NA	NA	53.943	136.362	34.4058	43.6055	10.5991	54.2269	65.1869	65.7403
AT1G15100		down					98.0138	46.4302	128.071	94.6073	18.8993	18.4004	16.2519	14.9352	32.1234	24.4098
AT1G15110		up					4.48686	9.34981	23.5575	22.0913	7.16393	12.3741	9.06121	9.68391	9.50772	9.25091
AT1G15125	Core_up	up		up	up		26.0679	540.949	10.9691	15.7014	7.61824	54.0249	4.59209	20.1665	93.8357	55.6772
AT1G15190				up			NA	NA	NA	NA	0.512496	7.16351	NA	NA	NA	NA
AT1G15210				down			NA	NA	68.6248	57.7798	14.4891	6.76495	8.42766	13.1433	18.4134	25.3043
AT1G15250				down			20.4954	26.7909	29.3711	26.1716	42.9524	16.1613	53.0029	40.0844	34.3249	28.7083
AT1G15260	Core_down	down		down		down	52.3499	11.2902	NA	NA	23.1021	3.3537	32.6664	26.6546	9.41721	3.0756
AT1G15290	Core_down	down		down			42.517	16.8582	NA	NA	65.9636	8.37318	40.069	46.9451	28.2705	25.6404
AT1G15385				up			NA	NA	NA	NA	0.788182	13.1702	NA	NA	NA	NA
AT1G15405		down					106.201	22.9307	8.01318	6.54796	18.3945	17.4442	127.508	112.727	18.4194	10.5417
AT1G15410				down			32.5176	21.9943	6.04727	5.80273	13.2647	5.08137	13.3047	10.0544	6.57306	5.12072
AT1G15415	Core_up	up		up			1.72064	80.5856	NA	NA	1.16722	15.7345	NA	NA	NA	NA
AT1G15420		up					12.9358	28.0654	27.9204	25.0979	29.6431	28.1113	35.682	23.7361	20.9465	18.9261
AT1G15430	Core_up	up		up		up	8.81305	33.4106	13.181	13.3041	9.03839	97.8026	5.09048	6.78985	14.2751	49.2922
AT1G15440		up					6.89227	16.1849	11.508	9.54505	19.2186	10.4202	12.6967	8.81739	17.181	13.0521
AT1G15510				down			5.94321	5.26137	NA	NA	6.72914	1.82245	NA	NA	NA	NA
AT1G15520	Core_up	up		up			2.52636	406.094	NA	NA	0.788182	45.7937	NA	NA	NA	NA
AT1G15530	Core_up	up		up		up	7.41731	29.6668	6.94455	8.83919	8.64558	51.3715	NA	NA	5.90722	18.0897
AT1G15540		up					0	6.15278	NA	NA	NA	NA	NA	NA	NA	NA
AT1G15550		up				down	2.16727	5.38971	18.5413	9.47672	NA	NA	11.2798	8.56171	6.19332	1.86317
AT1G15670		up		up	up	down	3.26555	37.1864	56.4147	49.1716	35.6509	81.6444	8.53388	18.2943	80.4991	28.1534
AT1G15690	Core_down	down		down			409.882	161.455	239.971	228.94	376.541	136.244	239.694	239.694	253.973	213.746
AT1G15740				down			41.7103	23.4001	93.49	81.178	38.5258	14.0024	45.6459	64.5335	47.6224	29.2707
AT1G15790	Core_up	up		up			10.3459	22.1298	12.638	16.4269	2.16182	5.01481	3.98909	5.43182	7.96172	8.87423
AT1G15800				up			4.72182	5.5847	10.3346	11.1118	5.20346	18.0601	3.89097	5.43182	11.1448	11.3937
AT1G15820	Core_down		down	down			2581.04	1558.67	8.8745	4.07408	2666.43	1081.28	2210.26	2285.76	1558.67	1040.09
AT1G15830	Core_down	down		down			7.88616	3.47775	NA	NA	7.8221	1.29637	4.65093	8.36832	NA	NA
AT1G15890	Core_up			up		up	3.18636	6.26182	3.45399	5.80273	1.2106	8.76841	NA	NA	2.09721	9.89686
AT1G15900				up			NA	NA	NA	NA	1.12909	5.57541	NA	NA	NA	NA
AT1G15980		down					307.095	95.4818	NA	NA	107.794	62.5966	107.32	88.9815	114.037	63.0574
AT1G16000		up					15.309	32.1621	38.0121	35.5833	51.9632	40.6563	46.1314	31.3675	37.4914	25.2906
AT1G16030				down			NA	NA	NA	NA	7.28023	2.25182	NA	NA	NA	NA
AT1G16090	Core_up	up		up		up	5.22989	87.4951	NA	NA	3.37644	12.0279	7.55359	6.41976	1.10545	13.2075
AT1G16110	Core_up			up		up	NA	NA	NA	NA	4.76636	26.9509	NA	NA	6.6246	52.9329
AT1G16130	Core_up			up		up	NA	NA	NA	NA	2.69227	22.6299	NA	NA	2.27719	59.1817
AT1G16150				up			NA	NA	4.24927	7.78191	0.17	20.9725	NA	NA	NA	NA
AT1G16170					down		11.0117	10.2758	22.9982	12.8372	30.3764	17.5344	61.74	29.9262	27.2637	24.7982
AT1G16220				up			2.87906	5.59467	5.46722	5.58995	1.64637	5.10737	6.03519	3.87916	NA	NA
AT1G16300		up					3.83189	16.5698	15.209	13.1693	9.68872	17.9542	16.7667	13.0298	10.6095	9.07768
AT1G16320				down			104.408	62.3669	10.6533	8.87909	61.5499	14.1887	57.7045	41.6876	21.5838	13.1363
AT1G16340		down					10.6176	4.68095	11.1182	10.0005	11.4802	8.18541	15.7735	16.0123	13.64	10.1946
AT1G16370					up		NA	NA	9.80819	6.98192	7.00373	13.0836	0.573715	11.1093	7.47955	7.79285
AT1G16390				down			NA	NA	4.88732	5.62297	18.9746	4.73014	5.40636	8.30065	14.4419	8.90706
AT1G16400				down	up		7.57561	6.71839	37.3222	33.1728	32.0512	12.2093	9.29917	31.6332	32.5876	20.411
AT1G16410		down		down	up	down	147.829	58.9344	NA	NA	50.4951	3.88227	23.5305	106.092	35.7713	11.3655
AT1G16420	Core_up	up		up		up	5.38402	163.182	NA	NA	0.485455	19.6958	NA	NA	0.316371	9.31717
AT1G16510		up					6.46537	18.9695	NA	NA	8.70457	8.51627	5.91389	7.86289	NA	NA
AT1G16515		down					17.6496	7.76703	NA	NA	NA	NA	NA	NA	NA	NA
AT1G16520		up					9.43989	36.9948	26.3606	24.7031	15.3345	14.9116	18.0643	15.9039	15.8001	12.731
AT1G16540	Core_up	up		up			5.38402	13.3865	10.1122	11.2711	4.06321	14.9552	8.58221	7.92275	NA	NA
AT1G16640				up			3.26555	5.93385	NA	NA	1.4034	7.63062	NA	NA	NA	NA
AT1G16670	Core_up	up		up		up	12.1121	25.4138	14.3897	22.6474	6.10136	35.2338	6.16208	7.7928	9.03545	34.932
AT1G16720	Core_down	down		down			224.196	84.7213	20.1264	15.3402	190.858	76.3193	129.704	108.92	84.1157	64.6338
AT1G16730	Core_down	down		down			78.3178	33.2995	NA	NA	14.7795	2.76953	11.2272	11.5237	NA	NA
AT1G16750		down					13.5866	5.53859	NA	NA	5.80748	4.14113	NA	NA	NA	NA
AT1G16850	Core_down	down		down			12.0772	3.27813	NA	NA	5.4167	1.1645	NA	NA	6.11062	5.88909
AT1G16880		down					587.374	267.075	57.0886	48.0859	313.588	165.385	240.628	238.371	215.719	156.08
AT1G17050				down			158.274	83.5154	12.4429	10.9279	81.7361	23.4826	61.6155	55.6666	17.5382	13.0297
AT1G17060				up			NA	NA	14.5212	7.84242	4.46954	11.8738	4.3877	6.97618	5.80909	4.59093
AT1G17090		up			down		8.45406	20.9161	10.3519	12.7411	NA	NA	8.54319	3.68299	NA	NA
AT1G17100	Core_down	down		down		down	415.952	140.216	NA	NA	141.868	23.0924	127.746	104.197	77.1901	33.7832
AT1G17140		down					28.8247	9.36561	7.05948	6.72203	23.8609	16.1408	36.3649	21.2219	19.9205	14.2288
AT1G17147	Core_up	up		up		up	7.48736	155.032	46.9796	85.9112	1.67268	64.4871	6.76558	9.64735	4.38182	238.356
AT1G17170	Core_up	up		up			2.72196	78.9472	188.018	360.881	32.3501	122.839	71.8442	42.4137	12.6604	10.6929
AT1G17180	Core_up		up	up			NA	NA	50.9693	166.363	8.81474	31.907	65.196	36.4359	5.36832	5.9485
AT1G17190		down			up		7.85798	2.37717	249.211	133.348	19.1362	11.8045	27.9149	75.048	42.7272	29.6257
AT1G17200	Core_down	down		down			42.5624	16.311	NA	NA	54.6178	20.3174	52.5085	66.5915	36.1567	29.659
AT1G17220	Core_down	down		down			218.687	87.5445	9.20952	6.41223	148.053	58.0097	72.7352	87.7301	83.7104	69.4262
AT1G17240						up	NA	NA	NA	NA	NA	NA	NA	NA	0.429091	9.77434
AT1G17290	Core_up	up		up			87.6232	288.291	77.2853	92.115	137.488	591.979	43.4472	57.7263	199.669	306.438
AT1G17330				up			18.7953	31.9777	23.4915	26.2219	10.3746	66.8687	18.7663	16.6028	14.4907	21.8472
AT1G17360				down			44.2192	25.7673	7.59364	8.36913	15.6848	6.68701	16.2181	11.7046	9.13192	14.5985
AT1G17380	Core_up	up		up	up	up	14.9809	50.2361	NA	NA	2.37818	23.0754	0.38	25.9189	2.77748	38.1413
AT1G17420	Core_up			up	up	up	28.0091	25.9606	NA	NA	3.69545	51.5032	1.53148	8.06088	4.33902	229.585
AT1G17430				down			11.8748	10.321	23.9437	18.5509	6.13918	2.485	9.83242	11.5458	6.34455	7.50181
AT1G17744		up					1.21273	6.61727	NA	NA	NA	NA	NA	NA	NA	NA
AT1G17745		up					90.8966	556.708	84.8444	104.28	24.4098	33.9822	10.8668	21.5261	34.0123	40.3902
AT1G17750	Core_up	up				up	1.99077	9.56874	NA	NA	NA	NA	NA	NA	0.91497	11.8846
AT1G17840		down					46.6523	23.1617	NA	NA	43.4047	37.3766	16.0801	21.5604	24.4265	17.5121
AT1G17850		down					10.5567	4.47493	NA	NA	11.6683	7.2664	18.488	15.7217	17.5831	11.5454
AT1G17860				up			16.411	24.8151	1301.45	2055.13	101.457	393.577	164.981	219.441	107.831	132.642
AT1G17970	Core_down	down		down			11.2324	5.16942	13.7211	10.4916	12.6141	5.9868	10.8668	9.75039	14.1396	13.8455
AT1G17990	Core_up	up			up		4.94782	11.9522	NA	NA	3.3036	5.02743	2.66967	7.54497	NA	NA
AT1G18060	Core_down	down		down			346.813	122.093	8.74225	5.68369	98.3115	44.3083	180.312	120.189	56.6938	40.6089
AT1G18090				down			NA	NA	NA	NA	6.54241	2.00088	8.16307	4.36708	5.79617	4.38493
AT1G18100				down			NA	NA	NA	NA	8.74112	3.23	NA	NA	13.7202	8.70457
AT1G18140				up			NA	NA	20.0592	14.4305	0.766396	9.64543	NA	NA	NA	NA
AT1G18160				up			19.627	22.4753	28.7515	30.4399	15.1447	30.7845	13.4419	15.0779	19.4339	22.8163
AT1G18170		down					74.5346	33.6641	NA	NA	25.4392	13.3745	40.5408	28.3937	34.7535	27.1419
AT1G18200	Core_up			up		up	NA	NA	23.5034	32.2811	2.43474	11.4859	9.45721	8.56171	3.34533	6.84819
AT1G18210	Core_up	up		up			111.408	266.676	125.202	174.186	74.2029	305.135	43.5113	42.0139	93.9098	129.923
AT1G18265	Core_down	down			down		5.66269	1.43497	NA	NA	NA	NA	5.07551	2.01265	NA	NA
AT1G18290				up			NA	NA	5.11321	4.85955	2.92475	19.2949	NA	NA	NA	NA
AT1G18300	Core_up	up		up		up	4.74409	28.4397	11.4982	12.3245	6.18541	98.2553	5.51038	5.77153	2.24064	151.871
AT1G18330				down			5.07409	3.20293	12.8015	8.75373	12.4933	4.74409	25.2004	14.5116	6.11927	4.035
AT1G18360	Core_down	down			down		25.862	8.28177	NA	NA	5.65636	6.71839	21.1126	9.95754	6.51777	5.70349
AT1G18382	Core_up	up	up	up		up	5.66269	27.2766	18.9917	38.7857	2.82758	76.3612	NA	NA	16.1709	68.1812
AT1G18390	Core_up	up		up		up	5.60952	21.0164	22.0789	37.1864	3.35461	80.1478	6.60038	8.21349	7.46282	45.3121
AT1G18400	Core_down			down	down		13.6083	7.94409	NA	NA	27.5493	9.05106	6.46677	2.65182	46.6523	45.3434
AT1G18460	Core_down	down		down			29.4978	14.0125	22.1124	20.599	31.9296	6.365	28.118	46.8187	13.4715	8.69116
AT1G18480		up					11.9331	33.6894	18.8255	21.6554	22.2326	35.4282	7.79327	9.29154	16.3845	17.5764
AT1G18540		up					136.145	305.135	416.868	394.673	540.949	391.066	462.895	390.462	417.864	303.796
AT1G18570	Core_up	up	up	up		up	12.6838	188.018	7.20189	85.816	6.89227	198.086	NA	NA	9.93585	154.892
AT1G18590	Core_up		up	up	up		49.2183	48.4816	22.4262	63.9811	31.4424	76.8947	12.7462	26.0695	21.5215	20.8472
AT1G18620	Core_down	down		down			18.0715	4.78231	6.62404	6.78574	16.8394	4.83546	26.2589	23.6595	12.9504	10.7818
AT1G18650	Core_down	down		down			16.1408	4.41785	NA	NA	13.5387	6.31474	76.3921	60.0558	16.5128	10.7704
AT1G18660				down			58.1695	31.2985	30.2882	24.8325	33.8979	16.1925	39.8021	33.8572	24.5219	20.5288
AT1G18670		down					6.26136	2.90175	8.89386	8.97525	6.01273	5.57541	5.90469	5.01387	6.84273	6.09455
AT1G18710		down			up		24.7127	5.26137	NA	NA	NA	NA	1.41655	8.81739	NA	NA
AT1G18730		down					388.13	145.418	NA	NA	111.835	59.8268	303.643	206.185	97.4107	69.5601
AT1G18735		down					8.11124	2.90175	NA	NA	NA	NA	NA	NA	NA	NA
AT1G18740						up	23.9375	27.8858	25.8286	34.6408	15.9034	20.7939	8.3821	11.0254	16.5448	243.734
AT1G18773		down					7.61186	3.7933	NA	NA	NA	NA	13.0536	10.3209	NA	NA
AT1G18810		down					32.1925	15.0587	NA	NA	NA	NA	7.76942	7.94543	NA	NA
AT1G18835				up			NA	NA	NA	NA	1.87	9.07681	NA	NA	NA	NA
AT1G18840		down					9.07	4.03018	17.1887	16.4269	14.6773	8.16405	19.646	15.3338	13.4877	14.2741
AT1G18850		up					8.4161	20.1345	10.6533	10.4484	16.9072	10.6664	13.0633	9.14649	8.16274	6.89227
AT1G18860				up			NA	NA	11.7327	19.0239	1.08278	5.76227	NA	NA	NA	NA
AT1G18870			down				NA	NA	15.9684	4.85182	NA	NA	5.36714	3.70621	NA	NA
AT1G18890	Core_up			up		up	25.3159	48.4253	21.6936	39.0102	17.5656	96.8522	10.6598	10.6928	16.1267	36.9855
AT1G18900	Core_up			up		up	14.3086	27.9204	7.07154	9.02136	7.53944	15.2066	NA	NA	4.52373	17.5121
AT1G18970			up				NA	NA	48.7178	574.941	NA	NA	12.9737	19.425	8.44345	8.24201
AT1G18980				up			NA	NA	77.2853	129.696	6.12367	18.8146	15.6722	14.7319	9.52009	9.68933
AT1G19000				down			170.098	92.233	187.383	159.901	126.588	39.6803	103.796	136.04	121.827	75.3141
AT1G19020	Core_up	up	up	up	up	up	40.5128	488.787	61.0715	160.271	17.899	869.353	17.8625	36.8883	26.0107	660.905
AT1G19025				up			NA	NA	NA	NA	1.81636	7.2664	NA	NA	NA	NA
AT1G19050					down		11.4549	20.3718	18.6816	30.7581	11.5092	18.7048	51.5195	23.5709	21.0278	30.2467
AT1G19080						down	7.16753	4.93593	NA	NA	6.05899	4.17	13.4102	7.13997	5.20818	2.42372
AT1G19130		up					40.9678	104.083	53.6471	66.0834	39.7412	79.7533	41.6542	47.0859	55.5661	48.9618
AT1G19150	Core_down	down		down		down	222.989	42.4868	NA	NA	91.6709	21.3225	98.8993	89.8147	73.1563	33.9998
AT1G19180	Core_up	up		up	up	up	17.4985	200.016	45.4188	67.6367	30.5072	347.689	6.93636	70.3701	50.227	248.372
AT1G19250	Core_up	up	up			up	0.42706	12.9665	1.30457	6.52818	NA	NA	NA	NA	1.90633	8.28182
AT1G19270	Core_up			up		up	6.32455	9.98004	14.6636	14.7936	5.46778	21.0766	6.08565	6.19298	8.10771	18.8716
AT1G19300	Core_up	up			up	up	13.9708	35.7165	6.73354	5.3253	5.94376	7.8795	3.1052	7.64005	5.53523	15.5983
AT1G19310	Core_up	up		up			11.0555	25.9574	18.4625	28.0524	11.4445	71.7396	6.02286	10.9479	21.2936	33.7832
AT1G19330		down					14.2607	4.12726	7.89452	9.14834	4.68692	5.68409	12.434	13.3033	12.3286	19.3267
AT1G19350	Core_down	down		down			69.2107	25.7673	20.7814	18.4687	154.496	20.6806	56.7182	43.0775	72.0777	68.736
AT1G19360	Core_up	up		up			17.5559	39.9744	66.6139	72.4954	28.2205	79.8725	22.2609	25.3779	39.0941	41.6176
AT1G19370				up			5.25708	7.04543	13.6615	14.87	7.39282	18.5483	NA	NA	19.9359	21.1014
AT1G19380	Core_up	up	up	up	up	up	27.7722	90.3925	12.4429	26.3804	55.2781	811.363	9.10832	33.1143	52.8416	392.397
AT1G19394	Core_up			up	up		5.36777	4.86958	6.20362	6.6058	2.67909	6.64727	1.27988	10.6355	NA	NA
AT1G19397				up		down	10.1271	7.26758	18.0077	17.0682	4.37002	9.99768	21.7959	19.526	8.00213	3.86722
AT1G19400		down					68.6507	27.7964	30.8138	25.5237	20.081	24.4883	47.3423	40.2711	13.6073	13.3873
AT1G19450	Core_down	down		down			68.3716	31.5231	47.986	48.9353	131.474	43.2814	74.6892	53.598	44.8146	49.6501
AT1G19490		down					24.3002	7.806	NA	NA	NA	NA	NA	NA	NA	NA
AT1G19530	Core_up		up	up	up		NA	NA	86.649	272.294	21.4986	59.0994	15.7197	33.0234	171.471	148.694
AT1G19570					up		386.684	248.574	543.344	362.467	170.683	103.139	137.283	953.369	546.832	485.748
AT1G19610	Core_up		up		up		NA	NA	5.51636	42.4421	35.3503	57.072	2.57694	29.5758	12.8679	11.8947
AT1G19670	Core_up	up			up		298.673	745.393	NA	NA	20.8845	23.2488	22.0305	453.641	34.7719	20.192
AT1G19680					up		19.9747	22.1579	24.417	19.9902	15.7277	14.9116	18.0521	41.9453	17.2016	15.749
AT1G19700	Core_down	down		down			65.3609	25.6489	26.1665	25.0596	18.6724	8.51627	19.0217	17.0681	14.3914	10.4356
AT1G19715	Core_down	down		down			66.8687	26.0641	5.7271	4.55787	27.5359	8.96	40.8973	41.3878	23.8512	23.1038
AT1G19720	Core_down	down		down			41.5629	15.2286	NA	NA	18.5562	3.95666	7.08616	12.2823	15.3649	16.6995
AT1G19740				down			120.303	68.6117	10.918	10.5923	110.763	32.3814	61.2007	56.6352	78.2063	47.9954
AT1G19770	Core_up			up		up	39.4702	71.81	65.1021	80.9187	48.5028	120.792	29.624	38.0635	41.1312	841.67
AT1G19835	Core_down	down		down			27.0896	8.69404	37.0459	34.9565	24.7861	8.4184	17.7537	19.769	25.5355	29.7784
AT1G19840						down	NA	NA	4.77409	5.17182	NA	NA	NA	NA	8.6054	3.9837
AT1G19900			down				NA	NA	10.9583	3.89728	NA	NA	NA	NA	NA	NA
AT1G19920	Core_down	down		down			110.139	54.3358	36.7453	34.5822	89.0204	28.1634	70.5965	48.8653	36.4029	25.7428
AT1G19960	Core_down	down	down		down		360.881	73.4102	106.661	12.5328	NA	NA	14.4301	6.42994	7.43684	7.57351
AT1G19970		down					6.17603	3.02907	NA	NA	4.67892	5.43996	10.2259	7.01148	2.69133	5.13404
AT1G20010	Core_down	down		down			35.0639	5.30266	79.9854	48.8622	90.1582	32.0761	55.9654	44.4234	172.615	132.485
AT1G20030					up		NA	NA	4.40182	5.05748	NA	NA	2.00298	5.49888	NA	NA
AT1G20070		down					82.9244	24.6091	6.13881	3.96995	5.62455	4.89493	10.5447	6.13082	NA	NA
AT1G20100				up			51.0053	67.2217	58.6611	60.1529	44.7276	99.2743	80.4845	64.2023	41.8418	42.7468
AT1G20140		up					9.21137	20.4118	18.5756	21.243	16.218	15.1363	NA	NA	11.4966	7.86276
AT1G20160			down				5.91	6.92455	20.2334	9.56992	14.1983	7.61008	9.01519	14.4564	30.9317	25.3918
AT1G20190	Core_down	down		down	down	down	16.0881	1.9871	14.51	12.3936	51.5734	4.92274	17.2832	6.11487	10.9134	5.42131
AT1G20300						up	7.95537	14.8364	NA	NA	7.70864	8.44708	5.03499	3.54095	4.77002	16.4796
AT1G20310	Core_up	up		up		up	1.22818	17.0691	NA	NA	0.389127	9.65803	NA	NA	1.29818	77.1453
AT1G20330				down			60.8736	68.2833	59.6025	53.9005	99.787	45.7633	53.0366	77.4017	121.539	112.062
AT1G20340			down				2055.13	2284.29	24.0835	10.8978	1730.88	1015.05	1801.25	1839.1	1865.65	1415.02
AT1G20350	Core_up	up		up			2.625	6.40468	NA	NA	1.78498	6.1287	NA	NA	6.76545	10.5224
AT1G20440	Core_down	down	down				240.293	51.2591	1964.83	831.965	165.385	114.129	162.717	96.9678	350.812	393.577
AT1G20450	Core_down	down			down		429.208	100.824	173.032	100.561	51.393	56.6938	69.4559	30.4961	112.265	168.502
AT1G20470		down					23.4667	5.73682	NA	NA	NA	NA	6.55203	4.39161	NA	NA
AT1G20490					up		7.56545	5.52545	8.74225	6.72203	NA	NA	2.19154	13.1175	NA	NA
AT1G20510	Core_up	up		up	up	up	67.54	226.088	14.1445	23.8084	15.7103	70.9629	8.99358	37.2675	44.8336	188.018
AT1G20540		down					15.5893	7.71865	16.1161	13.7322	14.4137	10.2801	30.1977	28.0256	24.5219	18.9261
AT1G20620					up		707.383	794.209	570.509	490.563	609.501	461.206	155.573	318.88	3936.54	4925.03
AT1G20650	Core_down	down		down			35.3126	10.5554	9.77169	7.42663	12.7877	2.8607	28.1822	25.4789	9.43082	6.30362
AT1G20780				up			12.8254	23.4179	14.1641	16.0312	11.5338	32.6236	7.1454	7.3019	12.2446	21.4523
AT1G20810		down					67.9087	29.8121	7.30366	5.81607	37.4256	25.1922	106.175	77.0401	27.8791	19.3831
AT1G20823						up	24.458	12.587	14.8635	15.6449	NA	NA	8.05428	5.74792	5.31476	81.245
AT1G20830				down			23.8044	14.8673	6.76636	6.33462	15.7401	7.10112	24.6104	16.3138	12.589	9.52111
AT1G21010	Core_up	up		up		up	5.55516	12.3755	22.2494	35.5138	10.1259	59.3206	2.88071	5.16964	10.3525	61.6632
AT1G21050		up					42.3913	95.3144	35.2209	29.746	49.7697	28.3861	17.808	23.6143	72.9682	38.7654
AT1G21080				up			46.3074	40.0162	36.2291	38.8389	23.3984	54.359	14.9653	16.7991	30.0362	48.1528
AT1G21100	Core_up	up	up	up	up	up	10.7669	150.594	306.438	722.445	8.59364	170.527	13.0943	50.9362	28.0717	106.738
AT1G21110	Core_up	up	up	up		up	6.55434	165.509	76.9932	403.011	2.91278	387.379	18.2891	16.4336	9.35473	193.238
AT1G21120	Core_up	up	up	up		up	9.95316	350.812	10.3135	562.038	3.03413	984.032	10.7817	17.2928	1.36182	195.538
AT1G21130	Core_up	up	up	up		up	197.349	1256.15	24.7221	411.64	34.6678	893.22	28.5452	38.3119	70.4686	702.175
AT1G21140					down		NA	NA	8.2388	8.35318	4.65836	5.49828	5.87588	2.00425	5.86464	7.55318
AT1G21240		up					2.54523	55.5379	NA	NA	NA	NA	NA	NA	NA	NA
AT1G21250	Core_up	up				up	145.319	345.883	NA	NA	NA	NA	NA	NA	6.51777	19.718
AT1G21260						down	6.14304	4.1801	NA	NA	NA	NA	NA	NA	5.28497	1.77951
AT1G21270				down			58.9799	47.8683	NA	NA	6.51407	2.66453	7.60998	4.43818	20.9588	20.4723
AT1G21310		up					12.3719	163.832	3936.54	4163.03	1010.06	1630.28	378.887	571.103	1588.22	2388.39
AT1G21320	Core_up			up		up	NA	NA	NA	NA	3.11455	8.90732	NA	NA	4.44715	18.7845
AT1G21326	Core_up			up		up	NA	NA	NA	NA	1.99279	6.00176	NA	NA	1.07661	290.779
AT1G21360			down				NA	NA	16.5904	6.44593	NA	NA	NA	NA	NA	NA
AT1G21370	Core_up	up		up			9.91717	20.2254	20.1264	21.9481	10.8229	24.5898	10.9983	12.605	13.5322	17.554
AT1G21390						up	6.80818	7.26758	19.0355	20.0938	3.67513	5.69518	5.31387	6.41085	3.64182	9.00894
AT1G21400			up	down	up		37.5565	46.7507	3.78067	20.8628	45.4188	21.1027	19.646	51.865	42.882	23.5333
AT1G21410				down	up		19.7134	9.99255	10.3602	7.6896	14.6455	2.76953	7.47014	17.3604	8.90681	5.64521
AT1G21440		down			up		40.5309	19.6245	62.3669	54.5333	46.363	25.5126	44.536	103.106	103.656	69.2612
AT1G21450	Core_up			up		up	20.5071	23.8512	39.0011	48.5372	18.7403	50.1827	21.042	21.7588	14.4419	37.1908
AT1G21460	Core_down	down		down			35.3126	10.4478	NA	NA	34.8885	5.8614	33.2399	33.3584	18.6536	11.0317
AT1G21500		down					336.736	127.048	NA	NA	233.98	133.117	406.693	380.784	214.292	157.019
AT1G21520			up				7.81274	11.548	2.11138	11.8437	8.97177	12.3487	NA	NA	5.43282	5.36727
AT1G21550	Core_up	up	up	up			5.58826	12.9145	0.851665	7.14574	1.74548	5.55655	NA	NA	NA	NA
AT1G21560	Core_down	down		down			11.9512	4.22818	6.81676	6.67095	10.188	4.70725	13.4809	11.7046	8.91957	6.36347
AT1G21600				down			51.6955	27.1101	15.0936	11.5972	56.5755	21.4112	50.0643	35.7694	74.1668	49.9688
AT1G21651				up			6.06587	6.30684	NA	NA	3.19129	8.26533	9.31076	8.17606	NA	NA
AT1G21670				up			12.5286	10.0373	9.1559	9.35742	16.8688	51.2591	4.67	8.47617	17.9657	14.1129
AT1G21680		down					70.3237	33.5312	50.8963	51.945	36.8009	22.6839	18.6908	20.1048	59.1221	31.5231
AT1G21750		up					34.2969	95.5489	158.548	157.66	111.266	148.828	106.441	116.087	169.901	146.581
AT1G21900		up					29.893	71.3196	45.1787	51.8218	40.0793	72.3617	37.9391	41.7956	32.312	29.0127
AT1G21910				down		up	NA	NA	6.67762	5.34254	53.669	19.9809	6.31552	4.47868	9.87455	45.5491
AT1G21920				down			16.8688	23.133	93.618	79.7937	48.0949	12.7888	36.1392	43.585	37.4677	20.2636
AT1G22065				down			NA	NA	45.5693	50.5834	9.12086	4.49358	8.42766	4.52364	33.8212	30.9089
AT1G22070				up			35.6329	48.0465	42.0496	45.9455	11.5092	37.0813	12.2749	10.2249	33.4653	35.8461
AT1G22160	Core_down	down			down		88.9222	13.4568	8.27092	6.98931	NA	NA	13.2	5.64372	NA	NA
AT1G22180	Core_up	up		up			11.7402	53.615	21.9296	30.3259	5.87227	25.3136	6.55203	5.91876	11.3718	18.1663
AT1G22250				up			7.55865	9.45299	NA	NA	2.95246	9.74286	5.98684	4.76579	5.03034	3.05174
AT1G22280	Core_up	up		up		up	35.8065	82.386	43.3116	59.0062	22.6268	172.615	24.717	25.3458	25.3343	102.129
AT1G22330				down			NA	NA	10.4506	7.00636	7.93749	2.80523	11.5483	9.09098	8.33224	6.97183
AT1G22360		up					14.4695	86.0438	81.8073	82.7335	76.9678	96.5191	15.935	30.4293	115.97	75.4645
AT1G22370					up		8.29315	4.43823	NA	NA	NA	NA	2.62729	5.39173	NA	NA
AT1G22400	Core_up	up		up	up		5.35384	233.328	7.60464	14.8266	34.6839	345.053	9.35561	32.2902	22.3937	24.8372
AT1G22403	Core_up			up	up		6.43159	9.46635	6.02545	5.78273	5.4167	13.7689	4.17303	8.58221	NA	NA
AT1G22410	Core_up	up		up			62.6156	167.637	190.625	288.291	147.455	415.952	87.0402	74.1318	133.681	166.363
AT1G22470					down		NA	NA	18.1181	14.5914	NA	NA	5.77091	2.84303	NA	NA
AT1G22500			down	down	up	down	NA	NA	72.6368	35.9871	34.5855	12.0091	5.97557	18.223	43.3678	18.9442
AT1G22510						up	11.9098	21.7038	6.39251	9.68012	7.48398	13.6871	11.7223	7.92275	8.34998	19.2083
AT1G22550		down		down	up		6.90941	1.78686	39.0102	19.8863	11.8748	1.41093	7.20182	20.0747	16.8684	14.2741
AT1G22570				down	up		NA	NA	NA	NA	12.7333	3.21359	4.94823	15.3338	13.3454	9.52111
AT1G22590	Core_down	down		down			36.7175	13.9417	NA	NA	17.2182	8.33451	43.0914	32.5443	14.1396	10.4491
AT1G22630	Core_down	down		down			243.361	70.7272	NA	NA	129.475	24.3769	115.717	82.1987	44.798	38.2622
AT1G22640	Core_down	down		down			14.9327	6.54455	23.9568	24.8179	22.8615	10.984	15.8822	14.1624	5.11768	2.91545
AT1G22650				up			16.064	20.9829	NA	NA	6.02624	23.2309	NA	NA	5.83277	8.0394
AT1G22710				down			140.216	146.181	21.1987	20.64	82.2322	38.082	31.768	52.83	78.138	64.6953
AT1G22740	Core_down	down	down				8.25761	3.3039	27.0432	12.7877	9.14775	7.25409	16.8293	9.68391	13.2196	8.18024
AT1G22770					down		17.1312	12.0803	14.8266	7.43819	8.27576	13.1702	6.38989	3.05243	29.3778	27.8194
AT1G22810	Core_up			up		up	NA	NA	NA	NA	0.206364	69.385	NA	NA	0.0418182	124.336
AT1G22840		up					92.2961	246.014	280.644	266.298	232.124	266.676	347.381	282.624	184.098	159.421
AT1G22850	Core_down	down		down			228.94	101.04	7.98005	6.04184	163.182	74.5097	124.25	99.6128	94.2879	64.9392
AT1G22880			down				5.22989	5.95408	12.6636	5.87632	6.74673	4.34641	NA	NA	7.38302	7.84037
AT1G22885				up			18.8054	31.7747	37.9314	50.011	18.5562	49.6921	19.9882	25.5638	22.5078	22.2566
AT1G22890	Core_up	up	up	up			15.3891	277.238	3.27714	60.4412	10.5945	93.49	27.138	39.545	9.41721	18.3884
AT1G22900		up	up		up	down	3.29366	8.0026	2.19113	5.94112	12.9145	17.4608	2.33806	7.01967	7.38302	3.52284
AT1G22985				up			5.88762	5.53859	9.34859	9.49793	4.10679	8.37318	5.84658	4.01672	NA	NA
AT1G23030				down			11.7109	7.75268	30.8717	20.9161	36.2019	10.4558	12.0475	10.7244	21.9504	19.454
AT1G23080	Core_down	down		down			41.8569	12.4582	25.5398	22.166	38.7049	9.55756	22.3393	16.5578	50.5404	40.7145
AT1G23090		up					31.6977	149.029	NA	NA	21.9504	14.2917	7.94543	13.2863	12.6481	11.4247
AT1G23100		up					5.07409	17.1724	16.5904	13.7441	21.0145	14.2741	45.4228	26.0654	14.7023	10.4219
AT1G23110				down			NA	NA	NA	NA	7.95537	0.608182	NA	NA	12.78	10.206
AT1G23120					up		NA	NA	41.146	64.7986	5.80748	6.6246	4.67	12.5176	12.985	8.7405
AT1G23170				up			NA	NA	5.78539	4.94828	3.57526	37.1572	NA	NA	NA	NA
AT1G23200				up			NA	NA	NA	NA	1.62909	5.3763	NA	NA	NA	NA
AT1G23205	Core_down	down		down		down	9.87081	3.49955	11.2962	11.0365	38.2772	1.94682	12.1037	8.53433	20.9898	9.24177
AT1G23220		up					24.4928	50.8808	13.1575	14.6854	24.4332	40.2784	35.6399	31.9784	22.567	19.309
AT1G23280		up		down			15.6646	33.9463	29.0459	28.0154	42.9013	19.7465	26.7728	22.6733	28.5056	23.9583
AT1G23390	Core_down			down		down	14.6158	15.7416	31.6977	44.798	157.971	64.6136	63.2063	112.589	37.3573	10.4219
AT1G23400	Core_down	down		down			48.2409	21.5724	6.17636	5.29629	54.5522	12.0568	45.1823	44.3143	41.7103	24.8967
AT1G23410		up					2.51087	5.32743	35.3458	34.1611	41.1591	24.8833	28.6132	23.0277	25.5084	15.2735
AT1G23440		up					46.9974	99.9797	167.986	150.41	57.5852	101.78	71.3176	94.6255	61.2416	56.1625
AT1G23480				down			6.92283	5.40495	11.1063	14.0582	20.1501	9.86979	16.9256	21.9478	9.24129	8.21727
AT1G23550				up			9.65675	13.2813	NA	NA	5.13475	28.545	NA	NA	NA	NA
AT1G23560				up			NA	NA	13.2358	23.6742	1.20011	18.4405	3.29852	6.41085	NA	NA
AT1G23710	Core_up	up		up		up	16.6341	46.4816	15.9055	29.2954	11.0253	63.0574	6.11578	7.41739	8.99805	230.974
AT1G23740	Core_down	down		down			520.861	189.955	NA	NA	183.651	60.6214	148.912	137.283	119.279	73.6591
AT1G23830	Core_up	up		up		up	7.57561	16.1633	10.1492	14.5132	3.96555	11.4228	NA	NA	3.55775	16.8265
AT1G23840	Core_up			up		up	6.44149	11.3571	NA	NA	0.811818	5.06414	NA	NA	0.939091	9.71148
AT1G23850	Core_up	up		up	up		3.26555	21.9943	15.6915	12.2623	3.05926	11.3557	1.95911	18.9333	7.76981	9.70045
AT1G23870					up		NA	NA	64.1116	55.9147	28.8151	17.7045	20.5766	45.266	24.5436	23.4738
AT1G24020		down					84.0329	20.2384	NA	NA	103.237	55.6307	104.33	68.8314	158.757	106.89
AT1G24070		down			up		15.5076	5.30266	NA	NA	NA	NA	3.49105	74.2327	NA	NA
AT1G24100	Core_up		up	up			79.1096	146.581	82.935	168.866	54.0964	187.383	29.3364	58.8107	47.3318	41.2575
AT1G24140	Core_up	up	up	up		up	7.47658	38.1265	0.857083	5.64213	0.681818	14.6922	NA	NA	0.560909	83.162
AT1G24145	Core_up	up		up	up	up	26.524	123.415	NA	NA	5.49828	60.4882	1.58768	20.0551	3.9346	219.948
AT1G24147						up	178.424	224.496	NA	NA	7.08131	11.6503	10.5565	9.56684	0.726161	27.9672
AT1G24148		down		down	up	up	58.0097	21.8187	NA	NA	9.54091	2.5056	9.33281	21.8308	7.56545	15.4446
AT1G24150	Core_up	up		up		up	7.72205	18.9877	13.3454	24.6173	4.58686	35.1361	4.26224	5.29529	6.41767	66.3281
AT1G24160				down			35.6329	25.2888	26.5118	25.6171	41.4222	13.8369	30.9594	41.0618	37.4256	34.8216
AT1G24180		up					39.1683	89.7544	189.955	184.779	94.7097	115.456	57.8969	57.6753	107.553	90.2356
AT1G24260				down			NA	NA	NA	NA	13.7051	5.93045	NA	NA	28.7824	19.6597
AT1G24280		up			down		6.76636	16.8688	17.6684	16.8021	9.06094	10.1824	14.7609	3.56641	13.9484	7.09547
AT1G24290						down	NA	NA	NA	NA	NA	NA	NA	NA	5.10718	2.29818
AT1G24530		up					2.97591	6.17915	24.2794	15.1402	87.3294	62.8131	7.41785	11.4187	37.3078	36.1117
AT1G24580	Core_down	down			down		36.6719	15.8535	NA	NA	NA	NA	14.0583	6.07706	NA	NA
AT1G24600				up			NA	NA	NA	NA	2.32818	40.6199	NA	NA	NA	NA
AT1G25098	Core_down	down				down	423.59	170.91	631.906	565.862	186.248	167.79	985.537	741.061	47.82	16.6053
AT1G25175		down					338.079	166.363	572.59	536.112	135.491	180.614	445.448	296.975	85.2001	54.8263
AT1G25220	Core_up	up	up	up	up	up	21.916	382.183	25.6999	133.681	14.991	184.098	10.9257	39.2325	24.1144	48.7178
AT1G25230				down			7.90909	5.13809	95.597	75.342	58.091	19.4755	51.695	54.5728	45.635	27.4716
AT1G25275	Core_up		up	up			216.627	408.731	91.4305	237.29	197.349	876.554	106.233	175.119	263.62	240.978
AT1G25370	Core_up	up		up		up	10.6061	51.6251	9.96611	10.1173	4.49368	49.877	NA	NA	8.94486	34.0177
AT1G25390	Core_up			up		up	19.8317	26.6322	15.0235	27.6201	9.3864	102.335	8.87543	10.4097	11.321	57.7068
AT1G25400	Core_up	up	up	up	up	up	5.06435	18.9877	14.9458	31.605	9.9985	91.2535	4.27795	24.032	7.64886	84.8078
AT1G25440	Core_down	down		down		down	319.579	95.8622	NA	NA	55.1435	6.9196	102.189	66.0528	29.5042	3.46223
AT1G25500					up		4.24713	6.11749	8.2388	10.6773	NA	NA	3.99818	10.3633	NA	NA
AT1G25520		up		down			34.6215	82.3314	26.3864	23.4752	40.31	17.1278	41.4926	41.2728	15.9004	12.6141
AT1G25550		up					25.2527	83.8942	84.6315	77.3031	74.664	93.4012	49.3145	46.6872	77.0881	85.1074
AT1G25560	Core_up	up			up		21.8123	91.9353	42.6517	41.8053	137.706	100.587	16.7149	41.6375	64.0153	62.8675
AT1G26100		down					5.95895	2.5954	12.9199	10.2536	5.89032	3.01	15.2082	11.1959	9.52009	5.44042
AT1G26130				up			7.03698	6.24545	NA	NA	3.01293	9.77694	NA	NA	NA	NA
AT1G26150	Core_down	down		down			58.2689	15.2077	6.28196	6.01364	29.7437	13.6246	40.5408	28.8204	16.9183	20.0836
AT1G26210	Core_down	down		down	down		13.8065	5.98723	NA	NA	11.5628	3.85955	12.2398	5.76062	5.99654	3.41167
AT1G26230	Core_down	down		down		down	29.3286	8.47264	NA	NA	8.53286	3.41352	16.8354	11.865	13.5427	6.11833
AT1G26240	Core_up		up	up			NA	NA	0.482727	160.818	0	9.21003	NA	NA	NA	NA
AT1G26250	Core_up		up	up	up		NA	NA	52.4255	431.326	6.74123	57.9146	4.83485	31.486	36.1735	63.4408
AT1G26380	Core_up	up	up	up		up	4.25797	484.058	0.555673	350.812	1.51283	841.67	2.83962	5.54108	1.05544	76.0133
AT1G26390	Core_up	up	up	up			0.625446	25.238	0.834545	136.244	0.02	7.23847	7.08616	3.7635	NA	NA
AT1G26410	Core_up	up	up	up			0.453636	11.9043	0.214545	80.685	0.0754545	45.7074	NA	NA	NA	NA
AT1G26420	Core_up	up	up	up	up	up	2.49473	80.343	2.45364	51.4631	1.42321	173.578	1.73727	7.35014	0.595455	18.1904
AT1G26560	Core_down	down		down	down		36.7175	8.31095	NA	NA	17.2036	4.08405	27.8697	13.5513	11.2842	8.55282
AT1G26580				up			32.8817	31.448	49.2865	48.8622	24.0658	69.6103	51.5878	54.3817	31.1375	27.0001
AT1G26650		down					17.3244	8.50727	10.6117	10.9064	12.8679	10.0504	16.2181	15.3524	10.1144	7.70087
AT1G26690				up			25.7219	36.953	34.4464	41.1407	16.7645	48.581	28.5823	31.5009	19.9067	16.8948
AT1G26730	Core_up	up		up		up	4.1764	11.0039	NA	NA	1.04004	6.51909	NA	NA	2.44136	7.54094
AT1G26761	Core_down	down		down			39.3927	11.5043	NA	NA	23.476	1.41093	23.0961	15.1102	7.14182	4.06706
AT1G26770		up			up	down	9.41724	22.66	NA	NA	36.612	21.8934	21.9982	51.1406	67.9774	25.4957
AT1G26840		up					1.97364	8.06805	NA	NA	8.53286	8.11079	12.3008	7.54497	NA	NA
AT1G26920	Core_down	down		down			26.4544	8.76591	29.0188	29.2267	49.2474	10.0212	27.2659	41.2981	17.8702	10.7143
AT1G26930					up		4.42512	6.24545	19.7406	21.8081	16.3834	13.9304	9.77219	22.4718	13.2813	10.7704
AT1G26945	Core_down	down		down			10.6337	3.6437	4.72174	6.44593	14.4674	3.93633	16.0417	11.6968	17.3049	17.66
AT1G27020	Core_up	up		up			28.7257	507.252	112.564	151.225	110.922	276.8	10.3292	13.1433	321.581	300.156
AT1G27030		down					25.9545	12.4956	193.416	176.026	17.6867	14.602	43.5434	36.0046	63.2075	61.5152
AT1G27050	Core_down			down		down	10.5396	15.6827	9.78485	9.7441	20.2334	9.90719	13.834	9.11381	11.4369	5.08026
AT1G27100						up	36.6208	55.1318	27.0072	43.3822	25.3343	40.1435	23.9146	23.2887	15.4136	103.557
AT1G27120		down					10.7813	2.78821	NA	NA	NA	NA	8.23687	4.48938	NA	NA
AT1G27130	Core_up	up		up			129.331	637.971	173.984	173.737	38.5762	117.087	50.2292	63.5248	75.7334	81.2861
AT1G27140				down			NA	NA	25.8286	15.8351	6.12367	0.67081	6.95324	6.56556	NA	NA
AT1G27300		up					9.05723	18.7827	49.558	53.2969	32.7394	24.3222	29.6031	36.9951	33.5664	22.3368
AT1G27330	Core_up	up		up			80.2953	162.277	189.754	174.366	160.058	372.378	162.129	141.438	110.424	105.264
AT1G27350	Core_up	up		up			91.7638	202.145	89.2973	96.9043	113.382	303.123	101.76	89.356	59.7382	86.9443
AT1G27360					down		24.9303	13.1068	4.87348	5.56898	NA	NA	13.8386	5.90793	NA	NA
AT1G27470		up					7.72205	19.2962	11.0947	9.8943	16.5255	10.0727	7.3393	6.41976	9.54422	9.5783
AT1G27480	Core_down	down		down			56.1458	15.1363	NA	NA	32.285	5.38971	18.2891	16.1201	21.8632	18.5596
AT1G27500	Core_up	up		up			2.86714	5.99455	4.70038	5.17182	4.07351	10.5635	NA	NA	4.03385	5.35503
AT1G27660		down					6.27424	3.12364	NA	NA	NA	NA	NA	NA	NA	NA
AT1G27690						down	9.73455	5.81827	5.563	5.81607	6.86767	4.15455	5.07551	5.30273	8.02967	3.22823
AT1G27720				up			NA	NA	NA	NA	0.485455	5.83771	NA	NA	NA	NA
AT1G27730	Core_up	up		up	up	up	22.9176	235.405	36.257	64.2661	11.5628	157.825	3.80112	11.2167	19.5373	927.994
AT1G27770	Core_up			up		up	43.0049	56.0653	22.3851	26.0242	17.4083	54.8466	6.59066	10.7129	20.9191	315.266
AT1G27921					up		8.01635	4.96679	13.5919	12.2073	NA	NA	2.91273	6.75815	5.75545	3.9486
AT1G27950		down					148.694	63.5267	21.8747	23.6218	257.608	179.025	198.181	176.292	128.715	105.533
AT1G27960		up					3.90852	15.2286	8.07017	8.23068	5.52464	5.17038	9.40693	7.91422	NA	NA
AT1G27970		up					61.7711	135.366	84.9828	83.162	141.394	104.005	55.8531	56.5754	98.2078	82.2853
AT1G27980		up					14.6655	47.9954	27.8648	30.3682	50.8808	39.8018	16.0417	23.6883	47.9048	41.7412
AT1G28050				up			7.47658	11.8812	19.3764	21.3389	5.61112	36.047	4.61737	5.23015	20.8149	17.1105
AT1G28070				up			6.27424	4.68095	9.66325	9.73455	3.02208	6.5601	11.4649	7.83373	NA	NA
AT1G28130				down			NA	NA	74.8264	46.9387	15.9745	4.34641	7.59254	9.10095	19.5056	13.1575
AT1G28190	Core_up	up	up	up	up	up	6.42091	224.742	6.58076	29.6826	7.49499	140.216	3.68447	9.83512	8.68969	55.3622
AT1G28210		up					4.13809	9.2167	NA	NA	4.25797	5.10737	NA	NA	NA	NA
AT1G28230					up		34.2499	19.3942	NA	NA	NA	NA	2.21693	5.73856	NA	NA
AT1G28240				up			17.0777	31.511	14.1445	14.7433	16.8582	44.0549	11.7318	13.3482	13.8065	26.4136
AT1G28250				up			14.3271	16.0117	24.7788	25.128	16.7882	44.798	38.8938	49.3145	15.8338	13.9153
AT1G28260				down	up		NA	NA	11.4884	12.6416	5.74922	2.30693	2.33806	5.32496	6.31928	3.3795
AT1G28280				up			30.6451	57.5553	39.755	57.7178	33.1183	82.4858	16.2001	22.8385	35.9629	54.2106
AT1G28330					up		17.9315	9.36561	864.522	612.733	29.6844	37.8177	53.7509	118.969	81.0419	45.1517
AT1G28360		up					0.874504	6.35681	NA	NA	NA	NA	NA	NA	NA	NA
AT1G28370	Core_up	up		up		up	6.06587	34.5645	NA	NA	3.97832	20.1131	NA	NA	5.31476	156.761
AT1G28380	Core_up			up		up	51.9727	78.7801	21.3657	41.8243	21.9504	162.04	10.4759	16.6897	19.309	153.571
AT1G28390	Core_up	up		up		up	2.95309	6.69387	9.4252	15.1245	6.51407	59.2119	NA	NA	3.57214	8.24201
AT1G28400		down					47.6895	22.5129	362.467	294.128	37.4097	19.165	81.1767	59.3963	104.89	88.7391
AT1G28440		down					25.0688	10.6113	49.734	39.6299	22.8484	18.1775	17.2201	19.0815	28.0066	21.3817
AT1G28480	Core_up	up			up	up	4.67086	23.1256	9.98689	11.3601	NA	NA	2.58651	10.957	0.512727	28.0126
AT1G28530				down			NA	NA	NA	NA	5.63623	2.59567	8.19813	6.28271	6.13881	4.38493
AT1G28560		down					6.83396	3.33818	NA	NA	NA	NA	NA	NA	NA	NA
AT1G28570	Core_down	down		down			17.6496	6.16723	7.31164	6.03638	7.94364	2.89215	5.31387	5.60282	NA	NA
AT1G28600	Core_up		up			up	102.825	119.126	7.41707	19.2083	52.3038	45.2292	43.8344	39.3686	26.542	90.067
AT1G28610		down					30.5145	13.6373	NA	NA	NA	NA	22.7443	12.2219	8.34141	4.45773
AT1G28620		down					5.9917	2.77727	5.76107	5.38343	NA	NA	NA	NA	NA	NA
AT1G28660	Core_down	down		down	down		13.0539	4.86097	14.7609	8.6504	68.6695	10.6113	12.5702	6.24826	40.0652	23.356
AT1G28670	Core_down	down		down			40.1807	11.8937	10.0218	9.68012	63.85	10.0398	24.7816	21.9982	25.1211	17.4538
AT1G28680				up			18.2539	25.3091	64.1586	78.295	40.8939	111.658	25.8722	19.4808	24.6313	26.7204
AT1G28815					down		NA	NA	9.22327	8.08252	NA	NA	5.53972	0.792951	NA	NA
AT1G29025				down	up		NA	NA	35.8129	31.4922	10.2453	4.09845	4.65093	10.6779	26.0866	25.3314
AT1G29050		up					18.3611	57.2744	64.7111	59.9193	10.9706	8.94567	22.3004	17.1668	44.1952	51.0573
AT1G29060				up			12.2657	23.5596	10.7538	12.1175	10.5318	22.4262	19.8861	14.3122	9.63109	5.65394
AT1G29070		down					257.608	112.883	20.8472	16.9054	434.3	268.572	733.269	507.767	310.671	184.581
AT1G29170	Core_down	down		down			8.08591	3.66	6.4548	4.66001	7.30528	2.42091	5.22264	4.04636	5.5847	6.12959
AT1G29290	Core_up	up	up	up		up	1.59909	19.5808	6.3155	13.0657	1.80485	15.0387	NA	NA	0.892727	5.66822
AT1G29300				up			6.24778	12.4582	15.8636	16.6106	3.26545	7.69545	NA	NA	NA	NA
AT1G29310		up					9.26365	20.3355	29.1809	29.4524	39.6066	59.3755	23.6625	28.9291	33.9463	34.4411
AT1G29320		up					8.47773	20.4723	11.4557	11.4635	19.3313	11.6886	15.4259	9.96717	15.8338	10.8762
AT1G29330	Core_up	up			up		8.53235	24.7031	31.8644	35.3223	14.6181	23.5886	21.836	45.0411	14.5007	21.0289
AT1G29340						up	42.5836	44.2477	25.7244	31.9895	23.7406	47.0018	11.7529	12.928	20.5114	110.554
AT1G29357				up		down	16.8749	16.9595	33.0918	34.0299	6.59187	20.1927	23.5585	26.2528	11.7754	4.57086
AT1G29390		down					117.347	51.7675	9.56992	8.3789	25.9545	19.7813	58.8107	51.4109	32.6468	33.2622
AT1G29395		down			up		108.715	20.3516	NA	NA	3.45986	6.6154	2.29112	5.86894	22.5313	20.3368
AT1G29430	Core_down	down			down	down	20.2511	4.06656	NA	NA	NA	NA	10.4377	4.8944	16.3732	0.446364
AT1G29440		down					17.9109	3.88696	NA	NA	NA	NA	20.9503	10.7244	NA	NA
AT1G29450	Core_down	down			down	down	8.7405	1.80796	NA	NA	NA	NA	14.9653	6.00205	13.3714	0.705909
AT1G29460	Core_down	down				down	7.57561	1.20728	NA	NA	NA	NA	6.24352	4.28618	7.21762	0.358182
AT1G29465				down			17.9864	12.1061	6.72203	7.22951	9.96636	4.65601	25.2275	14.5908	22.0132	13.3534
AT1G29500	Core_down	down			down	down	11.1436	3.01907	NA	NA	NA	NA	10.065	4.65674	8.94486	0.925425
AT1G29510	Core_down	down			down		13.1153	3.12364	NA	NA	NA	NA	17.5429	7.7928	NA	NA
AT1G29530	Core_down	down		down			31.1218	9.81381	6.11438	6.51909	22.0545	7.16351	21.4235	13.7389	9.04273	6.60182
AT1G29550						down	13.4263	9.92471	NA	NA	9.4339	6.28818	8.92636	7.94543	8.14731	3.92419
AT1G29600		down	up		down		19.2444	4.63343	2.32246	5.66269	NA	NA	11.1481	4.13442	NA	NA
AT1G29660	Core_down	down		down			191.743	62.7014	NA	NA	54.056	4.57086	103.202	60.5175	36.0077	29.2484
AT1G29670		down	up	up			94.0182	22.9485	2.40348	6.02744	78.7801	264.653	64.9095	64.2628	91.9937	149.029
AT1G29690	Core_up	up		up		up	10.5714	34.6037	13.3622	21.0529	10.9451	84.1593	10.3529	9.71971	10.4751	104.663
AT1G29700		down					81.925	30.3475	NA	NA	39.8962	20.6984	51.6726	40.8564	18.2484	17.8752
AT1G29720		down					32.7523	11.8424	NA	NA	NA	NA	NA	NA	NA	NA
AT1G29900				down			33.4438	40.158	26.0606	22.4768	64.6953	29.9768	31.3154	34.1616	46.6806	45.3678
AT1G29930			down				6837.47	5485.48	49.8514	22.0298	6837.47	6837.47	3538.71	6840.14	3355.5	3029.89
AT1G29940		up					9.12927	25.3517	10.718	10.4484	15.8636	9.34428	11.2124	10.1471	13.6073	13.2514
AT1G29965		up					3.64899	8.69404	NA	NA	9.66858	10.1144	13.4704	10.2308	38.549	26.6225
AT1G29970				up			22.9006	29.6117	86.5036	86.5273	22.6024	61.8264	24.4602	38.3279	29.322	58.1126
AT1G30000				up			15.6193	21.4712	21.0815	19.7454	15.6371	34.0901	13.077	15.3338	13.305	15.204
AT1G30040	Core_up			up		up	NA	NA	4.34641	5.11804	2.40275	5.43182	NA	NA	3.19523	13.5281
AT1G30110				up			NA	NA	41.136	41.4057	12.214	41.9788	23.6003	18.5236	16.0911	17.2191
AT1G30135	Core_up	up			up		1.84	32.5723	NA	NA	NA	NA	0.117386	10.9702	NA	NA
AT1G30190						up	NA	NA	NA	NA	NA	NA	NA	NA	0.0354545	10.224
AT1G30240		up					4.89017	10.0373	NA	NA	7.36184	4.04636	NA	NA	NA	NA
AT1G30260				down			30.6914	17.6791	5.23376	5.5124	5.89032	1.84317	NA	NA	NA	NA
AT1G30270	Core_up	up		up			21.1197	58.6008	89.6101	87.7869	20.9062	44.0718	22.2546	22.068	32.4476	34.9195
AT1G30320	Core_up	up		up			17.8159	36.2054	11.8937	15.0099	9.70045	46.9028	12.057	16.6148	7.31402	6.54392
AT1G30360		down					91.1966	34.8486	286.847	202.488	66.265	42.7859	87.6978	79.2816	74.7953	75.9828
AT1G30370	Core_up	up		up		up	0.603136	5.52545	10.4111	20.6247	1.30786	14.0189	NA	NA	2.41227	71.2867
AT1G30380			down				2000.41	1508.64	22.731	8.63832	1964.83	1894.96	2583.57	2390.95	1237.99	1052.22
AT1G30410				down			10.1723	9.88065	6.67762	5.07227	17.2606	7.73571	6.99401	11	7.46282	8.89467
AT1G30420	Core_up	up	up	up		up	7.75546	31.6091	9.4252	25.9003	1.98566	19.961	4.00931	5.62649	3.55775	8.85713
AT1G30440				down			15.0469	10.6	28.8641	25.128	32.6782	12.23	17.2318	19.0933	26.4098	24.7494
AT1G30510					down		10.4238	15.7588	131.183	101.04	28.2779	22.833	60.2646	21.619	50.747	37.146
AT1G30520	Core_down	down		down			11.4295	3.60823	NA	NA	20.2471	5.65123	41.7449	39.4896	9.27869	6.60182
AT1G30530	Core_down	down		down			131.736	24.8009	NA	NA	26.0661	10.9593	16.6294	30.35	21.8369	11.7327
AT1G30570				down			5.89803	3.15535	7.14418	5.6937	11.1036	3.02096	4.80709	5.68364	6.2042	9.31717
AT1G30610				down			12.1682	8.10831	NA	NA	10.9121	4.49358	10.7117	10.5319	10.6232	7.25602
AT1G30620	Core_up	up		up		up	5.35384	44.5928	9.271	11.2962	5.33286	49.0591	7.24999	5.06408	6.54164	28.5337
AT1G30640				up			7.70864	13.2541	17.2887	16.0688	6.31474	12.8562	NA	NA	9.79723	15.3272
AT1G30700	Core_up	up	up	up		up	1.84	13.2364	116.912	400.453	5.43996	436.329	33.5705	44.6429	7.99182	143.335
AT1G30720	Core_up	up	up	up	up	up	1.36409	5.13809	55.1928	170.098	28.6375	275.954	9.48104	36.7401	13.9674	97.8787
AT1G30730	Core_up		up	up	up	up	NA	NA	42.7344	248.574	9.90995	127.441	15.7197	44.8734	9.85096	80.0358
AT1G30750				up			NA	NA	61.5213	56.2134	4.61648	13.7689	15.641	12.2823	6.51777	4.95182
AT1G30755	Core_up	up	up	up		up	9.93749	49.6565	14.6959	30.5472	4.28103	116.912	5.59528	9.80594	4.72182	60.6978
AT1G30757	Core_up	up	up	up		up	6.55434	22.8792	2.77572	5.83807	2.03232	69.7419	NA	NA	2.64	56.4147
AT1G30810						up	14.07	12.6341	8.2388	9.11267	6.34455	10.3971	NA	NA	4.8644	20.2868
AT1G30820		up					6.33658	12.8513	75.7703	116.912	29.7309	18.8655	53.598	89.8584	25.9445	19.3188
AT1G30835						down	12.3611	10.6226	24.6865	22.0803	13.7827	17.8752	12.447	17.9844	15.9626	7.70087
AT1G30900				up			7.70864	9.95625	40.0162	46.363	6.48545	21.2899	8.60653	9.39583	8.90681	11.3784
AT1G30960		up					3.02455	7.48636	NA	NA	6.46091	3.45471	7.36141	7.26384	NA	NA
AT1G31010		up					3.82045	7.86623	NA	NA	6.03707	4.23495	8.23687	5.04693	NA	NA
AT1G31070				down			14.1087	10.895	35.4808	29.195	22.9006	11.0159	18.3267	15.3623	18.738	18.8564
AT1G31120					up		NA	NA	24.0482	26.0661	7.26636	8.93524	6.25184	12.5524	7.48685	6.42091
AT1G31130	Core_up			up		up	72.4333	127.589	73.5819	103.498	44.1772	113.252	41.475	53.3052	19.5511	105.937
AT1G31150				down			6.57777	4.14391	NA	NA	5.02778	2.30693	NA	NA	5.4582	3.41707
AT1G31173				down			NA	NA	NA	NA	7.06364	0.0354545	4.21182	5.72738	NA	NA
AT1G31220					down		11.0117	10.8483	6.64835	6.29948	6.51407	8.26533	10.3451	5.12186	3.79895	6.34738
AT1G31230				down			53.2564	27.9879	21.0182	19.4587	32.9533	12.5744	22.7711	31.2491	30.3411	24.3864
AT1G31290						up	NA	NA	NA	NA	NA	NA	NA	NA	0.651818	5.4731
AT1G31320						down	NA	NA	15.209	10.7546	NA	NA	7.30489	4.0084	9.79723	4.21182
AT1G31330			down				2209.17	1658.17	23.4639	10.4062	2505.82	2209.17	2167.59	2103.68	2000.41	1964.83
AT1G31350	Core_up			up		up	19.1264	12.526	8.55159	7.64031	3.00545	11.9163	NA	NA	2.75718	9.67138
AT1G31355				up			NA	NA	NA	NA	3.5568	14.4919	11.4155	5.71276	NA	NA
AT1G31420	Core_down	down		down			74.7271	32.9962	34.5617	29.7759	69.6563	19.6657	59.7851	54.0611	45.8382	42.9228
AT1G31540	Core_up			up		up	32.4909	37.5994	7.54409	11.6491	6.31474	23.0451	4.51433	6.70633	5.64367	57.3365
AT1G31550					up		26.2671	23.149	NA	NA	NA	NA	4.52365	47.5297	NA	NA
AT1G31580				down			2755.37	2929.83	NA	NA	78.6247	23.8765	255.366	400.144	132.093	214.031
AT1G31650	Core_down	down		down			28.0746	10.6	4.07366	5.26448	13.7356	6.06218	10.2259	8.80927	8.06177	8.14772
AT1G31660		up		down			13.9844	39.0848	19.7988	19.6657	35.8627	16.1719	23.2689	16.8312	29.8356	21.4967
AT1G31690					up		4.02625	6.14046	NA	NA	NA	NA	3.42912	7.17406	NA	NA
AT1G31710					up		NA	NA	32.8398	20.9927	10.7159	8.88991	15.525	40.5569	33.5448	30.8505
AT1G31800		down					85.1343	36.7267	8.42508	5.73819	54.4744	33.337	60.6509	53.8886	54.4594	51.5881
AT1G31814				up			5.49686	4.54124	7.29191	7.57561	2.73339	5.47636	NA	NA	NA	NA
AT1G31820				down	up		13.8065	19.0458	NA	NA	13.5905	4.10719	2.62729	6.66265	5.29548	3.00004
AT1G31835					down		4.96338	6.80728	NA	NA	NA	NA	10.6233	4.04636	NA	NA
AT1G31860				down			8.96818	11.5955	18.7818	18.8683	37.7641	16.6252	59.5302	43.4101	27.03	20.5964
AT1G31885			up				NA	NA	10.8459	24.0708	NA	NA	NA	NA	NA	NA
AT1G31920	Core_down	down		down		down	14.0483	5.27871	NA	NA	7.42516	0.995455	8.41222	6.44062	5.63178	2.58056
AT1G31930	Core_up	up		up		up	14.7269	51.3077	15.8159	28.7232	13.9476	73.7936	7.48004	9.32804	15.0178	34.3343
AT1G31935						down	NA	NA	48.2777	43.1443	7.43568	4.38227	15.465	15.0505	15.8888	7.67814
AT1G31950				down			NA	NA	14.2795	11.7327	5.4028	0.711887	8.27091	6.31603	NA	NA
AT1G31970				down			39.2767	64.9983	42.7815	43.0291	85.2531	32.0935	53.5392	47.2147	53.6824	49.1166
AT1G32060				down			1081.28	582.618	NA	NA	849.837	257.213	684.87	668.059	612.733	511.136
AT1G32070		down					161.343	76.484	19.4836	18.0999	59.1817	34.0494	71.1748	60.0955	72.4954	52.7835
AT1G32080		down					379.284	129.209	NA	NA	150.244	75.1297	117.912	91.485	118.549	83.9971
AT1G32090				down			NA	NA	21.5895	19.9714	13.4943	6.1819	6.89908	9.51879	11.3037	9.80727
AT1G32120				up			NA	NA	NA	NA	2.77175	7.09022	NA	NA	NA	NA
AT1G32160				down			95.597	66.4649	9.63868	7.62634	48.5568	23.3399	58.3973	53.8471	37.9033	27.8716
AT1G32170	Core_up	up		up			2.13086	10.0572	88.1563	100.931	16.8128	43.2814	17.8353	23.4837	19.3235	24.429
AT1G32200	Core_down	down		down			51.3401	21.4147	NA	NA	52.922	24.9343	47.688	45.7736	42.869	36.5436
AT1G32230				up			137.074	135.531	229.971	247.763	95.294	201.217	74.7875	83.9301	109.79	107.455
AT1G32330				up			7.92632	11.6182	11.306	11.2296	6.06466	13.9304	NA	NA	7.58766	6.91455
AT1G32350	Core_up	up		up			0.681818	50.4732	NA	NA	0.0863636	5.88409	NA	NA	NA	NA
AT1G32440				down			42.1229	32.1776	24.4314	25.1932	45.3772	19.1993	50.0336	37.2271	21.7058	21.3088
AT1G32450				down			5.7271	3.57283	872.862	945.082	18.473	4.695	81.5434	51.3565	57.2405	33.2738
AT1G32460	Core_up	up			up		40.7977	100.123	205.742	291.279	103.055	179.412	77.7061	171.548	82.0038	91.7638
AT1G32520	Core_down	down		down	down	down	86.9094	31.3775	NA	NA	27.2315	9.8959	30.9155	14.5436	8.93455	4.28161
AT1G32550	Core_down	down				down	70.2549	30.4864	NA	NA	39.4587	28.2335	113.343	92.1709	71.6857	33.9785
AT1G32640	Core_up				up	up	90.2605	99.5442	56.3311	39.4293	12.0899	22.0587	8.27091	74.0049	33.915	94.1804
AT1G32690	Core_up	up				up	2.76261	13.4186	17.0805	12.6151	8.07017	9.74286	NA	NA	7.25602	16.2046
AT1G32860				up			6.15854	3.93913	NA	NA	9.02091	22.7738	NA	NA	5.4582	4.58148
AT1G32900	Core_down	down		down			494.537	108.07	NA	NA	43.2756	5.43182	77.29	94.2849	33.1483	27.3141
AT1G32920	Core_up	up		up		up	33.5342	275.005	59.9082	63.4596	57.5056	214.292	46.4826	62.8957	51.2662	883.157
AT1G32928	Core_up	up	up	up		up	2.96296	13.5928	11.4884	24.48	12.2056	36.3634	11.2272	15.7503	2.95273	78.4239
AT1G32940	Core_up	up		up			6.23487	20.5288	16.1809	21.1615	5.10737	46.0738	4.96142	5.23015	5.75545	6.30362
AT1G32950				up			NA	NA	NA	NA	0.255462	9.70349	NA	NA	NA	NA
AT1G32960	Core_up	up				up	1.0395	16.7273	NA	NA	NA	NA	NA	NA	0.437273	7.97136
AT1G32990		down					277.82	124.972	10.8884	8.85487	212.713	140.356	338.576	291.179	265.673	187.383
AT1G33030	Core_up	up	up	up			0.936577	48.2028	1.27409	10.1337	1.04004	34.1116	NA	NA	NA	NA
AT1G33055				down			NA	NA	6.90941	4.98098	6.36537	0.732821	3.4716	5.33821	28.1534	20.7631
AT1G33170	Core_down	down		down			43.9819	10.0973	14.8718	15.4459	6.50052	2.90596	24.4935	17.0519	13.1995	13.5281
AT1G33240	Core_down	down		down			34.2368	13.8825	27.8226	22.5515	40.3605	6.47596	42.5405	28.525	33.1899	31.5086
AT1G33390	Core_up	up		up			6.48508	13.3719	4.49362	6.46423	6.18541	13.6246	NA	NA	NA	NA
AT1G33420						up	5.18634	6.28814	6.80091	6.26318	3.59687	6.1287	NA	NA	3.21763	6.75636
AT1G33480		down					6.90941	2.50636	NA	NA	NA	NA	10.1891	9.25023	NA	NA
AT1G33560	Core_up	up				up	5.4309	13.2541	9.30504	9.43658	10.4316	8.33451	5.2324	5.2088	6.30684	17.332
AT1G33590	Core_up	up		up		up	128.029	436.329	39.4648	69.813	70.3237	693.239	40.9374	75.5028	103.139	508.63
AT1G33600	Core_up	up	up	up		up	79.3415	322.684	1.36226	10.8019	30.9947	350.092	14.362	22.0945	26.8532	237.622
AT1G33610	Core_up		up	up	up	up	6.62561	10.5675	4.11355	10.6107	6.15103	31.859	1.97537	6.67197	3.50152	57.1863
AT1G33612				up			NA	NA	NA	NA	0.626276	8.35137	NA	NA	NA	NA
AT1G33615				up	down		NA	NA	NA	NA	0.774577	6.78344	7.54406	3.47484	NA	NA
AT1G33720		down					13.8615	5.99455	NA	NA	NA	NA	NA	NA	NA	NA
AT1G33750				down			NA	NA	12.6508	10.0348	8.14895	2.00088	5.78982	5.48909	5.25708	4.64173
AT1G33760	Core_up	up				up	1.46859	14.4577	NA	NA	NA	NA	NA	NA	0.412727	16.2046
AT1G33780				down			38.5398	21.4712	23.9568	22.9781	38.455	13.8991	32.4851	30.2514	51.3401	29.0127
AT1G33790					up		NA	NA	8.23094	12.1175	42.2266	44.1952	3.1052	6.56556	20.3164	24.7384
AT1G33800				down			NA	NA	64.2362	50.7081	25.2554	11.4541	14.6444	14.0071	21.6752	24.0382
AT1G33810	Core_down	down				down	87.8761	41.4319	22.3413	20.8628	82.9621	49.558	142.594	102.575	126.226	54.7572
AT1G33811				down			37.8518	19.6245	NA	NA	46.6368	12.5007	31.4033	34.7962	55.8346	31.448
AT1G33840			up				NA	NA	6.5911	14.6764	NA	NA	NA	NA	NA	NA
AT1G33960		up					1.27182	19.3501	NA	NA	9.56222	11.4129	NA	NA	NA	NA
AT1G34010				down			11.1586	7.20312	15.3682	13.7689	15.4127	6.98489	20.529	18.1306	8.74433	6.18601
AT1G34150				up			5.905	6.38909	12.7782	12.2931	6.12367	12.633	7.43075	8.59309	6.01005	5.96073
AT1G34180			up				NA	NA	3.1695	6.62561	NA	NA	NA	NA	NA	NA
AT1G34200		up					14.3086	32.4304	7.72966	10.4111	10.8229	19.4935	7.80506	8.29059	5.91804	10.4995
AT1G34210				down			22.0634	26.6726	6.85545	6.46423	14.6114	6.76495	17.4682	20.6396	14.5281	11.516
AT1G34260	Core_up			up		up	10.7385	13.1408	5.02952	6.78574	6.9196	45.4536	NA	NA	5.09796	26.1258
AT1G34300				up			10.4473	19.3942	24.0835	24.446	9.15978	33.9034	6.21041	9.35462	13.7818	14.6773
AT1G34320				up			23.5575	22.0674	36.7175	48.0399	18.7663	43.0537	18.1669	18.1386	22.9959	31.292
AT1G34370	Core_up	up		up			24.3002	49.5329	90.7269	93.1677	42.5051	150.244	24.6891	33.5765	67.1878	89.8757
AT1G34420	Core_up	up		up		up	4.59993	10.2536	7.6902	8.58	0.843636	5.71678	NA	NA	1.32364	17.5764
AT1G34570	Core_down	down		down			37.7382	15.2286	4.68783	5.08899	17.6178	6.82775	14.5129	12.6529	8.05165	6.15206
AT1G34630		up					4.93497	11.7486	22.833	21.5943	13.9549	9.45238	16.903	14.1624	14.0391	8.92532
AT1G34640	Core_down	down		down			11.5773	4.04636	NA	NA	11.1404	4.74409	18.7663	18.2864	9.57485	5.87412
AT1G34750	Core_up			up		up	22.0933	21.1339	21.3407	27.6657	6.6	44.767	5.03499	6.23989	5.86464	30.478
AT1G35140						up	NA	NA	NA	NA	32.6141	46.8329	12.8492	11.8512	18.083	204.974
AT1G35210	Core_up	up	up	up		up	4.75007	57.6494	2.15091	7.62634	0.540909	17.3382	NA	NA	0.223636	56.3609
AT1G35230	Core_up	up		up		up	5.54	70.1941	NA	NA	1.41227	27.8934	NA	NA	0.965455	8.07081
AT1G35320		up					2.31524	5.74922	36.4063	36.5264	20.7533	14.2741	17.4859	18.7936	16.0324	11.1414
AT1G35350	Core_up	up		up	up	up	15.147	44.0718	NA	NA	16.2114	45.6777	5.78982	15.4574	9.07517	34.1457
AT1G35420	Core_down	down		down			81.0419	33.7341	NA	NA	49.5979	17.5344	38.708	39.602	47.267	31.27
AT1G35430					up		13.191	10.1642	11.5699	13.344	11.6968	21.2846	5.04227	10.5933	9.96671	11.6141
AT1G35513					down		NA	NA	NA	NA	NA	NA	6.50424	2.25763	NA	NA
AT1G35516		down					78.6341	37.6383	66.5413	57.8913	40.1286	41.3946	80.9737	76.8437	38.3362	28.8131
AT1G35580	Core_up	up			up		29.3286	80.2953	213.746	196.079	85.4783	125.94	97.4426	207.146	88.6804	80.3188
AT1G35680		down					281.051	122.839	24.7384	18.3467	266.298	171.471	452.461	412.155	348.931	309.976
AT1G35710						up	128.519	156.607	NA	NA	NA	NA	NA	NA	2.37311	11.313
AT1G35910	Core_up			up		up	NA	NA	NA	NA	1.2789	7.4016	NA	NA	2.21209	7.00636
AT1G36370				up			25.1912	25.4138	29.4412	33.9857	20.6034	82.2853	12.5087	9.14649	60.3945	52.2222
AT1G36622	Core_up	up	up	up	up	up	4.99387	85.1343	2.48621	51.0195	10.2291	327.014	5.07551	22.1996	1.64045	104.005
AT1G36640			up	up	down	up	NA	NA	3.36773	33.3741	0.216364	27.803	7.94543	2.54636	0.810909	14.6322
AT1G38131		down					15.7014	6.57306	8.12131	7.18732	NA	NA	NA	NA	NA	NA
AT1G41830	Core_down	down		down			78.1513	20.5453	81.3319	62.4735	52.2804	25.5945	59.0242	38.5698	51.2869	50.9616
AT1G42430				down			14.6655	8.13182	5.34343	5.39227	19.0714	9.39602	31.0925	28.8034	12.3782	8.63286
AT1G42540					up		15.0004	14.2514	6.22182	6.99636	16.7645	9.74286	7.22831	15.4828	8.86838	9.21069
AT1G42550	Core_down	down		down			154.621	51.5734	NA	NA	63.0692	11.1802	34.4736	32.1593	31.6632	24.2518
AT1G42970			down				1327.25	876.554	9.78485	4.5092	1120.76	609.501	820.819	873.46	1010.06	787.955
AT1G42980				up			NA	NA	NA	NA	0.0590909	9.33385	NA	NA	NA	NA
AT1G42990	Core_up	up		up		up	56.2039	211.572	41.9471	81.0592	39.2087	230.974	26.5777	38.5049	22.9624	338.079
AT1G43000	Core_up			up		up	NA	NA	NA	NA	0.276364	5.23537	NA	NA	0	9.95017
AT1G43160	Core_up	up		up	up		0.771818	9.11727	13.395	7.97787	21.006	43.4805	2.12818	16.9851	13.2925	8.53364
AT1G43670		down					370.754	127.829	17.0805	20.7189	223.308	158.548	221.794	230.007	125.32	98.4227
AT1G43765					down		NA	NA	NA	NA	NA	NA	6.03519	2.79996	NA	NA
AT1G43800				down			NA	NA	NA	NA	92.5097	22.0667	NA	NA	167.986	157.825
AT1G43910						up	22.6815	37.7584	5.27091	8.42909	12.1295	7.13682	NA	NA	10.9988	28.4789
AT1G44000	Core_down	down		down			187.801	76.484	6.09451	5.27909	172.149	38.9479	164.244	145.579	40.9511	27.8815
AT1G44100						up	49.6815	44.7166	24.4928	19.2723	32.3987	34.2732	13.8026	12.4439	22.6917	59.8402
AT1G44110				down			NA	NA	5.53571	4.93818	7.57273	3.75591	12.3072	9.27111	5.94049	5.6814
AT1G44350	Core_up	up		up	up		7.30126	38.9278	NA	NA	10.7766	31.736	3.84364	57.3134	9.54422	12.1927
AT1G44446	Core_down	down		down		down	219.205	70.1453	NA	NA	195.028	20.994	157.61	180.312	56.8925	24.2965
AT1G44575			down				1428.56	1092.74	5.38003	1.80992	869.353	514.042	1303.18	1082.91	722.445	520.861
AT1G44790					up		41.5775	40.5018	28.3254	21.9481	26.0661	22.5313	42.1881	97.055	41.6412	36.3059
AT1G44830						up	NA	NA	NA	NA	NA	NA	NA	NA	2.61091	8.45179
AT1G44900		up		down			3.24818	9.05106	6.33283	6.7791	11.3247	4.90638	8.69822	6.03089	8.6238	7.26584
AT1G44920	Core_down	down		down			107.498	51.4631	7.36229	6.41223	91.3078	32.5898	58.1968	52.7335	57.2841	28.8285
AT1G45010		down					24.3609	4.70237	NA	NA	6.67095	8.19854	12.9133	8.20387	NA	NA
AT1G45015			down		up		NA	NA	30.8505	7.35087	NA	NA	2.33806	12.2447	7.25602	4.83996
AT1G45130				down			NA	NA	57.2069	41.497	20.3649	9.75498	28.2139	21.2974	23.6614	23.0622
AT1G45145	Core_up	up		up			41.9129	133.916	492.223	556.708	35.3223	114.945	150.366	230.411	73.4341	82.948
AT1G45191		down					17.0222	3.66	NA	NA	NA	NA	18.2891	24.6245	NA	NA
AT1G45201		down		down	up		255.845	70.1453	78.4672	117.347	71.644	11.2556	77.3845	217.556	119.936	114.783
AT1G45207		down				up	7.26794	3.25623	NA	NA	6.41182	5.83771	11.165	8.89161	5.67056	12.7443
AT1G45229					down		5.60952	2.85346	NA	NA	NA	NA	13.2533	4.14577	NA	NA
AT1G45230	Core_down	down		down			61.7095	23.7647	10.2141	7.40909	55.4243	12.427	55.6666	39.7554	32.6278	18.9092
AT1G45233				up			5.7391	7.56372	6.49823	7.52	6.02624	14.518	5.12467	5.76062	4.82409	5.82468
AT1G45332		up					8.71506	19.0458	12.4336	11.0555	15.9609	11.9502	20.9442	13.9993	9.11854	7.98996
AT1G45474		down					237.29	107.957	9.58055	6.51909	166.009	82.8143	197.146	177.213	116.994	84.3101
AT1G46768				down			9.03301	11.8424	16.1398	11.3256	6.15103	1.15409	NA	NA	NA	NA
AT1G47128				down			458.739	331.805	1141.14	699.25	389.027	151.225	248.368	324.721	324.39	239.971
AT1G47395				up			7.05142	8.86838	5.15792	3.72727	2.25371	7.29556	26.2767	36.5221	NA	NA
AT1G47400					up		6.01406	6.09714	NA	NA	NA	NA	4.88743	12.0683	NA	NA
AT1G47480				up			NA	NA	64.7845	101.267	6.02624	15.3066	15.525	13.5379	12.9955	11.3037
AT1G47500				down			20.5551	27.5879	16.5319	16.7141	34.1805	15.2695	22.3831	17.3752	27.417	21.5236
AT1G47510				up			NA	NA	NA	NA	0.506364	6.03227	NA	NA	NA	NA
AT1G47560	Core_up		up	up			3.78011	5.07556	4.17739	13.3359	2.71671	7.12473	NA	NA	NA	NA
AT1G47580	Core_down	down		down		down	43.5119	19.0005	NA	NA	26.4204	3.30059	22.7443	21.3473	16.082	6.18601
AT1G47710				up			23.3955	29.4708	43.336	41.9981	21.367	52.2363	15.4837	13.1778	40.9511	36.2252
AT1G47750				up			13.8554	19.9321	14.2126	16.2853	15.253	32.159	7.63349	8.12182	13.1572	13.0024
AT1G47840				up			NA	NA	25.4469	30.5145	6.97833	14.5526	5.80618	6.57901	15.0919	9.79727
AT1G47890	Core_up	up		up			0.307273	6.27105	NA	NA	0.0472727	14.9972	NA	NA	NA	NA
AT1G47960				down			20.3659	11.4688	8.64914	7.60227	14.991	3.60161	13.9501	19.2263	23.3968	18.9261
AT1G48000			up				NA	NA	2.82059	6.24517	NA	NA	NA	NA	NA	NA
AT1G48030		down					408.731	163.987	74.0808	74.8718	193.054	119.403	155.247	158.892	149.571	117.472
AT1G48100	Core_down	down		down			10.9064	3.7933	NA	NA	5.02778	0.864053	8.09479	4.69498	6.88646	3.8239
AT1G48210				up			27.1928	43.5119	47.3934	45.9263	10.8815	22.0324	7.52904	9.16782	35.6709	35.1525
AT1G48240				down			15.9727	8.24136	13.3373	11.3873	14.9531	7.34045	24.8697	14.7319	11.4001	8.29552
AT1G48320		up					17.0222	44.4173	33.8979	42.5789	39.1909	64.8245	20.8844	15.9701	16.2746	25.6748
AT1G48330						down	6.74673	3.44723	6.4347	4.78039	8.0096	6.35074	10.2322	5.78254	10.6483	2.85273
AT1G48370	Core_up	up		up			3.52777	10.3893	7.43868	6.55875	2.91278	6.37886	NA	NA	NA	NA
AT1G48460				down			9.24177	13.9318	NA	NA	19.1743	6.37886	23.4011	14.5908	11.2505	8.18829
AT1G48480				down			22.1511	14.9514	25.2554	28.5041	19.888	7.83154	24.2408	19.6647	14.4684	13.5015
AT1G48490				up			15.4925	25.6206	22.8705	24.6355	10.3218	20.9161	6.66114	8.40077	14.7023	16.0457
AT1G48500			down				NA	NA	31.4782	15.6089	NA	NA	NA	NA	NA	NA
AT1G48570				down			12.6036	23.1917	7.11862	5.88318	28.5496	9.21003	26.7536	18.7446	20.629	13.7395
AT1G48605				up			NA	NA	7.2362	9.68933	3.02208	10.1824	NA	NA	NA	NA
AT1G48630		up		down			30.3259	81.3319	97.1375	93.3282	171.981	84.8078	134.154	92.9644	114.945	73.755
AT1G48650				down			34.1457	23.5466	10.6533	9.85541	25.4666	11.0536	11.5752	13.9583	15.7405	13.9285
AT1G48745		down					35.9387	16.4143	6.48561	4.45591	4.90636	8.86192	5.64455	4.83387	NA	NA
AT1G48750	Core_down	down		down		down	63.9472	22.2389	198.412	152.1	37.6629	15.1363	55.5293	45.5409	83.4374	40.6649
AT1G48780					down		NA	NA	NA	NA	NA	NA	16.1459	6.60516	NA	NA
AT1G48850		up					59.648	142.009	94.9494	153.727	97.8787	195.028	93.6161	80.4679	79.6642	68.2641
AT1G48920		up		down			107.957	282.23	232.484	206.977	317.734	141.057	176.536	138.359	291.909	260.137
AT1G49000	Core_up	up	up	up		up	4.86377	22.0388	5.71816	20.3934	2.20097	187.579	7.03643	3.55818	2.06627	77.6418
AT1G49010	Core_down	down		down			40.4021	9.505	NA	NA	33.4803	5.23537	43.4165	26.6954	22.2078	12.7711
AT1G49030	Core_up		up	up			NA	NA	3.29364	7.806	0.120909	10.9593	NA	NA	NA	NA
AT1G49032				up			17.8409	18.4415	11.1254	15.2286	24.6513	67.6367	32.1781	41.9918	23.0964	19.367
AT1G49050				up			18.6568	31.1073	32.6141	43.6309	10.671	26.781	12.4128	14.9683	16.7361	24.0179
AT1G49130				down			5.48658	5.07556	NA	NA	6.46773	0.293636	5.51038	6.27231	6.55173	3.45471
AT1G49200	Core_down			down	down		8.63993	5.65394	NA	NA	8.99488	0.80134	10.7179	5.26571	NA	NA
AT1G49380	Core_down	down		down			41.9981	13.4862	NA	NA	24.3292	6.78344	27.2659	24.1908	15.0063	11.9722
AT1G49430		down					12.6494	3.15535	30.0054	36.8675	15.6371	19.3973	14.1945	9.43514	14.9392	14.7433
AT1G49470	Core_down			down		down	23.7622	21.158	33.2086	22.7389	17.6027	2.90596	14.9166	10.5462	20.2817	7.59364
AT1G49500	Core_down		down	down		down	19.2821	17.4867	78.6061	34.2941	83.5751	24.3364	75.3913	116.003	42.8215	18.3121
AT1G49510				down			21.7286	13.6776	11.0947	10.5134	31.3376	9.57178	52.0443	55.2705	18.7818	12.9077
AT1G49520					up		6.13	4.28161	NA	NA	NA	NA	2.72513	14.5116	NA	NA
AT1G49530					up		NA	NA	NA	NA	NA	NA	4.04636	31.2827	NA	NA
AT1G49570	Core_up		up	up	up		NA	NA	3.62775	13.653	20.4419	58.7528	1.79275	34.7076	152.941	118.106
AT1G49580		down					10.4348	4.12726	40.158	28.1171	17.6867	10.2016	17.6657	14.7746	12.815	13.7078
AT1G49650	Core_down			down		down	8.63993	5.67865	NA	NA	14.081	6.09455	7.00546	7.92681	13.5427	6.744
AT1G49660	Core_down	down		down		down	58.3758	27.4799	97.1945	70.9395	61.0597	16.4054	15.1979	10.0986	69.7769	30.2399
AT1G49720					down		8.63993	7.04543	38.3691	26.8249	4.7488	6.82775	5.98684	2.73646	34.1175	22.312
AT1G49730				down			8.66364	5.38971	NA	NA	22.3145	9.97709	33.9673	30.6489	13.1423	11.7432
AT1G49740	Core_down	down		down			21.6371	7.18864	10.7608	9.19135	15.3159	4.61278	21.9211	17.521	14.6759	10.3119
AT1G49750	Core_down	down		down			391.066	148.935	NA	NA	39.6803	7.03049	33.5355	29.6328	33.5275	29.3159
AT1G49840				down			7.31574	4.32837	6.4347	5.6937	6.946	3.18273	7.64675	4.52364	3.5441	6.76559
AT1G49860					down		NA	NA	225.084	231.334	NA	NA	10.3094	3.44788	17.4575	13.9674
AT1G49975	Core_down	down		down		down	74.8817	19.379	NA	NA	47.3507	14.9552	108.581	94.3417	56.0181	26.6815
AT1G49980				down			8.83351	5.65394	7.65866	7.8322	7.28023	3.48909	10.2019	9.27111	7.47955	4.73063
AT1G49990		down					6.76636	3.0072	NA	NA	NA	NA	NA	NA	NA	NA
AT1G50000						down	7.43568	8.29503	NA	NA	6.78457	3.98344	11.202	9.30626	5.34685	2.44395
AT1G50020				down			223.741	126.125	38.8259	29.6431	119.279	50.0691	165.927	156.712	82.7647	45.5112
AT1G50060			down				NA	NA	37.0813	5.06382	14.5923	14.6591	NA	NA	27.5493	18.5848
AT1G50180				up			7.30126	4.08593	NA	NA	3.43749	7.2903	NA	NA	NA	NA
AT1G50250	Core_down	down		down			303.796	131.615	22.6413	16.2443	127.829	52.7743	77.9746	90.0249	66.8907	55.2019
AT1G50280		down					8.63993	2.33636	NA	NA	NA	NA	NA	NA	NA	NA
AT1G50290	Core_down	down		down			20.8569	8.33981	NA	NA	10.0398	2.66453	16.3145	14.3973	NA	NA
AT1G50360	Core_up	up		up			12.7684	31.4331	11.9216	16.5035	7.47448	16.901	5.73582	4.9923	7.66191	9.25959
AT1G50450		down					58.3338	26.2006	NA	NA	38.2245	22.6024	68.9359	53.3678	48.97	35.3271
AT1G50560					up		NA	NA	38.1812	27.6657	3.59687	6.76495	4.31074	10.0986	6.075	5.37549
AT1G50732	Core_down	down		down			87.7741	14.6577	NA	NA	34.777	11.2556	80.4185	60.4049	18.8847	10.215
AT1G50740	Core_up			up		up	24.4928	43.2629	27.3141	41.8799	12.2945	176.885	21.9583	24.4373	25.6795	189.754
AT1G50750	Core_up			up		up	NA	NA	NA	NA	0.293636	8.83105	NA	NA	0.293636	15.8318
AT1G50840				down			27.719	24.9522	NA	NA	21.9144	5.9868	14.5394	14.2337	10.7796	8.62086
AT1G50900	Core_down	down		down		down	180.953	83.7594	9.59656	7.17255	113.952	42.5456	162.219	129.042	159.901	79.1452
AT1G51080	Core_down	down		down	down		20.6268	6.52808	NA	NA	7.18818	2.20378	8.92198	3.52619	5.0781	4.35565
AT1G51090		down					25.7084	7.54094	NA	NA	NA	NA	NA	NA	NA	NA
AT1G51100	Core_down	down		down			36.953	16.1267	NA	NA	30.684	8.15039	42.8633	23.962	22.8273	14.9684
AT1G51140	Core_down	down		down			23.5855	6.89884	20.9927	16.7746	5.8614	1.62322	18.4158	16.8983	5.0888	3.44813
AT1G51170				down			7.65161	6.02744	18.9336	14.6974	6.41182	2.76953	NA	NA	NA	NA
AT1G51270	Core_up		up	up		up	9.53301	11.8735	10.671	27.8314	7.58566	25.284	4.15987	6.76558	5.11768	18.7415
AT1G51380				down			NA	NA	NA	NA	5.52464	2.41088	NA	NA	NA	NA
AT1G51400	Core_down	down		down			934.107	451.759	19.5994	10.8978	568.145	118.262	635.339	877.425	333.758	206.414
AT1G51430	Core_down	down		down			15.8511	7.79764	14.7697	12.3626	11.5764	5.71678	33.0657	34.4413	12.6481	7.6027
AT1G51440		down					8.63993	3.6437	NA	NA	NA	NA	NA	NA	NA	NA
AT1G51470			down				NA	NA	77.7178	32.6876	19.6791	12.0158	9.24124	7.59015	24.6152	22.4356
AT1G51500		down					88.1079	32.8164	4.53079	5.18193	55.2226	34.5151	34.5891	40.6451	26.7723	22.8408
AT1G51550						down	7.57561	5.97586	6.66454	6.07747	5.45738	3.41352	NA	NA	6.46687	2.30455
AT1G51570				down			46.8543	33.8083	27.221	23.9167	53.5322	22.1429	38.2222	40.0484	40.1435	32.5496
AT1G51620	Core_up		up	up	up	up	NA	NA	1.18992	6.64475	3.04279	80.343	1.09007	6.82852	1.22818	22.804
AT1G51640				up			NA	NA	6.6419	7.78191	0.788182	8.28177	NA	NA	NA	NA
AT1G51660	Core_up	up		up		up	31.7675	94.0182	9.1668	10.2266	10.671	29.1318	4.05694	5.2088	6.3956	59.3363
AT1G51670				up			NA	NA	NA	NA	0.320951	6.17245	NA	NA	NA	NA
AT1G51680				up			101.981	123.258	140.73	233.746	93.056	417.864	67.9927	50.8968	66.2555	66.1748
AT1G51700	Core_up			up		up	49.4678	33.9745	NA	NA	9.56222	80.0061	7.54406	5.1566	4.65304	114.426
AT1G51760	Core_up	up		up	up		44.7126	473.593	55.6523	95.8323	29.7309	109.627	22.9862	149.888	39.9857	36.953
AT1G51780					up		NA	NA	NA	NA	NA	NA	0.05	5.65271	NA	NA
AT1G51790	Core_up	up		up	up	up	4.33102	9.77318	18.2502	28.1335	12.214	136.362	3.02091	6.91412	6.80727	28.8705
AT1G51800	Core_up	up		up	up	up	6.38415	40.524	20.8836	34.3648	30.6018	496.507	5.06408	18.3854	12.4228	92.8153
AT1G51805						up	143.299	82.6186	NA	NA	17.6684	20.9877	21.7001	20.0286	12.8814	26.278
AT1G51820	Core_up	up		up	up	up	2.58455	17.5737	NA	NA	11.354	219.205	1.25115	11.3173	3.28543	67.4063
AT1G51830				up	down		NA	NA	47.966	46.363	1.07182	6.66251	17.0273	7.9627	6.34455	4.95182
AT1G51850	Core_up	up		up		up	1.9247	5.20264	32.2387	33.5997	7.86479	113.465	6.01182	10.7822	6.20919	19.6842
AT1G51860				up			NA	NA	30.027	32.9018	2.35409	24.0898	NA	NA	4.46911	7.35104
AT1G51890	Core_up	up	up	up		up	2.18002	72.7787	14.0096	50.3121	1.35182	133.916	3.4716	5.85497	2.61931	28.948
AT1G51913	Core_up	up	up	up		up	0.625446	6.45513	0.403636	16.4964	0.626276	94.0457	NA	NA	0.553636	12.983
AT1G51915	Core_up		up	up		up	NA	NA	0.0445455	5.53571	0.17	26.8048	NA	NA	0	5.73391
AT1G51920	Core_up	up	up	up		up	2.625	34.6037	0.766795	28.1839	0.485455	47.1958	NA	NA	0	8.6054
AT1G51940				down			NA	NA	5.04187	4.82545	12.99	5.90233	11.4404	10.6436	17.6954	16.4029
AT1G52000		down		down	up		121.448	35.4177	NA	NA	6.6327	1.47814	2.31818	135.627	7.85476	6.6726
AT1G52030					up		8.59927	6.16723	NA	NA	NA	NA	0.457279	15.0779	NA	NA
AT1G52040		down			up		81.6911	28.9262	NA	NA	NA	NA	2.00298	116.298	NA	NA
AT1G52060			down				NA	NA	51.5032	10.4373	13.3055	16.4492	NA	NA	56.1625	40.679
AT1G52070			down				NA	NA	138.416	36.2956	59.0994	43.9449	11.9252	8.54729	101.78	91.8102
AT1G52100				down	up		NA	NA	NA	NA	41.1591	6.25399	7.2848	57.2281	8.68969	5.78237
AT1G52160		up					4.67086	10.4244	6.40054	6.34826	6.42727	5.17038	NA	NA	NA	NA
AT1G52190	Core_down	down		down			25.048	9.91397	NA	NA	21.2152	4.61278	7.2848	4.79057	25.7113	22.3368
AT1G52200	Core_up	up		up			9.85495	116.431	264.653	357.975	67.263	1444.14	44.8379	73.207	92.5549	153.727
AT1G52270		up					8.92532	26.8502	NA	NA	NA	NA	NA	NA	NA	NA
AT1G52290	Core_down	down		down			31.243	13.8991	NA	NA	5.57344	0.897273	6.57335	6.15366	3.88356	5.63855
AT1G52340		down					18.015	7.34453	16.6773	19.3545	14.9401	10.5782	16.467	15.68	9.71768	9.49536
AT1G52342	Core_down	down	down	down			116.709	23.7647	22.4933	8.79545	46.2228	3.45471	42.6683	27.1513	31.1483	17.4392
AT1G52370		up					16.9699	35.0107	12.679	11.9674	16.0082	16.3853	29.497	25.6435	19.449	13.1363
AT1G52400					up		525.222	296.463	NA	NA	45.5112	32.1355	35.3948	1142.64	82.3728	89.4624
AT1G52410					up		47.4974	29.2267	NA	NA	7.7373	5.91371	6.31552	154.312	20.64	27.8069
AT1G52550				down			18.4287	14.7973	NA	NA	12.9145	5.7391	12.2184	8.01795	NA	NA
AT1G52565				up			9.26365	9.49453	NA	NA	4.79741	11.6683	4.0196	5.48909	NA	NA
AT1G52750				down			NA	NA	17.8142	14.9037	4.99566	0.568636	5.11695	6.21449	NA	NA
AT1G52780				up			20.2244	24.2751	13.0856	16.6701	7.83547	20.0253	5.39446	5.69593	9.26459	9.99829
AT1G52820					down		NA	NA	3.79045	6.59807	NA	NA	13.4532	2.28805	NA	NA
AT1G52827				up			9.85495	7.42134	NA	NA	20.4636	55.2106	24.4328	20.734	15.9397	8.78184
AT1G52855				up			5.48658	6.85828	NA	NA	1.90914	5.58647	NA	NA	NA	NA
AT1G52870	Core_down	down		down			451.759	159.644	11.0141	9.37264	103.431	42.9999	118.354	84.3343	28.5616	19.1019
AT1G52880				down			23.3955	20.8298	5.8816	7.34045	8.0323	3.80113	6.11578	3.24545	8.51682	4.40021
AT1G52890	Core_up	up		up			4.42512	20.8845	NA	NA	3.43749	14.9972	NA	NA	5.12476	6.69559
AT1G52930		up					12.9213	31.3169	28.1412	27.448	58.3843	31.2559	41.1774	32.6568	33.4217	25.5673
AT1G53060	Core_up			up		up	NA	NA	NA	NA	2.42295	17.8596	NA	NA	1.82343	6.97183
AT1G53080	Core_up			up		up	NA	NA	NA	NA	0.737273	10.7608	NA	NA	0.437273	18.43
AT1G53090				down			36.2672	18.5483	5.04187	4.05504	12.4637	2.66453	7.99071	5.69593	6.40151	6.3748
AT1G53110	Core_up			up		up	5.85003	8.41404	NA	NA	2.76359	6.15854	NA	NA	2.54636	5.89894
AT1G53160					up		8.29315	8.96722	NA	NA	NA	NA	3.26712	9.06177	NA	NA
AT1G53170						up	30.4368	60.7281	NA	NA	6.89227	5.80818	NA	NA	3.70888	10.8318
AT1G53230	Core_down	down		down			56.7303	23.4695	NA	NA	17.4255	8.16405	9.09689	10.3053	6.19838	3.97354
AT1G53300		down					20.2334	8.90706	24.5516	23.6399	22.5778	11.9065	9.79769	11.036	16.482	26.9463
AT1G53320	Core_up			up	up		24.4239	31.907	78.1289	63.3733	23.8703	52.211	21.9746	49.3648	41.2633	37.8355
AT1G53380				up			14.0057	12.1784	18.3138	24.5017	16.828	38.8868	9.5695	11.3934	13.3582	22.0819
AT1G53390				up			18.2144	28.8176	10.8361	16.5128	8.76937	30.835	6.00229	9.60864	12.9145	16.7772
AT1G53430	Core_up	up		up		up	21.6717	74.6055	28.2647	45.6611	16.2503	135.452	18.1916	20.7064	23.22	74.5097
AT1G53440	Core_up	up		up		up	24.7396	62.8962	14.4998	26.4718	15.2826	38.7569	12.7462	22.4403	29.4882	81.4425
AT1G53470				down			NA	NA	6.52196	4.51591	6.58228	2.76953	NA	NA	NA	NA
AT1G53480					down		NA	NA	NA	NA	NA	NA	17.6988	0.283554	NA	NA
AT1G53520		down					15.1816	6.92455	NA	NA	23.2109	15.8109	38.1137	33.0367	31.0044	23.8835
AT1G53540				down			NA	NA	NA	NA	23.5677	2.59567	NA	NA	NA	NA
AT1G53542				down			NA	NA	NA	NA	17.2364	8.26533	15.2619	9.7593	NA	NA
AT1G53610			up				NA	NA	5.55289	20.1324	NA	NA	NA	NA	NA	NA
AT1G53625	Core_up	up	up	up		up	2.31524	27.4686	4.32442	40.9025	0.843636	361.63	7.64675	7.46427	1.49859	141.451
AT1G53633				up			NA	NA	21.1014	28.0154	1.47798	20.5429	NA	NA	3.96125	7.80315
AT1G53635			up		down		NA	NA	5.02952	12.5241	NA	NA	7.52	1.46909	NA	NA
AT1G53640			up				NA	NA	2.18002	5.04037	NA	NA	NA	NA	NA	NA
AT1G53645		up					9.47626	22.1298	12.2657	12.0481	24.0658	22.0015	14.1234	11.6528	24.1825	18.7415
AT1G53680					down		5.7725	3.39909	25.4574	16.828	6.27105	3.53092	9.41726	3.69487	NA	NA
AT1G53700		up					1.66722	6.80728	NA	NA	3.25722	6.51909	NA	NA	NA	NA
AT1G53730				down			9.88976	5.53859	36.6622	33.0417	37.5734	13.9153	28.4678	25.1456	28.1534	30.0953
AT1G53760		up					6.83396	25.3343	15.9494	16.1988	17.4948	25.4691	13.1865	12.928	19.0451	13.1363
AT1G53770				up			5.39409	6.80728	9.84254	10.3473	5.36275	11.2982	6.3781	9.02682	6.76545	6.97183
AT1G53785					up		26.5828	21.7246	32.4659	33.16	12.1188	11.1802	4.73	12.4439	19.6901	13.7998
AT1G53800	Core_down	down		down			33.9663	14.5568	7.38092	6.75316	31.31	9.26996	29.0959	25.0506	27.5574	21.8764
AT1G53840		down					51.1967	19.5808	37.8237	42.3633	37.1263	30.1148	25.2397	40.1341	49.2474	69.6696
AT1G53870					up		40.5466	28.3985	NA	NA	18.2589	19.7933	4.53839	22.3569	8.48844	4.45773
AT1G53920				up			5.36777	4.21182	11.7965	11.9943	10.3592	39.2807	6.31552	9.46838	6.75818	9.71148
AT1G53950			up				NA	NA	2.38455	8.35937	NA	NA	NA	NA	NA	NA
AT1G53970			up				NA	NA	0.771818	6.52818	NA	NA	NA	NA	NA	NA
AT1G53980	Core_up	up	up	up			0	5.51413	2.7284	16.1519	0.286345	10.3513	NA	NA	NA	NA
AT1G53990	Core_up		up	up			NA	NA	4.90578	24.0516	0.255462	13.576	NA	NA	NA	NA
AT1G54000	Core_up	up			up		0.42706	5.57061	507.252	538.287	88.8914	117.711	51.0481	164.736	155.436	126.405
AT1G54010		up		down	up		5.2735	14.726	48.2601	82.4858	177.638	72.4124	57.5739	352.366	114.708	79.8327
AT1G54020					up		5.9917	4.9781	NA	NA	NA	NA	0.38	37.7941	NA	NA
AT1G54030					up		42.5051	67.8903	150.41	124.848	62.3669	54.7572	39.075	123.542	84.471	74.1844
AT1G54040		down			up		39.3677	11.4228	NA	NA	NA	NA	3.5727	17.5755	NA	NA
AT1G54050	Core_down	down		down		down	6.90941	2.68087	NA	NA	10.0518	2.59567	16.7967	24.8674	5.35859	2.34905
AT1G54090				up			14.4551	28.6344	21.7246	22.0693	13.4245	27.5838	11.7912	11.9336	12.1956	18.4823
AT1G54100	Core_up	up			up		27.2178	71.0895	171.794	207.37	144.226	147.318	52.65	172.96	180.953	165.827
AT1G54115				up			15.4416	18.3777	15.4969	17.8028	10.9327	29.5406	8.51663	10.6172	9.48042	9.4855
AT1G54120				down			4.1256	5.24066	13.9396	9.62961	8.39138	0.844058	11.7739	8.08609	NA	NA
AT1G54350	Core_down	down		down			51.8913	23.1917	5.46722	4.28182	30.9652	14.1391	40.298	32.1457	25.1835	19.6958
AT1G54385				down			NA	NA	NA	NA	8.28913	3.60161	8.86679	5.3799	NA	NA
AT1G54500	Core_down	down		down			222.702	74.1668	18.6974	10.9064	167.108	50.2037	156.011	130.288	122.911	82.5737
AT1G54530						down	NA	NA	7.70706	6.97663	NA	NA	NA	NA	6.92409	1.91497
AT1G54540					down		NA	NA	29.3117	35.3778	NA	NA	10.9983	3.95436	NA	NA
AT1G54660				up			NA	NA	19.2427	16.9578	2.54592	5.43182	11.5752	7.59015	6.34455	5.38683
AT1G54730	Core_down	down		down			20.331	8.36838	19.9031	16.4269	14.0048	6.59197	17.2013	21.4427	12.9504	9.18211
AT1G54780	Core_down	down	down	down			570.509	227.707	6.11438	2.7677	309.408	129.121	296.321	282.162	218.687	152.696
AT1G54820	Core_down	down		down			26.594	4.35291	NA	NA	10.8453	1.73445	28.0829	28.0075	7.53	6.51571
AT1G54960		up					2.31524	8.14311	NA	NA	NA	NA	NA	NA	NA	NA
AT1G54970	Core_down		down	down			NA	NA	43.464	16.9054	37.1263	17.3283	NA	NA	56.4147	63.8603
AT1G55010					up		NA	NA	NA	NA	10.6436	12.6764	2.89988	6.9443	6.28655	12.4629
AT1G55020	Core_up			up	up		7.72205	8.39909	123.373	245.651	15.1607	45.3434	20.3373	59.8552	42.0041	44.2822
AT1G55040		up					2.58455	5.37187	NA	NA	NA	NA	NA	NA	NA	NA
AT1G55110				up			37.3078	54.8466	9.64728	12.2834	10.2934	24.9141	14.1148	20.6396	11.3123	18.6694
AT1G55260	Core_down	down		down			46.2817	8.94192	NA	NA	42.5327	14.3033	60.0667	91.092	38.364	23.205
AT1G55320		down					11.1227	4.15718	22.1124	17.7063	6.75706	7.74868	8.58221	7.69954	7.57451	6.28818
AT1G55330	Core_down	down		down			37.7686	9.98004	246.331	195.22	164.879	46.6038	223.022	172.057	180.241	140.104
AT1G55340				down			27.6728	13.8914	18.4999	17.6431	30.6018	12.917	48.1515	33.9755	21.8187	18.7327
AT1G55360	Core_down	down		down			65.8444	21.5724	57.9146	51.0863	62.6353	24.7095	60.721	60.3895	57.7178	42.817
AT1G55365	Core_up			up		up	NA	NA	4.10631	5.125	1.86021	11.3312	NA	NA	1.49859	6.22682
AT1G55370	Core_down	down		down			21.2727	6.24545	NA	NA	19.9101	5.03701	28.8986	23.5451	18.8985	10.9206
AT1G55450	Core_up	up	up	up		up	122.045	482.185	30.1798	190.157	43.5747	1428.56	18.9757	37.9264	51.1967	655.198
AT1G55460						up	23.86	23.0924	16.6165	18.8506	21.8802	32.5826	10.1259	11.0146	12.5514	31.0016
AT1G55480		down					301.403	116.811	NA	NA	154.045	86.1757	202.215	159.252	95.2312	74.5717
AT1G55490				down			216.232	123.016	25.6748	20.1185	306.057	145.503	318.208	289.041	363.233	295.131
AT1G55500		up					21.033	45.1787	14.6773	13.9592	14.1983	21.5582	14.35	10.6172	20.411	14.3753
AT1G55675		down					26.3693	12.0665	8.43023	7.70042	10.8298	7.80701	19.2375	17.5619	11.8177	11.1025
AT1G55805				down			24.1381	15.6464	23.3261	24.8179	41.919	19.2083	54.6718	49.4618	35.927	22.4753
AT1G55820		up					4.34275	10.5675	7.55964	6.42357	6.90941	7.69545	8.46853	7.48498	7.80065	5.6814
AT1G55850		up					63.8751	181.947	79.1452	138.416	36.8641	51.1612	22.129	22.5008	37.9633	39.2419
AT1G55920	Core_up	up		up			46.7981	134.715	90.8966	127.632	52.9552	224.496	27.138	24.0752	54.8554	61.1059
AT1G55960	Core_down	down		down			202.145	53.4069	16.3613	17.9362	125.584	15.3231	91.3706	51.8806	19.1093	13.4495
AT1G55970				up			5.3388	4.09903	NA	NA	2.53385	9.51818	NA	NA	NA	NA
AT1G55990						up	NA	NA	143.299	147.185	NA	NA	NA	NA	3.02106	10.9708
AT1G56060	Core_up	up		up		up	1.45234	60.0623	NA	NA	0.757166	60.0623	NA	NA	0.422124	85.9958
AT1G56110		up		down			31.0981	95.9346	110.139	99.6008	146.91	61.2416	79.501	61.9948	84.9265	72.3733
AT1G56120		down					33.5997	15.6827	NA	NA	NA	NA	NA	NA	NA	NA
AT1G56130	Core_up	up		up			1.72064	6.14046	NA	NA	0.798681	6.83983	NA	NA	NA	NA
AT1G56140	Core_up	up		up		up	8.49178	34.6894	36.9396	63.7392	8.9112	90.3048	12.3984	12.9747	12.6693	46.5847
AT1G56145	Core_up	up		up			3.34448	11.4688	29.2559	40.0793	5.64582	16.3307	8.69822	9.51879	8.05165	11.4928
AT1G56150	Core_up				up	up	16.524	13.1299	NA	NA	5.97492	4.58	2.13829	10.7042	3.30318	6.89884
AT1G56170	Core_down			down		down	15.5259	8.03385	NA	NA	9.87459	2.89215	19.0742	14.329	7.01955	3.37283
AT1G56220				down			148.935	160.66	609.501	487.27	195.538	82.7335	235.698	313.989	267.827	159.702
AT1G56240	Core_up	up		up		up	3.56818	78.2593	NA	NA	1.59909	186.013	NA	NA	0.892727	194.848
AT1G56250	Core_up	up		up		up	1.86528	32.6049	NA	NA	0.750441	87.4401	NA	NA	0.459091	175.649
AT1G56300	Core_up	up		up			2.86714	5.91	28.5027	27.4938	5.32308	48.8905	NA	NA	48.9932	61.6067
AT1G56340		up					85.4783	172.385	219.948	225.495	184.779	215.166	159.252	183.887	226.671	193.822
AT1G56510						up	35.2861	31.4807	NA	NA	7.17409	8.39646	8.84427	7.60358	2.82455	46.0549
AT1G56520						up	10.3049	8.8856	NA	NA	NA	NA	NA	NA	2.09721	12.3736
AT1G56540						up	NA	NA	NA	NA	NA	NA	NA	NA	0.382308	6.02002
AT1G56580		down					132.796	54.157	88.4614	111.746	287.872	197.717	134.715	215.216	171.981	122.522
AT1G56600		down					18.2333	5.85682	NA	NA	NA	NA	NA	NA	NA	NA
AT1G56650		down			up		48.4025	15.8297	NA	NA	NA	NA	2.90466	8.27143	NA	NA
AT1G56660	Core_up			up		up	22.7892	13.1587	45.0515	57.6494	13.6275	35.1103	65.3236	43.9963	7.14182	41.7685
AT1G56670		down					8.85713	3.15535	NA	NA	NA	NA	6.4122	3.8965	NA	NA
AT1G56680				up			NA	NA	14.8464	15.9004	5.14709	11.5167	6.64786	6.22596	9.14722	9.04364
AT1G56720				down			NA	NA	11.441	9.62081	9.59183	1.87	14.4425	16.9385	7.18773	7.6027
AT1G57560		up					1.63364	5.93385	16.4127	9.53102	4.42636	6.43636	NA	NA	4.93273	5.01364
AT1G57590	Core_down	down		down	down		7.28518	3.17876	5.93273	3.18682	8.11063	1.85687	8.77557	2.53256	NA	NA
AT1G57610		up					30.0362	81.0155	9.32735	9.23641	21.2846	35.6174	14.6444	10.6556	10.4229	9.22
AT1G57630	Core_up	up	up	up		up	4.42512	242.217	0.320046	18.5188	0.811818	192.532	NA	NA	0.237273	21.2704
AT1G57700				up			NA	NA	4.88046	5.75502	4.28103	11.5886	NA	NA	3.45644	6.92455
AT1G57790				down			7.98102	5.55399	NA	NA	5.17273	1.65636	NA	NA	NA	NA
AT1G57990	Core_up	up	up	up		up	22.312	157.971	22.2407	68.4839	33.017	559.457	15.6845	29.0025	24.6053	745.393
AT1G58200					up		21.9241	20.1418	10.1492	10.1736	15.8318	19.2471	14.1945	59.1474	19.2085	16.3307
AT1G58225	Core_up			up		up	5.54	7.10048	NA	NA	0.186364	5.90233	NA	NA	0.270909	5.40679
AT1G58270					up		7.24706	4.67	226.671	139.886	50.1033	31.0726	104.052	239.979	58.06	55.1435
AT1G58280	Core_down	down		down			31.4331	13.8335	15.1363	17.1026	16.2969	7.71712	23.228	11.8918	28.9702	21.7345
AT1G58290	Core_down	down		down			364.96	113.681	33.1432	33.6777	453.14	118.667	208.879	249.199	148.983	145.203
AT1G58320			up				NA	NA	7.98005	35.001	NA	NA	10.9257	14.9352	NA	NA
AT1G58340		up					0.916364	5.83771	6.28196	4.82545	6.72914	12.3487	NA	NA	NA	NA
AT1G58400	Core_up			up		up	NA	NA	7.3304	7.55318	2.56546	7.2903	NA	NA	2.99013	6.27136
AT1G58420	Core_up	up	up	up		up	4.72182	15.0936	1.15545	5.40632	1.51283	30.0706	NA	NA	1.26976	231.716
AT1G58520	Core_down	down		down	down		96.7114	19.8483	NA	NA	10.0155	2.02091	19.8975	7.71802	NA	NA
AT1G58561				up			11.7908	14.5914	NA	NA	2.261	8.06378	NA	NA	NA	NA
AT1G58590				up			20.3506	38.4488	4.14322	5.47636	7.10178	26.8418	10.4476	7.3135	8.32182	5.57461
AT1G58807						up	90.2605	57.5941	NA	NA	43.1062	55.549	35.1735	46.0417	18.4312	46.3371
AT1G58889				up			NA	NA	NA	NA	0.604992	30.3351	NA	NA	NA	NA
AT1G59218		down					75.1297	34.2691	NA	NA	17.0034	23.447	40.7059	23.4258	5.75545	4.38493
AT1G59580				up			24.9474	18.7197	59.9769	59.3755	16.7457	35.9225	19.1547	17.992	26.0107	27.659
AT1G59590	Core_up	up		up		up	5.35384	13.5257	45.6171	61.98	4.32837	32.515	6.10215	10.5166	2.55476	123.794
AT1G59620						up	14.2784	15.6827	NA	NA	NA	NA	NA	NA	1.13455	5.78237
AT1G59700				down			69.0124	61.4925	NA	NA	37.8355	10.2593	20.7932	33.67	24.7095	16.6529
AT1G59730					up		NA	NA	6.97091	9.37264	NA	NA	2.47192	11.882	4.38182	8.42864
AT1G59740	Core_up			up		up	NA	NA	6.3155	5.20091	6.85591	21.0916	NA	NA	3.01253	18.5123
AT1G59820	Core_up			up		up	12.7188	18.8506	12.9744	15.7635	8.21245	23.8703	7.88334	8.19545	9.07517	19.4989
AT1G59840		down					23.9832	10.2934	NA	NA	15.648	11.9065	22.9608	25.4047	13.4186	11.2416
AT1G59850				up			NA	NA	NA	NA	3.18273	7.17567	NA	NA	5.99654	7.50723
AT1G59860	Core_up	up		up		up	1.93908	5.66604	NA	NA	4.94782	22.9864	NA	NA	1.82894	6.68642
AT1G59865	Core_up	up		up		up	1.17605	5.12634	NA	NA	0.378127	20.9224	NA	NA	0.437273	7.45818
AT1G59870	Core_up	up	up	up	up	up	327.692	961.682	197.349	493.549	109.354	1761.32	18.54	64.6433	232.987	1256.15
AT1G59910	Core_up			up		up	8.93946	13.4862	13.2942	15.9696	7.32283	42.9181	4.11585	5.10894	9.29863	123.608
AT1G59950		up					1.24277	95.7637	NA	NA	NA	NA	NA	NA	NA	NA
AT1G59960		up					19.5003	53.2848	58.4168	61.4809	34.3811	38.3301	24.5031	25.5	43.5051	41.528
AT1G59970	Core_up	up		up			9.08288	20.5651	14.2607	13.2714	5.98819	12.8269	5.00797	4.28618	8.235	11.8846
AT1G60000	Core_down	down		down			135.105	62.9268	8.04702	4.93818	121.827	17.2027	88.5668	90.8996	63.4408	36.0077
AT1G60010	Core_down	down		down			87.7227	37.694	19.9629	16.7141	62.1431	13.2261	38.6595	57.2499	56.0951	37.3257
AT1G60130				up			NA	NA	NA	NA	1.12909	5.51078	NA	NA	NA	NA
AT1G60160	Core_down	down		down			16.5838	5.71905	NA	NA	16.5897	5.27909	10.7247	15.215	20.4888	19.2198
AT1G60190		down					17.2745	7.08747	NA	NA	NA	NA	NA	NA	NA	NA
AT1G60260		down			up		45.3852	18.2436	NA	NA	NA	NA	14.2304	57.0791	10.1239	6.59197
AT1G60270		down			up		17.3505	4.28161	11.6478	9.77227	5.27909	3.82644	18.1483	51.0059	7.08533	7.6896
AT1G60440	Core_up	up		up			20.3913	47.6664	15.7277	14.8136	14.5923	38.1851	15.237	15.1979	11.4622	10.5417
AT1G60545				up			4.99387	5.20264	6.82724	5.5124	2.36727	5.23537	5.11695	5.04693	NA	NA
AT1G60550	Core_down	down		down			64.383	25.0786	9.17898	6.72203	101.09	22.0324	78.8097	78.4064	41.207	24.9828
AT1G60590	Core_down	down		down			12.2032	3.07909	NA	NA	9.02091	0.137273	17.6657	9.30626	NA	NA
AT1G60600	Core_down	down		down			19.2661	9.2792	NA	NA	24.7031	10.2696	37.9264	30.8961	17.8609	10.6929
AT1G60620						down	7.80065	11.8165	7.29191	7.94144	7.94364	8.00524	7.34949	6.46677	6.6246	2.95282
AT1G60640		up		down			15.6032	35.0107	18.8964	18.7936	32.4597	14.7745	37.1931	20.9204	19.7655	17.9315
AT1G60660				down			24.0637	17.7273	24.6478	22.9781	26.3003	11.2982	36.7657	27.7604	26.5173	15.4725
AT1G60690	Core_down	down		down			16.2909	6.38909	NA	NA	7.58566	2.92028	18.3149	10.4097	5.82537	3.92419
AT1G60730	Core_up	up		up			17.3244	155.163	73.6877	132.485	42.056	196.327	32.8446	44.6764	30.3936	33.2116
AT1G60750	Core_up	up	up				0.307273	6.07784	23.174	48.4609	NA	NA	10.0392	5.07708	NA	NA
AT1G60790	Core_down	down		down			15.147	6.07784	5.8816	5.39227	8.50996	3.97354	9.65943	8.32098	8.17428	5.62017
AT1G60800	Core_down	down		down			45.276	13.0513	17.0463	15.5582	24.9245	8.26533	32.1165	25.7697	16.1365	12.1407
AT1G60850		up					7.26794	23.5868	11.4019	10.3135	15.675	10.984	10.9776	8.65663	13.3865	11.1691
AT1G60870				down			62.4631	37.4041	13.8276	14.5808	50.6341	20.1695	35.0718	33.7028	69.7419	40.1807
AT1G60950				down			1558.67	1101.79	64.5191	36.9753	2581.04	1271.87	2002.21	1489.87	2100.57	1357.31
AT1G60989		down					31.9524	15.9118	155.859	140.889	22.9624	16.1925	36.8643	40.0844	73.8434	50.2648
AT1G61065					up		NA	NA	NA	NA	NA	NA	4.18281	14.4564	NA	NA
AT1G61120	Core_up	up			up		3.56818	29.5652	NA	NA	NA	NA	0.0754545	9.14649	NA	NA
AT1G61140	Core_up			up		up	10.6657	16.5838	13.2459	14.2526	8.11063	22.0866	5.80618	6.22596	6.39141	17.3224
AT1G61180				up			13.0648	11.1063	7.47591	7.57561	5.62455	13.2541	8.17606	7.66845	7.86716	7.15638
AT1G61190				down			98.2802	94.5887	NA	NA	34.6306	14.6718	29.0521	28.4914	24.0965	20.327
AT1G61250	Core_up	up		up			69.8698	219.948	124.848	160.058	50.7728	189.955	65.2637	63.2824	45.1929	67.2217
AT1G61255				up			NA	NA	NA	NA	6.45162	21.8934	NA	NA	NA	NA
AT1G61260						up	6.70863	12.4582	NA	NA	4.46954	7.37482	NA	NA	5.14275	16.4143
AT1G61300				down			53.4497	30.3351	NA	NA	8.81474	1.78636	18.4343	13.6476	NA	NA
AT1G61340	Core_up			up		up	16.4019	22.7698	NA	NA	2.933	15.3231	NA	NA	2.66544	158.106
AT1G61360	Core_up	up	up	up		up	8.70204	44.2238	27.0186	64.0527	5.87227	136.042	4.27795	6.3841	6.34455	145.083
AT1G61370	Core_up	up		up		up	1.97364	15.2982	4.3747	5.6501	3.48322	28.3958	NA	NA	2.3376	17.9626
AT1G61380	Core_up			up		up	32.9292	60.4566	NA	NA	25.8286	88.8635	NA	NA	13.3177	40.4646
AT1G61400				up			NA	NA	NA	NA	1.4034	9.90719	NA	NA	NA	NA
AT1G61415				up			NA	NA	NA	NA	0.737273	8.87466	NA	NA	NA	NA
AT1G61420	Core_up	up	up	up		up	2.9435	11.1307	1.89838	6.69559	1.04004	17.6967	NA	NA	1.20091	7.34324
AT1G61430				up			5.7391	10.7608	NA	NA	2.16747	20.0772	NA	NA	NA	NA
AT1G61460						up	NA	NA	NA	NA	NA	NA	NA	NA	0.789091	5.27402
AT1G61470						up	NA	NA	NA	NA	NA	NA	NA	NA	0.270909	57.8835
AT1G61520			down				2452.54	2000.41	17.7273	7.45045	2209.17	1357.31	2454.08	2583.57	2452.54	2209.17
AT1G61550				up			NA	NA	NA	NA	0.0689803	5.41554	NA	NA	NA	NA
AT1G61560	Core_up	up	up	up		up	2.24588	22.9921	34.34	115.492	1.0936	144.226	6.09455	6.57901	3.33626	106.628
AT1G61570		up					41.8243	98.4227	63.0791	58.0263	100.081	56.1704	122.343	88.624	77.0188	41.6837
AT1G61600						down	6.84397	3.99515	7.11249	6.48403	NA	NA	NA	NA	5.21411	2.40568
AT1G61640	Core_up	up		up			6.05091	24.8304	5.00727	4.53003	6.72914	16.9164	NA	NA	5.80909	5.8816
AT1G61660				up			30.4685	37.2273	25.6404	22.2746	11.6683	29.5541	14.8734	18.6388	12.3928	24.0614
AT1G61690				up			10.5878	15.9009	12.4976	13.3617	10.5224	22.3528	7.94543	9.65814	12.12	10.6825
AT1G61740	Core_down			down		down	142.269	118.323	107.553	125.525	153.158	45.5773	82.0508	86.1898	63.0692	30.6451
AT1G61800	Core_up	up		up			13.5566	234.649	NA	NA	5.49039	27.5311	NA	NA	12.4609	17.6986
AT1G61810	Core_up	up		up			0.206364	13.6373	7.26645	4.63429	1.52524	8.73023	NA	NA	NA	NA
AT1G61820	Core_up			up		up	NA	NA	41.207	47.3934	9.16865	33.3656	12.2749	22.6885	12.8491	29.3248
AT1G61870		up					13.3891	29.2097	18.3884	21.3389	32.2475	21.8403	13.9139	10.5787	18.495	17.4269
AT1G61890	Core_up				up	up	41.4623	48.3962	39.1791	27.5857	16.3657	14.4105	14.4754	48.5339	8.37482	96.77
AT1G61900				down			15.0946	8.24136	12.8767	11.1945	21.5288	9.34428	15.814	21.1432	12.2997	14.9051
AT1G62045		up					4.1256	12.1727	10.5282	8.18777	5.45738	8.24091	6.74466	6.9443	NA	NA
AT1G62180					down		591.979	471.532	37.8518	42.2829	161.455	139.791	65.9474	18.699	82.2853	53.1608
AT1G62200		up					19.7406	51.9632	27.4447	33.2468	9.59183	13.2372	14.8854	18.8543	23.1197	19.6345
AT1G62250		down					120.581	48.7959	5.43178	5.30923	24.5749	12.638	45.1823	31.0138	6.43159	7.98013
AT1G62300	Core_up	up		up		up	10.8429	102.999	46.6868	70.3456	19.2496	205.205	6.3781	9.80594	19.0068	119.709
AT1G62305	Core_up	up		up			4.72182	13.3359	6.05273	7.05839	5.50952	28.4575	6.09455	5.19742	5.35859	7.41729
AT1G62310				up			15.2382	12.4263	8.75821	9.45452	4.10679	9.26996	NA	NA	8.654	8.63993
AT1G62350		up					3.82045	7.98615	NA	NA	NA	NA	NA	NA	NA	NA
AT1G62370				down			5.32421	8.60366	38.5938	23.5087	15.9899	7.48812	5.40636	8.72378	17.3896	13.9495
AT1G62380		up					189.042	711.594	225.835	250.808	1798.63	1101.79	199.766	152.759	1444.14	1610.15
AT1G62420	Core_up	up		up			0.771818	5.91	NA	NA	4.28103	12.3223	NA	NA	10.4382	11.0555
AT1G62422	Core_up			up		up	30.0527	47.3249	22.3484	27.3641	13.6741	46.032	7.02672	10.602	10.3355	48.9146
AT1G62430				down			19.5357	13.4943	13.7004	12.9388	14.6773	6.52973	17.0102	25.3077	10.9708	13.4209
AT1G62440				down			NA	NA	NA	NA	13.8032	3.065	NA	NA	6.57306	9.97571
AT1G62500				down	up		NA	NA	NA	NA	28.8151	10.7982	10.3094	22.6531	23.0622	17.7524
AT1G62510	Core_down	down		down			12.1268	2.26021	9.04737	4.79821	399.824	193.611	52.1691	58.449	27.2734	32.7684
AT1G62560		down		down	up		63.7258	21.6382	NA	NA	13.4245	3.62182	8.64999	17.4941	10.1642	5.17038
AT1G62630	Core_down	down		down		down	24.6335	12.1061	NA	NA	6.12367	0.429091	NA	NA	5.22818	2.5571
AT1G62660		up		down	up		14.088	28.6132	341.498	240.978	51.0682	20.7181	50.9362	175.535	112.883	73.8084
AT1G62710	Core_down	down			down		19.9011	6.76545	NA	NA	NA	NA	9.64833	3.64131	9.02091	8.78979
AT1G62750	Core_down	down		down			507.252	210.29	29.0726	20.295	281.782	82.386	187.444	162.219	175.842	116.709
AT1G62770	Core_down		down	down			NA	NA	58.7388	26.9957	13.8583	4.82364	24.7698	26.3417	17.9523	10.1068
AT1G62790		up					20.1963	59.0994	173.409	188.249	98.15	109.556	62.7138	63.1228	120.69	95.4818
AT1G62800		down					8.13067	3.88696	67.5777	76.6021	11.7685	6.945	16.3484	20.9682	25.6584	19.0484
AT1G62840			up				NA	NA	2.65983	6.3667	NA	NA	NA	NA	NA	NA
AT1G62886					up		NA	NA	NA	NA	NA	NA	2.87345	7.24898	NA	NA
AT1G62960				down			54.5954	41.2998	8.7282	8.07081	49.6118	15.7909	36.6684	32.9319	17.3173	12.4188
AT1G63010		up					27.2038	58.2346	36.318	34.3504	23.6379	24.9224	15.5938	26.532	27.5104	31.3886
AT1G63090						up	32.7356	54.5333	7.6174	10.7737	18.8736	25.6051	16.0086	11.8381	15.7756	36.3505
AT1G63160		up					3.43636	7.82182	8.65764	7.64886	9.7303	6.85591	10.4872	8.29059	7.45091	5.23078
AT1G63240		down					7.00449	3.24253	NA	NA	5.43178	3.63283	5.57615	7.7516	6.38182	5.38683
AT1G63245	Core_up	up		up		up	0.956329	6.20362	11.8073	20.215	0.976364	12.9377	NA	NA	1.25187	14.4073
AT1G63260		down					6.72203	3.02907	NA	NA	11.2919	12.4637	21.3537	23.9891	7.89342	6.958
AT1G63350	Core_up			up		up	5.7391	9.80513	NA	NA	1.89657	16.8865	NA	NA	2.76644	13.2382
AT1G63360						up	36.9855	27.2129	NA	NA	11.5201	11.3093	6.07426	6.69653	7.57451	17.4727
AT1G63420				down			9.91717	5.02466	13.2459	11.1481	6.03707	2.72959	15.0303	16.5014	7.11249	7.01955
AT1G63500				up			17.0222	19.807	30.1458	28.8461	18.6502	94.1804	13.7592	14.0865	17.3896	29.9203
AT1G63530	Core_up			up		up	NA	NA	5.75346	7.01818	3.03413	20.6984	NA	NA	4.52373	10.7244
AT1G63560			up				NA	NA	0.338136	13.0024	NA	NA	NA	NA	NA	NA
AT1G63580		down	up				5.0454	1.50619	2.01273	10.1025	NA	NA	NA	NA	NA	NA
AT1G63680				down			20.5792	12.3028	6.54796	5.82077	29.52	9.78485	17.7858	17.8868	22.4262	15.6803
AT1G63720	Core_up	up		up		up	3.23864	24.565	14.6528	18.417	3.22909	32.5011	NA	NA	2.20091	26.7469
AT1G63740	Core_up			up		up	4.72182	5.62545	NA	NA	2.24364	8.23136	NA	NA	2.90455	11.8666
AT1G63750	Core_up			up		up	6.3017	8.49462	NA	NA	4.53672	28.0154	NA	NA	3.95091	43.323
AT1G63800	Core_down	down		down			84.3858	34.452	118.323	90.2845	56.4976	27.7549	76.428	74.7875	104.083	67.1265
AT1G63810				down			7.03698	13.9622	8.07017	7.22951	14.0428	5.51078	10.2772	7.13997	11.6084	9.76346
AT1G63820						up	NA	NA	NA	NA	NA	NA	NA	NA	0.804575	5.21979
AT1G63830	Core_up			up		up	44.4069	61.8008	30.251	30.1003	23.8084	94.5083	20.0426	16.8616	35.0325	92.7242
AT1G63840		up					13.2514	42.3866	53.8399	41.2691	12.0353	22.0731	8.71079	11.8512	14.5808	15.8554
AT1G63850				down			21.5724	11.0145	6.5654	5.64213	14.9123	7.09022	5.35497	7.38913	10.2841	9.99829
AT1G63860	Core_up			up		up	9.46285	15.1058	NA	NA	4.15186	12.3109	NA	NA	4.79891	47.6058
AT1G63900				down			23.42	23.5596	12.7629	11.3123	26.5529	11.7707	26.5672	28.5161	21.386	19.2198
AT1G63930				up			NA	NA	NA	NA	2.14715	5.35134	NA	NA	NA	NA
AT1G64060				up			6.95276	6.48239	29.2732	37.5734	7.09262	15.8675	6.13984	8.17606	8.30359	16.1613
AT1G64065	Core_up	up	up	up		up	5.9182	28.2615	2.21351	6.68642	1.62909	13.9645	NA	NA	1.01091	50.5032
AT1G64080						up	8.15995	5.02466	NA	NA	NA	NA	NA	NA	2.84314	6.07685
AT1G64150		down					28.6882	12.1643	NA	NA	20.8406	13.6871	36.2031	28.2444	16.9808	10.9606
AT1G64160	Core_up		up	up	up		NA	NA	2.61178	24.8893	1.5633	99.6548	0.843636	5.77153	4.94951	7.65316
AT1G64170				up			NA	NA	22.6702	32.8206	5.49828	50.8505	NA	NA	22.0603	23.438
AT1G64200					up		13.4998	10.6452	160.5	110.674	29.7759	15.2066	30.4629	197.461	43.4852	46.4198
AT1G64220				down			NA	NA	14.1641	10.6436	10.1642	3.36279	22.7443	12.9953	8.26102	11.4673
AT1G64280	Core_up			up		up	22.7665	25.5983	25.9648	27.9649	11.6518	42.1588	6.1813	8.60558	19.2617	43.1393
AT1G64355	Core_down	down		down			59.0663	18.7336	NA	NA	33.4718	13.0134	56.9006	48.2397	26.224	18.0132
AT1G64380		down	down	up		up	7.45727	3.05255	7.47591	1.83657	0.862727	9.21003	NA	NA	1.19273	15.062
AT1G64385				up			19.9873	33.0755	18.3884	19.8546	16.6197	38.6002	12.6967	17.0427	18.511	31.3966
AT1G64390	Core_down	down		down			49.9268	11.2573	49.5979	45.5773	27.19	12.1768	32.7548	17.4805	35.274	40.9901
AT1G64400	Core_up		up	up			38.1885	23.5175	6.01318	55.9845	10.2291	82.6572	13.0043	11.882	6.71839	11.8846
AT1G64405				up			NA	NA	15.595	24.0708	2.18655	5.09487	NA	NA	NA	NA
AT1G64430		down					50.5658	25.1367	9.70464	8.94848	31.8081	21.1101	31.3404	29.9143	26.0299	21.6741
AT1G64460				up			4.79741	5.92802	17.095	16.5592	7.69306	19.4107	8.90473	9.17722	13.7689	12.5033
AT1G64470				up			4.59993	6.67818	11.6653	12.2623	6.48545	14.2146	NA	NA	9.83595	10.7818
AT1G64500	Core_down			down		down	310.671	162.167	NA	NA	84.9828	6.15854	39.6536	30.8547	44.5188	16.3873
AT1G64510		down					293.66	124.527	20.9725	16.5128	305.135	195.834	412.155	336.426	271.814	182.911
AT1G64560				up			NA	NA	NA	NA	2.87047	21.9504	NA	NA	NA	NA
AT1G64561				up			NA	NA	NA	NA	2.751	14.3654	NA	NA	NA	NA
AT1G64600				down			3.52777	6.75316	6.08388	4.82096	8.30053	4.09845	10.2772	7.84783	5.67056	4.04636
AT1G64610	Core_up	up		up		up	5.6979	36.9047	8.37318	12.0772	3.28545	20.0134	NA	NA	4.62873	37.7867
AT1G64640	Core_down	down		down			11.4065	4.03018	33.4972	22.3265	40.7977	6.5433	16.2918	11.5155	27.8858	23.4035
AT1G64660					up		5.08092	9.82696	43.035	55.6523	16.604	31.2347	5.59528	53.7289	26.7387	21.1014
AT1G64680	Core_down	down		down			234.453	96.4491	NA	NA	104.28	44.4345	121.469	89.7595	73.8084	50.8567
AT1G64700	Core_up			up		up	3.98723	6.02744	5.47589	5.79555	2.87047	8.52102	NA	NA	3.69545	9.31717
AT1G64710	Core_up	up		up		up	58.4168	490.563	NA	NA	22.5313	88.0215	10.512	12.4634	26.4259	62.1953
AT1G64720				down			1010.06	509.997	153.571	107.179	688.176	301.959	475.861	736.492	619.526	546.832
AT1G64760		down				up	7.99485	3.29144	NA	NA	6.2142	10.0155	7.26636	4.5107	6.5963	20.411
AT1G64770	Core_down	down		down			161.679	45.9538	NA	NA	70.6441	26.7124	101.84	61.0036	33.2955	21.4645
AT1G64780	Core_down	down		down		down	140.104	26.3533	90.5077	88.2732	48.187	2.16178	27.0813	16.4565	22.3469	10.4757
AT1G64850				down			101.319	69.3347	64.0656	54.7572	102.543	43.9449	124.749	111.786	55.7688	45.5237
AT1G64860	Core_down	down		down			188.828	70.9278	9.2792	9.07855	135.043	19.725	110.883	88.8684	35.274	32.5672
AT1G64900				down			167.79	183.915	NA	NA	56.1782	6.25399	21.3895	40.9212	48.5283	26.1767
AT1G64950						down	74.7953	51.6492	22.897	22.8773	36.5076	26.7277	11.9055	13.1913	12.276	6.01018
AT1G64970	Core_down	down		down			93.1677	43.7391	NA	NA	12.3556	3.50909	23.367	24.411	5.88636	5.15956
AT1G64980						up	37.4448	24.5729	22.7698	21.6188	28.7687	21.2846	30.9594	19.9999	16.5744	45.8294
AT1G65010	Core_down	down		down			28.014	8.28177	15.8522	17.7758	22.0777	9.31717	9.97822	10.5242	18.3871	20.4283
AT1G65030		up					10.4745	24.7706	10.818	9.81818	28.499	14.76	17.5234	12.8961	17.5928	13.4691
AT1G65060	Core_down	down	down	down	down		46.8329	7.12313	14.1197	5.61297	10.2829	2.8164	11.4283	5.51587	7.43684	5.35503
AT1G65070	Core_down	down		down			18.271	8.52015	NA	NA	10.1173	3.86958	18.3476	13.5379	10.8884	7.98013
AT1G65190		down					201.893	100.045	NA	NA	18.7871	18.473	18.5635	13.2461	12.089	13.5741
AT1G65230	Core_down	down		down			205.742	59.592	NA	NA	56.8192	26.2671	93.7605	74.0761	37.0739	27.6147
AT1G65240				up			NA	NA	NA	NA	0.626276	9.47672	NA	NA	NA	NA
AT1G65295		down					43.4805	16.7772	12.814	15.05	33.4438	16.6833	44.9542	38.2393	20.9668	30.9418
AT1G65310	Core_down			down	down		NA	NA	82.6369	59.8268	17.9339	5.58647	16.846	4.33644	20.0732	32.0457
AT1G65320				down			21.3429	11.7055	14.6295	12.1939	12.4318	4.40255	9.29917	7.98012	10.5966	9.145
AT1G65390	Core_up	up		up	up	up	10.5396	22.6024	NA	NA	8.12842	166.363	1.69051	16.0644	4.97268	379.284
AT1G65481	Core_up		up	up			NA	NA	1.62273	5.58995	0.774577	11.0453	NA	NA	NA	NA
AT1G65484	Core_up		up			up	NA	NA	2.05773	9.51818	NA	NA	NA	NA	0.560909	11.905
AT1G65486	Core_up		up	up		up	106.595	89.4624	4.02362	8.94071	21.6214	89.3505	10.1471	20.0286	8.80901	99.204
AT1G65490		down				up	534.08	201.668	NA	NA	87.4951	58.1581	97.9257	58.1549	11.9711	112.158
AT1G65500	Core_up	up	up	up	up	up	14.8966	39.7505	1.26711	15.8091	27.4146	66.2195	2.86364	26.1861	10.206	32.9962
AT1G65510	Core_up			up	up	up	NA	NA	38.1212	54.2453	15.0837	34.9095	3.93634	8.49932	8.45406	45.2038
AT1G65520	Core_up	up		up			10.3261	24.3899	27.9696	39.2588	12.5399	30.8174	8.2519	8.18652	10.2934	14.7077
AT1G65570			down				NA	NA	7.03166	1.47687	NA	NA	NA	NA	NA	NA
AT1G65590				down			23.4667	12.5505	39.6173	25.1788	25.1852	7.91628	32.9076	41.4388	26.7387	18.43
AT1G65610				up			NA	NA	19.5204	25.2866	6.01273	26.6607	4.08198	6.19298	8.99805	15.8736
AT1G65690	Core_up	up	up	up		up	5.7391	50.6505	61.1653	178.885	3.23776	237.948	11.2124	7.64595	7.9805	45.5693
AT1G65730				up			NA	NA	NA	NA	5.14709	14.7135	NA	NA	NA	NA
AT1G65790						up	21.2936	15.0936	NA	NA	NA	NA	NA	NA	0.373695	11.0875
AT1G65800						up	94.2879	56.8328	NA	NA	9.65803	10.0504	7.05963	4.26461	10.9217	32.6111
AT1G65820		up					93.618	280.644	348.535	398.14	78.4239	129.034	182.629	241.747	130.89	111.583
AT1G65840		up					26.9415	57.962	151.611	114.208	43.6055	64.913	31.7011	21.255	61.1871	67.9087
AT1G65845	Core_up		up	up	up	up	28.1232	37.5434	229.289	484.058	74.7125	455.614	40.8122	145.401	24.918	78.1513
AT1G65860		down		down	up		34.1457	17.0051	NA	NA	15.8273	6.58013	7.36141	25.8769	10.8428	5.64521
AT1G65870	Core_down	down		down	down		30.6119	7.61273	NA	NA	11.8362	2.72959	6.76558	2.83231	NA	NA
AT1G65970		up					0.625446	118.987	1015.05	1488.33	137.287	105.632	58.2946	100.03	81.4057	49.6048
AT1G66090	Core_up	up		up		up	8.16937	47.8683	NA	NA	1.36251	67.4666	NA	NA	0.512727	324.39
AT1G66100					up		308.075	184.333	NA	NA	NA	NA	233.35	1966.83	NA	NA
AT1G66130	Core_down	down		down			58.2186	19.2686	NA	NA	38.0121	3.24437	26.9097	29.1332	14.7778	7.73727
AT1G66150	Core_down	down		down			28.6537	9.01943	18.412	14.3873	37.8355	10.8797	25.3226	23.2887	23.6918	22.0674
AT1G66160	Core_up	up	up	up		up	5.13364	17.9542	7.13549	28.5159	17.5394	103.024	4.47076	6.69653	7.73865	121.226
AT1G66180				down		up	27.8815	17.281	40.7221	40.3037	128.071	25.9781	28.444	27.8037	49.5062	115.616
AT1G66200				down			460.353	234.262	1865.65	2237.49	365.771	129.696	189.825	162.375	293.134	207.946
AT1G66270					up		NA	NA	389.027	322.684	146.76	129.331	95.31	258.14	217.515	190.858
AT1G66280					up		NA	NA	482.185	285.04	86.0643	90.067	56.6936	417.367	235.037	219.205
AT1G66330	Core_down	down		down			144.072	64.8361	15.4287	13.5351	71.5389	15.5177	88.34	66.8512	41.5427	26.6688
AT1G66340				up			18.14	20.9456	18.963	20.3787	13.8145	31.3726	9.87503	10.2889	13.305	16.8662
AT1G66345				up			NA	NA	NA	NA	2.18655	6.39995	NA	NA	NA	NA
AT1G66390		up					3.35799	14.1253	NA	NA	NA	NA	NA	NA	NA	NA
AT1G66400						up	4.1173	6.27105	9.95371	9.73455	5.89032	7.28331	NA	NA	2.31335	20.241
AT1G66480	Core_up	up		up		up	6.10501	23.0584	18.3633	25.8958	7.31574	111.792	NA	NA	8.19545	17.1431
AT1G66500	Core_up			up		up	5.00799	8.64833	5.8972	6.7063	3.17023	40.8344	5.49888	2.76157	1.45234	18.1663
AT1G66570		up					0.120909	6.50273	NA	NA	NA	NA	NA	NA	NA	NA
AT1G66580	Core_up	up		up			101.945	523.149	520.861	680.519	382.183	1152.67	510.392	409.397	488.787	488.787
AT1G66590	Core_up	up		up			9.96577	39.839	6.04727	6.49182	6.34455	19.5414	8.23687	4.7086	NA	NA
AT1G66600		up					0.703636	29.5652	NA	NA	NA	NA	NA	NA	NA	NA
AT1G66620		up					2.07275	6.8395	NA	NA	5.97492	6.95276	NA	NA	7.33497	6.34038
AT1G66680		up					21.1465	53.8926	47.8803	56.4976	33.6087	66.7544	38.9291	32.0006	37.7068	32.3697
AT1G66700	Core_up	up	up	up		up	1.31386	173.194	1.11893	128.311	0.195659	33.882	5.31387	5.55223	0.216364	5.02273
AT1G66725				up			146.264	116.209	92.5097	73.085	7.04275	20.1036	13.2876	8.71026	5.17739	5.8816
AT1G66760	Core_up	up			up		3.66131	8.95494	10.7823	10.0504	15.8165	26.5796	20.3764	136.564	15.2912	29.799
AT1G66780				up			NA	NA	NA	NA	0.389127	11.55	NA	NA	NA	NA
AT1G66800			down		up		NA	NA	72.4617	19.1362	NA	NA	4.40041	17.946	17.4837	18.1473
AT1G66820	Core_down	down		down		down	72.7161	33.5692	7.74149	7.40909	39.9914	15.9572	36.9096	26.8743	33.8523	13.6365
AT1G66830				up			NA	NA	NA	NA	0.540909	10.2468	NA	NA	NA	NA
AT1G66840	Core_down	down		down			46.0162	18.0278	NA	NA	12.1535	2.07768	9.14461	6.36972	NA	NA
AT1G66880	Core_up		up	up		up	28.5196	42.0291	8.60961	19.1165	3.88629	39.3517	NA	NA	7.16636	37.9676
AT1G66890	Core_down			down		down	23.4523	13.0376	15.3356	15.8091	16.4599	4.61278	18.258	17.8063	24.6685	8.84028
AT1G66910						up	18.51	12.9932	NA	NA	4.58686	6.78344	5.2324	4.79057	4.18451	11.2755
AT1G66920				up			14.205	24.2022	NA	NA	17.8564	57.7528	NA	NA	6.13881	11.1777
AT1G66970				down			276.8	142.409	NA	NA	35.6675	14.5964	45.6241	35.1676	25.0551	28.648
AT1G66980				down			43.356	22.1511	NA	NA	9.33909	3.45471	6.68778	10.7244	12.3128	13.6976
AT1G67025				up			NA	NA	NA	NA	0.774577	6.00176	NA	NA	NA	NA
AT1G67060	Core_up			up		up	10.1973	17.3297	23.4779	29.2707	12.6345	55.5273	27.2659	28.9766	10.4229	44.7197
AT1G67070					up		14.298	7.86623	3.79045	6.83835	4.22818	6.64727	2.33806	16.6309	NA	NA
AT1G67090			down				12742.6	12742.6	75.032	33.6975	12742.6	12742.6	12742.6	12742.6	12742.6	12742.6
AT1G67120				down			3.09043	5.38971	NA	NA	5.36275	2.5056	NA	NA	NA	NA
AT1G67148	Core_up		up	up			NA	NA	25.1389	61.0916	5.19711	16.8329	7.94543	7.17406	10.4845	12.5406
AT1G67190				up			9.19924	10.7862	9.2792	10.3738	5.59467	15.7345	5.83675	6.53452	5.40106	3.61325
AT1G67330				down			13.0539	7.13339	41.0533	32.4147	35.1211	15.4628	8.3821	10.4646	20.8483	17.0386
AT1G67440				down			24.7805	12.5574	5.1344	4.94828	12.7764	4.83546	14.9792	10.3484	6.67818	3.81315
AT1G67470	Core_up			up		up	14.9589	20.9746	NA	NA	5.38315	26.764	NA	NA	2.98026	49.3246
AT1G67480		down					72.7929	30.8463	100.988	130.808	70.0448	62.2205	61.0738	73.5727	35.8722	32.8817
AT1G67510				up			5.05452	2.93341	NA	NA	3.1544	8.37318	NA	NA	3.62452	6.83396
AT1G67520	Core_up	up	up	up		up	1.15563	6.16723	1.95234	7.92682	1.57545	19.2723	NA	NA	1.79112	13.612
AT1G67530						up	9.50328	8.78183	9.00323	9.25028	6.946	11.15	5.57615	6.92548	5.78367	13.2075
AT1G67560					up		15.5893	8.7711	21.8853	22.7892	11.753	15.8871	4.69226	10.4389	19.8216	23.605
AT1G67570				up			NA	NA	NA	NA	2.53385	5.51078	NA	NA	NA	NA
AT1G67590	Core_down	down		down			14.1393	5.42375	6.64835	5.76371	20.1652	5.01481	17.3771	11.9028	21.2589	13.3401
AT1G67630				down			2.75042	5.25001	NA	NA	6.02624	2.70292	NA	NA	6.22739	4.33086
AT1G67650		up					3.05273	6.12909	NA	NA	NA	NA	NA	NA	NA	NA
AT1G67700		down					313.588	125.202	15.7533	12.3141	191.743	129.817	260.621	244.254	205.205	124.634
AT1G67740	Core_down		down	down			1070.79	768.048	7.9322	3.8264	1052.22	381.229	504.9	583.628	841.67	664.367
AT1G67750	Core_down	down		down	down		5.41759	1.91316	16.4503	13.9269	9.57609	2.87627	15.3347	5.54108	11.599	8.53364
AT1G67792				up			5.22285	4.85091	NA	NA	2.82758	8.655	4.32281	5.07708	NA	NA
AT1G67800	Core_up	up		up		up	17.3896	35.5544	44.3652	63.7392	5.58045	28.6606	13.9245	12.6711	9.18769	21.5236
AT1G67810	Core_up	up		up		up	10.8246	271.814	78.737	132.897	2.46	81.1888	5.25633	4.93199	11.5584	84.6773
AT1G67830				down			8.76795	4.69251	NA	NA	15.2982	6.76495	19.1547	28.7513	11.0801	8.13182
AT1G67840	Core_down	down		down			61.1059	29.9132	7.90955	6.59807	27.803	8.86192	28.6924	28.7712	18.9695	11.3405
AT1G67850	Core_up			up		up	15.0376	26.7066	3.52364	5.56898	5.18615	20.994	5.97557	6.80727	3.26487	6.71978
AT1G67856	Core_up			up		up	NA	NA	NA	NA	0.378127	7.30307	NA	NA	0	5.59273
AT1G67880						up	10.9706	10.9568	8.9184	10.2458	7.02653	7.54887	8.48009	7.27758	5.48909	58.5753
AT1G67900				down			29.893	17.8282	8.97525	7.29788	13.5741	5.75208	20.9503	35.3107	15.8338	15.2101
AT1G67910	Core_down			down		down	10.3459	6.44342	10.8681	7.40909	15.8273	7.61008	18.9439	14.0443	12.8332	4.52794
AT1G67920	Core_up	up		up		up	7.43568	50.9616	15.7774	18.5262	2.97909	77.4543	7.20182	6.22596	6.25175	14.3612
AT1G67970	Core_up			up		up	9.73455	16.1267	4.60662	7.45818	2.44533	11.7212	NA	NA	5.95818	17.266
AT1G67980	Core_up	up	up	up			0.340062	16.3749	2.44492	163.987	0.293636	47.911	5.06408	9.45639	NA	NA
AT1G68010	Core_down	down	down	down			858.568	389.9	5.6997	2.74562	520.861	232.484	376.241	368.673	281.782	231.334
AT1G68050				up			NA	NA	10.5567	7.38417	0.426364	6.07732	NA	NA	17.555	11.3241
AT1G68130	Core_down			down		down	10.7945	6.05909	NA	NA	10.8681	3.50909	8.19813	6.13082	10.5966	3.58769
AT1G68150				up			NA	NA	29.0726	32.6534	3.3036	7.58766	6.33356	4.9923	3.10937	5.69159
AT1G68190	Core_down	down		down			9.18376	4.3746	NA	NA	24.0179	1.6426	62.6875	76.3921	8.10771	5.42131
AT1G68220		down					22.5811	10.1936	47.7163	42.7178	16.971	12.6175	27.1185	25.6435	32.8116	19.2661
AT1G68238	Core_down			down	down	down	52.4255	35.6675	22.4004	16.6252	66.9009	10.8681	62.2801	17.4558	25.3343	6.77091
AT1G68310		up					23.0043	54.7279	29.6316	30.4194	27.1288	41.9526	48.2249	35.6059	25.7847	23.0451
AT1G68330	Core_up	up		up		up	1.53099	5.81827	NA	NA	3.05926	9.8959	NA	NA	1.89091	17.3609
AT1G68340	Core_up	up		up		up	7.51273	18.0118	4.81359	5.37679	3.97832	27.8608	NA	NA	3.80887	20.1418
AT1G68390	Core_up	up		up			1.0395	17.3621	NA	NA	0.286345	8.60961	NA	NA	NA	NA
AT1G68410	Core_up			up		up	11.8748	13.5123	24.7221	25.0812	23.5677	88.8635	17.7693	15.6422	12.4609	26.915
AT1G68450	Core_up			up		up	NA	NA	18.4999	34.3372	0.255462	14.4191	NA	NA	1.47636	8.24201
AT1G68520	Core_down			down		down	160.964	86.9094	NA	NA	112.883	2.39086	109.083	117.121	36.496	12.5158
AT1G68530					up		205.467	106.89	NA	NA	201.452	115.304	82.383	183.196	137.197	76.8571
AT1G68540		down					12.4804	5.74922	NA	NA	NA	NA	10.9456	12.2219	NA	NA
AT1G68560	Core_down	down		down			35.6628	14.9127	42.9067	32.6876	104.535	27.2863	57.3535	63.9779	116.134	104.816
AT1G68570	Core_down	down		down			38.9061	10.5197	4.25606	5.64213	22.5778	1.66888	18.2512	15.7361	14.0551	9.16318
AT1G68590		down					384.802	186.502	11.9336	7.95455	348.535	216.232	360.594	314.511	342.279	270.342
AT1G68600		down			up		91.1418	28.014	NA	NA	NA	NA	2.24295	8.74548	NA	NA
AT1G68620	Core_up	up	up	up	up		3.89678	48.693	29.1066	119.462	2.82758	20.0871	3.44878	17.3198	NA	NA
AT1G68660	Core_down	down		down			214.031	104.663	22.1917	18.7606	90.4495	28.2647	168.597	153.835	55.3812	36.047
AT1G68670				down			33.4106	23.2437	38.3868	33.0007	33.7376	15.0689	27.3802	44.4608	44.6665	31.9777
AT1G68690	Core_up		up	up		up	NA	NA	5.2517	11.5972	2.94177	40.5721	NA	NA	2.09721	21.8202
AT1G68740	Core_down	down		down			9.6989	4.59906	NA	NA	7.47448	1.63364	NA	NA	20.4987	21.7486
AT1G68765	Core_up			up		up	NA	NA	NA	NA	0.206364	20.2448	NA	NA	0.100909	14.8635
AT1G68780	Core_down	down		down			7.6445	2.55433	NA	NA	6.07545	2.97909	9.14461	7.90529	NA	NA
AT1G68790				down			25.8033	16.2086	10.0398	12.3395	20.081	9.47672	12.7335	11.5917	15.792	15.9022
AT1G68825					down		NA	NA	NA	NA	NA	NA	6.92432	3.0791	NA	NA
AT1G68840						up	33.0207	59.749	54.6547	62.9427	145.083	137.388	30.7876	40.9663	48.3073	281.782
AT1G68870	Core_down	down		down			7.586	3.07909	NA	NA	6.28655	2.32727	NA	NA	NA	NA
AT1G68880					down		NA	NA	26.4673	18.5926	NA	NA	7.32581	3.07072	10.8015	15.5415
AT1G68890	Core_down	down		down			17.2538	6.06587	NA	NA	14.9401	4.09845	15.7428	14.142	11.0565	9.89686
AT1G68990		up					10.7015	22.5624	6.62404	5.56898	8.45179	5.65123	3.89813	5.27909	8.67091	7.48528
AT1G69050				up			NA	NA	7.74149	8.87292	2.65687	10.5782	NA	NA	NA	NA
AT1G69070		up					10.6061	22.2537	12.3286	12.5147	20.2992	10.601	11.8918	8.72378	11.3901	10.8318
AT1G69160	Core_down	down		down		down	26.9415	12.927	5.09487	4.24959	15.4933	3.9154	14.0959	15.8729	13.0773	6.12959
AT1G69230					down		NA	NA	11.6834	9.71433	NA	NA	35.4369	17.3877	9.10816	5.1492
AT1G69252		down					168.502	51.3203	81.6766	59.749	37.9226	19.8583	62.5968	71.0216	23.4915	12.5158
AT1G69260			down				NA	NA	5.8972	2.8998	NA	NA	5.09048	5.69593	NA	NA
AT1G69270						up	12.0562	17.1966	11.3687	10.5017	6.18541	10.0727	5.24739	7.3019	6.40151	16.5035
AT1G69295				down			43.6391	26.7498	28.8009	23.131	33.5632	16.1214	34.2085	30.5307	33.8523	27.9672
AT1G69360					up		6.06587	6.605	12.9199	11.1396	NA	NA	3.99818	15.9261	5.20818	4.1195
AT1G69370					up		8.19545	10.4189	8.64045	8.96551	10.9646	7.34045	10.9394	43.7604	9.94745	7.17455
AT1G69420		down					19.3739	7.42134	16.5204	15.585	26.3482	13.6027	33.0842	41.7776	24.5898	24.9572
AT1G69450					up		22.7335	26.6489	78.7098	79.4382	16.8394	23.4738	19.0082	38.708	30.8505	30.518
AT1G69490		up					6.09446	85.9505	NA	NA	11.6841	5.9868	5.81818	9.57636	NA	NA
AT1G69520	Core_up	up		up			6.3017	19.5237	7.7984	10.7056	11.2373	41.1118	6.78335	8.39093	16.4583	28.4397
AT1G69523		down		up			24.2891	10.0973	NA	NA	4.65836	12.0279	17.1122	9.60864	NA	NA
AT1G69526				up			NA	NA	8.8745	6.97136	3.5255	8.57056	11.9629	6.72637	NA	NA
AT1G69530	Core_down	down		down	down	down	138.416	60.8045	7.20189	12.3028	246.014	38.2506	162.887	70.2405	86.8629	42.2019
AT1G69570				up		down	NA	NA	NA	NA	5.37349	12.917	8.41816	12.434	6.58204	2.39671
AT1G69690	Core_down	down		down			8.66364	3.54985	NA	NA	5.30045	2.55589	4.82546	5.29529	5.5847	6.15206
AT1G69700		down					18.7606	6.22136	14.1841	12.3028	22.2677	13.3296	55.1953	54.5278	32.142	34.8354
AT1G69750				up			12.8655	20.52	15.2842	18.399	10.1482	24.8079	27.7782	30.4398	9.21587	9.145
AT1G69780				down			7.11091	4.73238	11.508	9.34859	13.4541	3.92536	7.76942	9.40598	7.94725	8.0142
AT1G69810				up			NA	NA	65.1612	72.8713	8.38303	24.0898	9.19739	8.74548	13.915	25.4221
AT1G69830		down					59.7084	25.4353	11.6653	7.42663	29.1928	30.9163	22.3004	19.0566	76.2727	72.269
AT1G69840	Core_up	up		up		up	59.2658	129.121	7.59364	11.7183	24.7861	87.7999	18.3149	18.488	18.4522	81.7646
AT1G69870				down	up		115.862	158.954	NA	NA	32.3289	10.8978	8.64999	20.1463	45.811	39.4156
AT1G69880					down		NA	NA	NA	NA	31.6407	39.1683	6.57335	3.19733	35.4096	31.9141
AT1G69890	Core_up	up		up	up	up	8.63993	70.2694	34.8999	48.8905	3.82182	46.0933	5.91389	19.1201	16.5602	269.514
AT1G69900	Core_up			up		up	3.48831	6.8395	10.0877	18.6369	5.62455	56.4651	NA	NA	6.80727	210.541
AT1G69910						up	6.68867	7.86623	NA	NA	6.22739	12.2093	5.29011	6.44062	4.71173	10.8002
AT1G69920	Core_up	up	up	up		up	0.37161	37.4736	0.403636	56.6669	0.446206	173.032	NA	NA	0.31	18.0782
AT1G69930	Core_up	up		up	up	up	1.34525	25.5812	NA	NA	0.811818	48.7114	0.407298	7.9884	0.521818	11.7722
AT1G69935	Core_down	down		down			52.2721	24.9371	6.03911	4.95851	24.3136	10.8429	36.2349	29.1332	15.1351	10.6741
AT1G69960	Core_up	up		up			28.7005	81.505	44.965	52.5411	34.26	91.6709	38.5742	37.693	37.4788	44.2822
AT1G70000	Core_down	down		down			75.7111	34.525	20.1576	15.4459	18.1904	4.80841	10.4082	7.68526	8.6054	6.33328
AT1G70070				down			20.695	13.1299	NA	NA	16.2045	6.70963	7.1454	9.81883	19.0849	13.2261
AT1G70090				down			15.4925	11.8424	8.02077	7.09262	31.7947	14.5617	30.9343	31.0448	21.6982	37.6174
AT1G70100	Core_down	down		down			15.2382	5.74922	8.0323	8.47727	18.9946	7.1508	13.1549	18.6388	14.1723	12.1061
AT1G70140	Core_up			up		up	3.11455	5.35304	5.85169	8.62086	4.52364	48.9353	NA	NA	3.58293	17.9165
AT1G70170	Core_up			up		up	NA	NA	22.3222	39.2364	0.446206	13.9153	NA	NA	1.2187	8.96818
AT1G70200				down			38.104	22.5	6.6955	6.10179	40.0289	14.6922	31.7011	30.9787	38.0874	27.2766
AT1G70210		down					16.5838	4.90609	11.5914	10.858	NA	NA	8.3722	9.65814	5.50978	7.06798
AT1G70230				down			29.016	36.1372	13.7655	9.96671	25.3895	8.81679	10.0261	10.5787	16.6377	11.0147
AT1G70250		down					31.0649	13.2226	NA	NA	12.9782	9.17	9.00407	6.70633	4.10679	5.01364
AT1G70260		down					8.39185	3.74305	NA	NA	NA	NA	NA	NA	NA	NA
AT1G70280	Core_down	down		down			20.5071	5.91	8.10368	7.8221	25.0298	7.03049	20.5466	19.5582	27.4393	20.9552
AT1G70290				down	up		11.9512	18.4823	43.1257	47.1151	53.7144	24.9052	20.9584	59.3168	22.751	17.4727
AT1G70370	Core_down	down		down			78.0393	23.6676	36.4529	26.5484	45.7237	10.7728	43.3996	41.5104	52.2972	45.8771
AT1G70410		down					222.067	97.1664	112.883	136.846	182.208	242.906	217.556	149.008	91.7224	94.6073
AT1G70420	Core_up			up		up	9.01943	8.80803	16.7651	24.69	2.01193	16.901	5.17428	3.70621	5.10718	89.21
AT1G70520	Core_up			up		up	13.3964	18.5731	18.5278	24.5017	11.6254	63.7258	8.50618	11.6528	10.5273	28.6744
AT1G70530	Core_up	up		up		up	8.00455	18.9108	32.411	30.3905	11.8093	78.6437	9.0844	12.8035	16.6377	34.34
AT1G70550		down					8.95908	3.70323	7.12586	6.59031	NA	NA	6.39994	4.93199	NA	NA
AT1G70560					down		12.2123	6.41655	7.80996	6.25349	13.0878	9.75498	8.19813	3.97416	23.5658	12.1407
AT1G70580	Core_down	down		down			100.045	37.1216	13.3622	12.0677	48.3146	22.1646	70.4207	51.1894	19.1362	14.1496
AT1G70590				up			18.1725	15.0143	28.0364	25.2703	10.2173	20.5477	13.9501	16.2853	11.4144	17.9055
AT1G70690				up			6.52659	9.18313	38.5938	38.104	3.00545	8.19854	8.62061	10.8555	5.04916	7.41729
AT1G70700					up		237.948	329.14	NA	NA	53.7896	50.1599	20.601	294.009	54.7279	52.6887
AT1G70730				down			148.504	74.8944	42.9067	41.4057	79.648	38.9167	62.2097	49.8485	63.6097	46.2228
AT1G70740						up	6.46537	10.6452	11.6012	11.0365	5.20346	10.3971	6.83974	6.03089	5.69273	47.5425
AT1G70760	Core_down	down		down			471.532	155.281	NA	NA	203.415	91.9353	226.692	202.98	150.9	96.2469
AT1G70800					down		5.50866	5.07556	7.59364	7.31231	NA	NA	5.11695	1.46909	NA	NA
AT1G70810	Core_up	up			up		80.4446	176.885	28.2472	39.6299	29.2333	42.0677	33.8058	68.0988	47.5193	56.7418
AT1G70820		down		down	up		34.9748	13.6096	NA	NA	25.1951	11.9502	16.9945	58.4131	48.7532	39.7805
AT1G70830		down					96.4491	46.6523	NA	NA	105.21	56.3678	25.8152	41.5789	92.5549	82.0801
AT1G70850	Core_down		down	down			NA	NA	3174.07	1224.16	64.2803	27.7907	166.889	237.634	335.797	343.584
AT1G70880					up		NA	NA	58.8152	59.2945	NA	NA	2.74982	9.7593	5.46743	3.33187
AT1G70890	Core_down	down	down	down			146.76	28.7232	104.168	49.6309	31.9744	12.8562	45.259	46.6307	107.35	69.1943
AT1G70940	Core_down	down		down			44.6851	18.8209	28.493	25.8906	52.8677	10.1259	33.931	43.944	54.2957	43.5538
AT1G70985	Core_down	down		down	down		31.405	13.1506	NA	NA	10.8096	1.19909	15.9081	7.08848	NA	NA
AT1G70990				up			NA	NA	15.914	11.1481	4.34653	13.8914	NA	NA	NA	NA
AT1G71030				down			31.9744	31.627	6.93426	4.34809	100.883	39.4648	44.9139	52.2875	39.9857	20.6451
AT1G71100	Core_up	up		up			18.9917	85.5294	12.73	13.5437	24.5955	63.0327	13.6376	14.8893	23.3224	37.146
AT1G71130						down	18.7415	13.7268	10.7538	12.5758	11.0918	11.2005	11.4155	9.36241	20.2979	7.83084
AT1G71140		up					16.8615	40.8684	NA	NA	4.57176	6.6154	NA	NA	NA	NA
AT1G71340	Core_down	down		down			29.478	11.2137	10.2569	10.3319	9.35413	4.43823	28.9808	22.9431	6.47915	5.10909
AT1G71360	Core_up			up		up	13.7097	13.6776	5.75346	5.46331	6.19551	17.0899	NA	NA	3.45644	8.4
AT1G71400	Core_up			up		up	NA	NA	16.0798	32.1264	2.91278	50.3957	5.8561	5.13458	6.51777	52.1515
AT1G71430					down		7.24706	10.5675	14.45	16.4269	12.7764	14.4312	16.3334	8.05076	9.87455	7.94501
AT1G71480	Core_down	down		down			136.362	62.6735	NA	NA	43.0839	15.7209	34.4466	31.5936	25.2527	18.4823
AT1G71520	Core_up	up		up		up	0.340062	24.9303	NA	NA	0.110909	26.3988	NA	NA	0.931388	64.4073
AT1G71530				up			NA	NA	5.86354	3.53204	2.15455	5.60318	NA	NA	NA	NA
AT1G71695		down					104.816	23.2553	25.2998	34.2941	97.5143	68.7638	73.0798	82.5025	123.701	92.3977
AT1G71697	Core_up		up	up		up	14.0398	26.5612	43.8401	88.4614	13.6496	238.758	13.7277	19.8048	7.96172	44.866
AT1G71710		down					32.5759	14.3873	7.84864	5.71624	15.2735	9.84768	9.59747	7.84783	15.2346	17.3224
AT1G71720	Core_down	down		down			31.5809	15.7345	5.21163	4.45591	30.2584	12.9511	37.7434	37.9535	20.2911	14.6322
AT1G71740				up			NA	NA	28.5822	26.1057	2.65687	5.57541	6.66865	4.64545	5.96399	4.06706
AT1G71810		down					40.7977	16.6901	5.19912	4.07408	11.5201	6.03227	24.411	13.6094	7.51	6.68642
AT1G71850		up					5.3388	11.2711	NA	NA	7.14574	3.95666	NA	NA	NA	NA
AT1G71880	Core_up	up			up		81.2644	163.575	105.632	126.676	107.871	72.0355	30.9343	62.559	40.9801	60.4113
AT1G71890				down			NA	NA	NA	NA	9.5291	0.937965	NA	NA	NA	NA
AT1G71940				up			6.09446	9.74863	10.4506	11.7794	9.87459	20.7465	5.30267	6.48545	7.75546	9.19679
AT1G71960				down			10.5261	12.0927	16.3518	12.4409	6.29948	2.56893	3.88122	7.20182	7.89342	8.46096
AT1G71970	Core_down			down		down	19.7134	18.3561	7.74149	6.91273	27.3394	4.51952	20.407	19.9336	20.5684	8.18829
AT1G72010				up			33.882	32.9517	30.6808	28.7658	19.7579	40.7071	10.1891	15.3892	33.2955	33.4718
AT1G72030	Core_down	down		down			166.213	32.6833	NA	NA	32.5586	5.13364	58.93	37.1506	16.1886	10.206
AT1G72040				down			15.9034	20.0471	10.3204	8.93433	42.8626	20.3368	25.8152	35.2623	28.7377	23.6957
AT1G72060	Core_up	up		up	up	up	2.85346	8.56373	NA	NA	6.15103	88.1325	16.1568	77.096	7.75546	40.8824
AT1G72070	Core_up			up	up		NA	NA	4.65818	6.7063	21.8387	55.1318	5.6564	12.353	17.7881	15.0178
AT1G72090				down			15.1266	12.541	11.306	11.2962	22.4262	9.09818	17.2603	16.8983	18.7565	16.5512
AT1G72120					up		7.31574	13.1299	11.2125	6.29948	NA	NA	1.31341	8.19545	NA	NA
AT1G72130	Core_down	down		down			53.1966	15.6258	31.5843	21.1224	35.4136	13.6728	25.001	33.2135	25.4177	15.6915
AT1G72150		down					77.1901	38.2409	384.802	231.716	196.327	130.39	75.1151	110.643	235.405	207.094
AT1G72180				down	up		21.0251	13.0024	9.66931	8.86192	31.1761	3.90719	8.34995	30.7708	17.831	15.128
AT1G72240		up					3.00863	6.79813	10.7709	7.85552	NA	NA	NA	NA	NA	NA
AT1G72260		down					9.28803	3.80887	NA	NA	NA	NA	NA	NA	NA	NA
AT1G72280	Core_up	up		up		up	4.69891	14.3986	3.86539	7.18732	2.41545	26.0299	NA	NA	2.98026	15.0099
AT1G72416						up	5.97364	7.13339	12.6041	14.2719	5.55742	7.44594	NA	NA	5.14275	13.3972
AT1G72430				down			56.0951	45.8826	55.0088	38.5722	163.987	13.6603	69.8705	57.945	142.768	78.9472
AT1G72440		up		down			12.3427	25.4004	14.054	13.8392	29.2333	13.0248	13.7277	11.4074	16.6773	14.9355
AT1G72450	Core_up	up		up	up		72.1184	319.088	12.4547	23.7048	47.8867	107.179	26.2105	134.049	43.1927	46.2864
AT1G72480				down			19.4636	10.4189	14.8718	13.8837	19.2186	8.71019	22.3478	21.1432	16.7606	13.8554
AT1G72510		down					59.0663	14.6009	142.269	103.837	23.0071	14.6718	34.7076	60.8311	23.9042	21.0442
AT1G72520	Core_up	up		up	up	up	14.6528	96.6484	NA	NA	1.13727	46.0738	0.543637	6.95976	1.03818	421.404
AT1G72530					up		NA	NA	NA	NA	NA	NA	2.18531	5.61124	NA	NA
AT1G72610	Core_down	down		down	down		699.25	171.794	5.55289	4.22928	717.88	181.466	1328.4	629.995	374.524	298.411
AT1G72630				down			15.8175	9.37892	25.6999	23.4985	20.7939	10.1492	25.1221	24.2093	24.5898	16.7126
AT1G72640	Core_down	down		down			69.2987	31.6197	NA	NA	37.3717	17.0273	77.2085	61.0837	24.2381	18.8716
AT1G72645	Core_down	down		down		down	60.6865	14.4126	NA	NA	30.8934	2.80523	92.837	65.0596	9.80819	1.93587
AT1G72680		up					6.45033	43.8401	33.9745	44.2022	33.4653	47.862	28.9449	46.9975	28.1004	25.1971
AT1G72790				down	up		NA	NA	NA	NA	8.11063	3.01	3.37739	7.18765	9.13812	13.5489
AT1G72800				down			8.52102	9.54696	NA	NA	5.60212	2.55589	NA	NA	10.1144	8.21727
AT1G72810	Core_down	down		down			14.5433	6.82707	14.6455	12.9782	19.232	6.59197	8.16307	9.22089	15.6594	10.8002
AT1G72820				down			8.80136	10.6956	17.8975	19.2272	20.3149	7.17567	16.1256	20.5223	8.44345	6.17636
AT1G72900	Core_up	up	up	up		up	23.2543	374.524	6.39251	21.6188	15.0491	39.2807	8.54319	9.24176	13.3582	171.332
AT1G72910						up	44.5676	86.2391	NA	NA	NA	NA	NA	NA	1.24455	127.895
AT1G72920	Core_up	up				up	8.93946	48.8746	NA	NA	NA	NA	NA	NA	1.04545	57.1491
AT1G72930				down		up	554.736	616.181	NA	NA	138.625	62.4735	52.0179	31.2165	16.1511	64.847
AT1G72940	Core_up	up	up			up	19.3581	68.4241	1.90635	5.34254	7.40393	10.921	9.52269	17.0852	9.56222	100.961
AT1G72950						up	NA	NA	NA	NA	NA	NA	NA	NA	0.872223	35.7637
AT1G72970	Core_down	down		down			10.2196	3.82537	5.34343	5.07952	51.2713	14.7745	38.8012	43.2948	26.9214	20.7263
AT1G73030				up			74.2219	84.6081	119.506	116.709	52.1813	139.705	62.1166	64.1083	71.1094	84.471
AT1G73040		down					25.1998	11.1425	NA	NA	NA	NA	NA	NA	8.89594	6.40869
AT1G73080	Core_up	up		up	up	up	11.361	40.0727	12.7477	11.6973	8.05939	54.0249	6.38989	12.9154	8.93455	68.4839
AT1G73090	Core_down	down		down			12.2904	5.81827	NA	NA	11.07	5.47636	15.0941	11.3273	5.97586	4.00395
AT1G73110				down			48.0544	28.4175	NA	NA	55.0088	23.1758	62.8291	48.6604	38.9699	24.9778
AT1G73120	Core_down				down	down	NA	NA	NA	NA	46.5072	25.5656	153.835	18.0625	17.4096	4.52314
AT1G73170	Core_down	down		down			55.6523	20.0471	15.5215	10.2536	22.3403	10.0877	26.6657	21.4856	28.4599	23.605
AT1G73210					up		NA	NA	NA	NA	NA	NA	2.0215	9.29154	NA	NA
AT1G73250				up			8.37596	11.8034	19.8092	20.9687	13.9708	32.6468	7.24999	8.05364	12.0659	12.5709
AT1G73260	Core_up		up		up		NA	NA	883.157	1927.51	127.589	156.607	60.5297	454.802	251.193	168.343
AT1G73280				up			NA	NA	20.8934	23.5699	2.05455	5.60318	2.9179	5.33821	NA	NA
AT1G73300					up		NA	NA	35.0995	22.1265	NA	NA	0.872749	8.60558	NA	NA
AT1G73310				down			5.19677	3.87763	20.9359	13.1648	5.05748	2.24258	9.71588	13.458	10.5134	7.08401
AT1G73325					up		35.901	18.2539	NA	NA	NA	NA	1.66914	65.196	NA	NA
AT1G73330					up		8.70204	7.35177	5485.48	3174.07	34.2299	18.4214	270.299	613.721	670.126	781.144
AT1G73340			down				NA	NA	6.72203	3.07498	NA	NA	NA	NA	NA	NA
AT1G73390				down			68.4992	41.8204	23.363	20.8893	18.132	8.90732	26.3491	20.3776	14.1013	13.3249
AT1G73480					up		55.1379	62.4395	6.46177	6.39909	12.6056	7.41089	8.29507	36.3113	22.2737	19.3478
AT1G73500	Core_up	up			up	up	13.0299	64.383	18.9078	22.1174	13.4737	11.15	3.66089	13.6875	17.6313	35.832
AT1G73540	Core_up	up		up		up	10.7385	23.6856	20.1021	20.1492	10.7637	31.755	18.54	15.2312	7.14182	260.657
AT1G73550						up	NA	NA	NA	NA	NA	NA	NA	NA	1.03818	11.6414
AT1G73600	Core_down	down		down	down		410.738	129.593	3.10273	5.39227	7.56091	0.702777	19.037	3.87916	45.8719	24.5713
AT1G73602		down					8.57081	3.71769	NA	NA	NA	NA	NA	NA	NA	NA
AT1G73620				down			NA	NA	21.0289	16.0798	22.1527	7.16351	22.0815	15.9378	10.7342	6.16268
AT1G73640					down		NA	NA	12.5082	11.1245	NA	NA	6.75539	3.34796	NA	NA
AT1G73655		down					206.414	80.0806	18.4526	12.5866	81.2861	46.1626	101.659	93.2512	86.3847	74.6968
AT1G73660				down			36.5106	20.9044	7.77322	4.12278	18.5731	9.02227	16.3145	18.11	13.7689	13.4042
AT1G73700		down					7.84631	3.07909	NA	NA	NA	NA	NA	NA	NA	NA
AT1G73710				down			11.9098	8.37773	NA	NA	5.78237	2.11998	NA	NA	NA	NA
AT1G73730				up			14.7745	27.5241	9.49706	11.0468	10.0764	20.327	9.3441	8.53433	9.29091	11.196
AT1G73740				up			11.0735	16.2981	5.76107	7.88688	7.65743	24.9609	4.40041	6.67197	5.93106	9.67138
AT1G73750		down					20.1576	8.98511	9.59062	6.26318	12.1076	6.90745	8.96795	8.86679	23.0622	14.8635
AT1G73760	Core_down	down			down		13.767	6.64267	11.8147	10.2687	14.7795	9.71768	18.8145	8.48455	22.9323	20.9829
AT1G73780					down		NA	NA	5.76107	2.91218	NA	NA	5.78982	2.60343	NA	NA
AT1G73805	Core_up	up				up	9.75045	23.9042	NA	NA	NA	NA	NA	NA	1.64045	41.207
AT1G73810	Core_up	up		up		up	2.00472	21.0916	NA	NA	0.216364	7.23847	NA	NA	1.06182	8.81152
AT1G73830	Core_down			down	down		3.61013	5.18193	NA	NA	48.9453	10.718	14.5394	5.62649	9.71768	5.30273
AT1G73870	Core_down	down		down			185.063	46.032	NA	NA	20.9478	3.69664	36.7525	21.5404	NA	NA
AT1G73885	Core_down	down		down			306.057	141.214	47.82	30.3682	246.331	104.89	243.737	225.865	198.703	135.848
AT1G73965				up			NA	NA	NA	NA	1.89657	5.41554	NA	NA	NA	NA
AT1G74000				up			NA	NA	5.83807	5.33089	3.89726	16.8582	NA	NA	NA	NA
AT1G74010	Core_up	up		up			1.56091	5.06382	6.18364	6.62561	5.21267	27.8765	NA	NA	3.37685	5.20909
AT1G74030		up					5.93226	14.5784	68.945	76.7818	34.6017	57.5056	33.0274	24.5507	59.2658	47.8552
AT1G74070	Core_down	down		down		down	51.5816	13.8825	NA	NA	37.362	6.99677	42.502	30.2234	22.7761	9.97571
AT1G74080	Core_up	up	up	up			0.307273	12.541	1.8458	26.3125	0.585455	11.5167	NA	NA	NA	NA
AT1G74090				down	up		84.5876	47.2343	52.444	55.0646	61.3352	27.9477	25.077	53.0366	64.4073	37.6795
AT1G74100	Core_up	up	up	up	up		83.1866	336.736	128.715	281.051	80.0582	488.787	22.9413	65.196	87.1752	118.667
AT1G74170				up			7.60091	7.60267	NA	NA	3.21914	6.82775	5.44165	5.18636	NA	NA
AT1G74260				down			27.4799	28.7232	12.2027	11.7183	34.34	15.1625	15.0183	16.0438	25.3059	21.196
AT1G74330	Core_up	up		up		up	6.18704	20.3183	5.51636	6.905	6.54241	52.6602	NA	NA	4.35545	18.8964
AT1G74350				up			NA	NA	NA	NA	0.911002	7.10112	NA	NA	NA	NA
AT1G74360	Core_up	up	up	up		up	6.57777	68.1812	3.58359	17.435	1.24364	76.0616	NA	NA	1.40824	34.3884
AT1G74380						up	31.2347	29.3955	53.3898	48.235	43.6239	59.3363	24.0112	29.7519	34.2333	72.9682
AT1G74430		down			up	up	11.5648	4.94951	NA	NA	NA	NA	2.42202	17.5018	1.62229	7.53182
AT1G74440	Core_up			up		up	17.0682	12.8914	4.39268	6.47152	1.38182	5.99282	3.69397	6.44893	2.86531	49.4273
AT1G74450						up	18.7309	20.9456	6.58076	6.75316	5.31269	6.15066	NA	NA	6.13881	165.385
AT1G74458	Core_down	down				down	8.0953	3.46501	67.4666	56.8617	13.9144	8.88284	20.1031	23.8611	20.3913	8.78184
AT1G74460					down		NA	NA	152.696	192.532	NA	NA	25.9431	11.8702	13.82	12.8275
AT1G74470	Core_down		down	down			968.246	525.222	38.9167	18.9242	1152.67	344.293	457.918	568.986	680.519	579.777
AT1G74520		down					53.8764	18.6173	31.7614	27.6796	24.2981	13.0577	49.4515	45.0629	32.1963	25.1346
AT1G74590	Core_up	up	up	up		up	4.11061	32.6278	20.7271	115.078	3.44944	35.0769	7.17558	11.036	6.89839	26.8938
AT1G74650	Core_up	up		up		up	1.19545	8.81679	NA	NA	4.24713	39.1161	NA	NA	2.76644	46.5024
AT1G74670	Core_down	down		down	down		23.3118	3.71769	NA	NA	180.529	36.5312	298.561	70.9153	77.8502	69.9921
AT1G74680	Core_up			up		up	11.6734	12.4449	8.94567	10.9583	5.83897	12.4637	5.71672	6.62172	7.48685	16.2336
AT1G74690		down					28.4599	13.0744	34.34	30.8874	34.2774	21.0663	39.2378	36.4973	36.6177	33.9199
AT1G74710	Core_up	up		up		up	9.54696	29.0003	NA	NA	5.13475	11.9635	6.42039	6.86818	4.05455	10.737
AT1G74730		down					251.952	121.118	NA	NA	199.327	109.217	318.88	242.91	159.644	119.077
AT1G74740				up			6.64404	10.1492	32.1299	37.0038	7.06364	26.0299	7.32581	6.50294	11.1182	17.5949
AT1G74750	Core_up	up		up			4.90227	17.7103	NA	NA	3.26545	13.1843	NA	NA	NA	NA
AT1G74780				up			8.42679	6.95276	5.68326	5.49183	4.13445	8.96	NA	NA	NA	NA
AT1G74790				up			6.01406	11.8543	28.2205	35.6299	38.835	127.673	23.419	28.9766	22.1984	27.7842
AT1G74840				down			35.5357	20.9161	400.453	327.692	53.625	26.2545	64.8327	97.8684	79.7533	69.2233
AT1G74850				down			21.1249	11.5773	NA	NA	23.9167	6.37886	13.0178	12.2709	14.7345	9.06575
AT1G74880		down					324.825	103.055	NA	NA	79.9031	46.2971	167.479	141.737	142.269	85.3922
AT1G74890					down		NA	NA	NA	NA	NA	NA	22.9796	4.45022	NA	NA
AT1G74940	Core_down	down		down			18.3611	8.83535	28.8247	26.638	13.1661	4.01635	9.31765	9.33711	43.5443	24.9572
AT1G74950					up		35.5929	56.1625	23.9341	23.8483	20.5114	40.8939	15.9835	122.793	36.318	31.588
AT1G74970		down					209.166	91.1187	20.7181	16.218	193.708	130.89	371.99	287.331	167.683	120.386
AT1G75000	Core_up		up	up		up	14.7609	22.7289	9.03775	61.9028	2.30364	9.07681	NA	NA	1.8093	16.9956
AT1G75020	Core_up	up		up		up	10.7945	31.6774	12.9382	17.054	7.96725	18.9673	11.6842	13.371	5.70797	24.6513
AT1G75040					up		89.2434	161.343	NA	NA	14.2266	22.3584	7.43778	16.3597	16.4054	11.7432
AT1G75100				down			76.9932	39.6741	NA	NA	42.7178	5.53571	44.2126	39.8419	10.396	9.28904
AT1G75170	Core_up	up		up			15.72	69.0282	22.6366	37.1572	18.8069	43.1927	16.6998	15.7051	14.87	15.3585
AT1G75190				down			7.31574	7.41415	7.04804	6.59031	10.1405	4.46911	9.78798	7.94543	15.7405	8.02395
AT1G75200		up					9.43477	19.7796	11.4884	11.3322	23.5868	15.2066	15.7428	15.9039	15.93	13.5015
AT1G75220					up		21.8688	26.4062	64.4526	62.7947	74.9697	61.5213	47.819	193.291	57.5319	58.8152
AT1G75230					up		6.18704	7.26758	8.44104	8.82635	7.09262	8.74139	1.94885	7.88334	8.56205	8.7711
AT1G75280		down					114.316	49.3044	54.7668	45.3852	58.0421	39.5038	42.0696	47.4284	188.569	221.059
AT1G75335					down		5.87708	10.8683	9.69564	11.8372	9.4339	7.31631	14.9004	7.22261	10.6773	8.29552
AT1G75340				down			13.0844	9.41865	9.7186	9.58404	14.1206	6.89648	18.0771	15.3892	12.5271	11.5914
AT1G75380	Core_down	down		down		down	352.758	109.467	96.0871	81.3319	155.436	37.6265	87.2511	113.192	367.525	150.763
AT1G75410				down			39.2419	27.8568	22.2935	21.4737	24.2981	10.4745	17.9989	20.1463	17.4375	14.4913
AT1G75450		up					1.1407	6.23222	NA	NA	NA	NA	NA	NA	7.93872	15.5983
AT1G75460	Core_down	down		down		down	140.65	52.6443	NA	NA	104.363	4.90638	60.0667	83.096	39.2087	16.142
AT1G75490					up		NA	NA	NA	NA	7.32974	6.26672	0.73	5.55223	NA	NA
AT1G75500				down			97.0701	83.4031	204.443	184.098	70.4895	28.9656	66.0528	86.9975	131.135	108.19
AT1G75580	Core_down	down		down			6.80818	3.12364	NA	NA	11.7918	4.85163	5.76249	3.45418	NA	NA
AT1G75590				down			NA	NA	NA	NA	5.37349	1.89617	NA	NA	NA	NA
AT1G75670		up					9.15463	23.4065	11.1952	10.7441	15.7277	11.4859	16.1152	9.89628	10.6966	7.48528
AT1G75680	Core_down	down		down			38.6002	12.9145	62.6353	50.2648	55.549	25.7644	57.0791	53.6939	72.6946	61.9608
AT1G75690		down					369.049	120.846	NA	NA	239.687	130.676	395.23	328.94	135.63	88.6804
AT1G75710		down					11.9098	1.70758	8.8182	8.33609	11.3622	9.35413	10.9257	8.22242	9.7	7.95859
AT1G75730				down			NA	NA	5.77091	6.68642	7.1537	2.93364	4.91737	6.86818	5.57273	4.53505
AT1G75770				down			11.1895	5.89803	NA	NA	7.45989	0.88	10.0519	8.22242	NA	NA
AT1G75780	Core_down			down	down		NA	NA	84.8078	62.1431	21.8123	7.06987	13.1241	6.22596	30.9877	26.1258
AT1G75810				up			34.789	31.3643	28.298	31.7947	12.6594	42.609	10.6072	11.4074	11.1182	14.0573
AT1G75820		down					30.0181	12.4956	28.2205	24.9588	10.2687	8.11079	9.01519	9.10095	19.1466	20.066
AT1G75830	Core_up	up		up			1.59909	446.25	NA	NA	4.49368	14.1545	NA	NA	5.47727	2.81373
AT1G75860				up			21.8123	15.5239	16.8647	15.9004	14.7795	73.8434	29.2194	23.471	12.7066	22.4894
AT1G75900				down			5.68608	3.66	NA	NA	6.73634	2.39086	7.51088	11.9545	NA	NA
AT1G75960				down	up	down	NA	NA	NA	NA	7.04275	1.06182	1.19091	10.2525	13.9484	4.12642
AT1G76020		down					42.073	13.7422	20.6204	12.7877	13.0398	6.6376	23.2817	30.8688	9.89275	8.53364
AT1G76040	Core_up			up		up	12.8787	24.341	14.0189	14.9287	4.28103	19.3523	5.15351	5.76062	5.47727	17.2027
AT1G76065				up			NA	NA	NA	NA	5.31269	13.3296	NA	NA	NA	NA
AT1G76070	Core_up	up		up	up	up	6.19626	27.4799	12.9495	19.8383	5.30045	88.6162	2.49414	8.87702	4.01635	48.7423
AT1G76090		up		down			4.93497	12.1061	106.264	97.3206	61.5821	27.8765	35.2649	61.3676	48.1238	36.5436
AT1G76100	Core_down	down		down			239.971	90.3249	NA	NA	181.947	60.02	220.429	248.368	147.049	80.4991
AT1G76110	Core_down	down		down			37.7686	8.64833	NA	NA	20.3955	2.22996	61.1245	47.0984	6.26814	4.40021
AT1G76130				up			44.0986	43.8494	NA	NA	20.8665	49.558	10.3094	7.01967	14.3726	20.0487
AT1G76150		up					31.9895	74.2409	48.0761	60.6597	23.3828	32.8009	27.0326	31.9578	46.7062	38.7654
AT1G76240	Core_down	down		down	down		7.13682	2.10273	30.0527	18.9078	13.3159	1.31909	12.057	3.8965	5.60212	6.24517
AT1G76280				down			7.51273	5.85682	5.38003	4.90182	6.99177	2.89215	3.32978	5.56556	6.15002	5.26231
AT1G76360						up	29.5628	22.4356	10.1886	8.76704	11.7126	21.0093	7.44999	8.06088	15.6424	41.0184
AT1G76390				up			8.25761	11.5137	10.7823	12.8222	8.55894	33.2148	NA	NA	9.73106	15.5215
AT1G76410				up	up	down	NA	NA	23.7647	35.1525	9.98902	25.3222	2.60458	7.60358	6.075	2.96296
AT1G76440				up			10.8246	15.1363	6.55875	6.95496	8.46007	21.2054	10.0169	14.4262	5.27745	9.46656
AT1G76450		down					152.1	75.2632	NA	NA	115.247	70.4019	184.659	155.573	101.14	77.6033
AT1G76470		up					0.273636	11.347	NA	NA	NA	NA	NA	NA	NA	NA
AT1G76520		up					75.4645	237.948	54.1216	77.9855	44.4847	38.2186	58.0317	73.1512	17.4375	17.5121
AT1G76530	Core_down	down			down		5.94321	1.69281	NA	NA	NA	NA	5.02268	2.03965	NA	NA
AT1G76560	Core_up			up	up		8.85713	7.06798	38.6578	56.1458	16.0881	53.5631	14.9792	35.3443	25.6795	13.6765
AT1G76570	Core_down	down		down			74.2894	21.6602	NA	NA	12.9227	5.68409	28.2554	24.6439	6.60779	5.70349
AT1G76590	Core_up			up	up		10.3261	17.5893	39.3165	41.5921	3.70673	9.19135	3.44878	14.142	7.75546	4.6138
AT1G76600	Core_up	up	up	up	up	up	6.03773	59.5511	17.0334	46.3867	9.11174	309.06	8.28204	20.1665	11.5821	180.953
AT1G76620		down					6.27424	2.45387	NA	NA	NA	NA	NA	NA	NA	NA
AT1G76640	Core_up				up	up	NA	NA	NA	NA	NA	NA	0.168718	14.9979	2.90455	6.29471
AT1G76650	Core_up	up		up	up	up	5.46722	22.6935	5.58641	9.51089	5.27909	15.9004	1.35182	7.40922	100.961	251.193
AT1G76680		up		up	down	up	88.4614	344.293	378.338	634.494	72.7644	667.401	138.749	67.3679	73.4102	150.41
AT1G76690				up			15.6032	27.2038	88.8914	116.209	20.4499	70.5198	29.6807	18.3749	25.7616	21.0009
AT1G76700	Core_up			up		up	15.3891	26.0444	13.4408	23.1858	11.0835	53.4343	9.61637	8.65663	11.0254	49.3814
AT1G76705		up					2.57225	5.1593	NA	NA	NA	NA	NA	NA	NA	NA
AT1G76790					up		NA	NA	294.677	196.624	25.9933	15.7462	30.3936	90.5618	96.1329	72.8713
AT1G76800					down		9.51768	5.52545	NA	NA	NA	NA	7.63349	3.08876	5.70127	3.64361
AT1G76880	Core_down	down		down			22.5322	10.1249	13.915	9.98105	14.8966	4.70725	20.9951	15.4574	11.1773	9.5783
AT1G76890	Core_down	down				down	23.1533	9.36561	19.7988	14.1445	23.3444	19.4339	19.4343	15.1696	20.022	8.09027
AT1G76930	Core_up	up	up	up	up		19.2821	57.677	211.368	570.509	1081.28	3710.33	189.125	428.341	355.165	401.389
AT1G76940				up			12.7544	14.3794	16.94	16.4964	13.3972	27.2016	20.233	17.7735	13.1804	12.2936
AT1G76960		up					180.719	545.374	NA	NA	NA	NA	16.8571	8.92318	7.93872	11.7432
AT1G76970	Core_up	up		up		up	14.7269	41.6118	23.0118	27.4193	4.35541	48.8085	7.59254	6.3841	6.48591	29.3804
AT1G76980	Core_up	up		up		up	5.95895	15.0292	23.1256	21.5838	4.78409	21.3108	NA	NA	5.5847	11.7327
AT1G76990				down			108.19	116.517	373.273	376.541	79.9436	30.2399	96.5084	95.3487	104.44	80.7537
AT1G77000						down	5.47589	4.49463	27.1481	22.3802	4.52364	7.66565	7.24999	11.1959	11.7192	4.70956
AT1G77020				down			NA	NA	20.331	19.5056	6.55947	2.75902	6.95324	6.77176	10.1771	8.59082
AT1G77030		up					7.84631	19.7796	10.0398	9.70315	18.3181	9.91809	8.12397	7.80506	17.6162	17.7524
AT1G77060		down					24.6111	12.1896	NA	NA	21.1913	15.3802	28.9569	51.2791	23.964	22.5182
AT1G77090	Core_down	down		down			130.278	57.2405	NA	NA	56.7418	21.1311	92.837	62.2801	37.5376	20.9552
AT1G77120				down			6.11833	4.65818	5.48722	7.46717	526.964	78.34	NA	NA	312.44	351.717
AT1G77122				down			22.4004	14.715	5.0645	4.73455	15.7103	7.11292	23.8572	16.785	24.7494	14.4534
AT1G77360		up					1.41318	5.07556	NA	NA	NA	NA	NA	NA	NA	NA
AT1G77380	Core_up			up	up		NA	NA	13.1471	16.6701	12.9527	44.6226	1.77904	6.55682	20.4987	16.7332
AT1G77420					up		14.8966	17.1724	25.1998	22.0913	7.18818	11.0336	9.12233	21.7225	9.95371	9.00894
AT1G77450	Core_up	up		up			17.9991	44.8336	38.5171	31.9705	8.42445	18.5803	18.7836	11.2385	6.60779	6.73115
AT1G77490		down					165.224	81.6045	NA	NA	54.3358	34.7337	95.8578	85.4305	50.6248	42.017
AT1G77500	Core_up	up		up		up	6.11833	16.7663	13.9622	15.3777	4.50936	33.6347	NA	NA	5.06524	26.3048
AT1G77510		up					22.7085	60.3488	42.5873	59.421	47.3373	64.7111	36.3464	43.3559	52.1813	45.7861
AT1G77580	Core_down	down		down			20.9776	3.17876	NA	NA	6.84273	3.24437	13.2876	8.73178	4.84627	5.59273
AT1G77630				down			5.0454	3.83455	NA	NA	9.54091	4.18451	13.7592	13.9993	NA	NA
AT1G77640						up	NA	NA	NA	NA	NA	NA	NA	NA	1.85188	15.6559
AT1G77660		up					6.08447	23.0584	5.26017	9.05723	NA	NA	NA	NA	NA	NA
AT1G77680						down	23.86	16.3203	10.1264	9.46559	8.19365	10.984	6.66114	6.28851	6.44593	2.94455
AT1G77760		up					31.2065	133.246	23.7647	26.7222	207.37	104.954	32.2676	25.2684	219.411	135.366
AT1G77810	Core_up	up		up			14.5535	34.0581	8.81152	14.8266	6.70455	17.7896	8.56856	5.59183	6.26814	8.6054
AT1G77840		up					31.1218	77.0513	41.7234	47.4062	55.9643	63.4007	21.2733	19.9999	35.699	33.5105
AT1G77850						down	8.07	6.65909	7.2362	6.67864	7.01768	5.03701	NA	NA	9.33819	4.6138
AT1G77885	Core_up			up	up		7.57561	12.4355	80.9187	79.1998	8.25226	23.0378	9.55679	21.0274	17.0691	13.0137
AT1G77960		down					7.34545	2.31899	NA	NA	NA	NA	NA	NA	NA	NA
AT1G77990	Core_down	down	down				20.9927	9.64591	15.4969	7.57561	8.60749	4.51952	5.88579	6.12314	15.2558	14.7909
AT1G78000				up			NA	NA	142.61	185.063	15.0252	96.77	13.9636	13.0806	38.7486	39.5817
AT1G78020	Core_down	down		down			565.862	181.723	102.947	106.699	26.9002	8.23136	87.9956	56.8322	59.3287	47.9421
AT1G78040		down					407.343	185.286	565.862	444.94	559.457	454.235	494.909	547.574	406.094	506.004
AT1G78050	Core_up	up		up			2.625	5.41818	13.7004	16.1829	8.31451	18.2288	7.94543	4.11164	8.22211	6.40869
AT1G78060		down					16.2909	6.23222	47.3249	47.8803	16.1794	9.50545	20.2624	19.2466	31.3376	26.7314
AT1G78070		down					88.4164	31.1395	15.8159	12.9199	7.29245	4.95455	16.4816	14.0677	6.48591	12.8513
AT1G78100	Core_down	down		down		down	116.606	41.4319	64.913	55.5273	36.6242	16.1869	14.3	12.6529	42.3866	18.3825
AT1G78130				up			8.56	9.6613	14.2288	17.4255	4.47665	9.51818	7.32581	7.70934	5.55682	6.51571
AT1G78170	Core_down	down				down	17.9657	5.80636	NA	NA	13.7689	8.42789	17.7858	19.637	11.0254	2.11909
AT1G78180	Core_down	down		down		down	21.033	8.70704	NA	NA	14.9531	4.115	17.2832	14.9853	9.87455	4.25606
AT1G78190		up					7.96502	17.601	12.23	12.9582	13.5387	7.0161	8.40604	6.77176	15.0524	24.1594
AT1G78210				up			21.0936	26.8217	11.9711	10.3319	13.0786	46.4959	12.6152	18.2023	13.3865	10.737
AT1G78230	Core_down	down		down			28.2406	9.24177	NA	NA	10.2291	0.88	7.22831	6.36403	NA	NA
AT1G78240				up			25.8264	16.1267	27.5943	26.0734	39.6941	93.6384	17.4978	32.3635	30.6183	40.055
AT1G78270						down	12.1014	15.155	6.76636	5.78273	7.61824	7.90423	4.33091	7.89597	15.3358	6.495
AT1G78280	Core_up			up		up	11.0735	11.1767	11.0722	11.4438	8.85487	18.1584	6.62069	9.89628	10.809	23.1174
AT1G78290	Core_down	down		down			74.4953	35.1691	50.8125	33.6777	19.7718	5.49828	27.2384	30.6803	4.42626	5.0454
AT1G78310		up					4.1764	10.8572	21.2857	22.82	9.78376	19.0239	NA	NA	5.98733	7.45045
AT1G78320				down			5.52497	5.98723	9.79727	8.78636	5.24469	2.18092	NA	NA	5.35859	4.58148
AT1G78340					down		NA	NA	114.037	149.79	4.76636	8.39646	48.4943	22.8545	NA	NA
AT1G78370				down	up	down	436.329	229.971	33.407	35.4563	294.677	123.869	149.888	372.9	347.689	147.91
AT1G78410	Core_up	up	up	up		up	9.19924	143.182	0.474545	7.57561	0.378127	17.0407	NA	NA	0.293636	50.4288
AT1G78450	Core_down	down		down			20.8043	7.16216	NA	NA	5.22162	0.170909	13.9922	10.7572	NA	NA
AT1G78460		up					87.2462	465.862	20.6656	13.8083	45.0304	78.4672	51.8442	56.4773	141.868	95.8622
AT1G78490					up		12.3427	6.28814	NA	NA	11.2664	6.86818	7.17558	18.2429	21.5967	23.081
AT1G78510				down			199.327	99.3814	11.879	8.41796	74.2894	15.4628	37.0294	35.0865	27.03	17.8596
AT1G78580		down					34.8011	15.414	16.7239	16.8938	14.5759	8.37318	18.8054	12.2321	14.6626	13.8554
AT1G78600				up			11.654	18.304	56.5755	42.8215	14.6933	33.1152	17.7274	9.16782	35.8575	23.0279
AT1G78610		down					17.1478	8.10831	10.9404	9.68012	10.5623	7.09022	7.1454	6.81937	7.25602	8.96818
AT1G78660					up		23.5153	21.7932	165.385	134.446	31.3643	32.3589	47.4643	213.107	64.2201	60.8509
AT1G78670				down			80.7326	63.3733	107.455	109.119	55.9402	26.8799	51.8442	82.1468	52.0454	40.6513
AT1G78680	Core_down	down		down			127.048	30.3475	95.6448	68.1677	39.98	18.4405	71.9678	100.197	79.5224	61.7095
AT1G78830	Core_up	up	up	up		up	81.4425	434.3	74.7611	217.515	181.466	408.731	74.8502	135.242	287.872	727.519
AT1G78850	Core_up	up	up	up		up	79.0125	634.494	579.777	1610.15	253.021	1558.67	151.73	243.998	538.287	1532.55
AT1G78860	Core_up	up		up		up	1.56091	7.37947	9.95371	12.7176	4.31091	35.2955	4.52365	7.78309	17.6511	54.5954
AT1G78870		up					70.2089	147.91	89.3505	85.2531	58.8382	73.7203	71.9984	62.4491	71.7396	61.2099
AT1G78895	Core_up	up		up			9.61771	20.2965	19.217	21.425	9.2407	30.0307	15.5829	24.4481	16.1365	18.0293
AT1G78970				down			NA	NA	NA	NA	6.60874	1.78636	NA	NA	8.53794	9.67138
AT1G78995	Core_down	down		down		down	47.2343	10.1383	NA	NA	18.1775	1.73445	15.947	10.9128	7.345	3.3795
AT1G79040			down				4470.05	3710.33	118.667	50.5123	3355.5	2452.54	5487.63	3712.62	2755.37	2505.82
AT1G79060				down			NA	NA	5.46179	4.89017	5.83897	2.54055	NA	NA	NA	NA
AT1G79110	Core_down			down	down	down	51.945	50.4171	4.86377	5.14545	10.175	3.99	8.21349	2.77405	15.0676	3.95601
AT1G79150		up		down			7.25786	15.4278	8.60961	9.33539	19.5994	8.31636	12.0302	8.05076	10.206	9.06575
AT1G79180				up			NA	NA	8.74225	12.985	1.35182	7.36229	NA	NA	NA	NA
AT1G79245	Core_up			up		up	195.22	309.976	99.0425	114.515	98.0138	939.663	84.579	120.325	28.5337	213.399
AT1G79270				down			84.9265	46.9919	70.1176	52.1375	17.4362	6.5601	18.8896	12.5833	12.8679	10.8672
AT1G79310					up		NA	NA	12.6636	8.53409	NA	NA	1.58768	13.9492	NA	NA
AT1G79410				up			17.1985	29.7057	23.0907	25.2554	13.7051	37.4914	9.96636	9.7821	NA	NA
AT1G79450				up			NA	NA	19.7873	26.6043	3.27714	19.2083	6.68778	3.62901	4.32803	5.80748
AT1G79500		down					7.08533	3.0072	9.11987	7.95455	6.74123	5.43182	6.30379	5.40613	12.4781	10.4356
AT1G79510				down			80.9752	45.486	7.05948	5.02778	40.7145	14.9227	29.0521	25.6048	10.0099	12.1061
AT1G79520	Core_down	down		down			40.0691	14.2514	11.7432	6.23096	11.3155	1.84317	26.6233	17.5755	7.99182	6.43823
AT1G79660				up			22.5972	14.2784	51.7991	44.8336	24.6152	51.8591	26.9097	27.3262	23.1603	22.0545
AT1G79670	Core_up			up		up	9.53301	16.4301	27.1995	42.5789	9.9985	41.4474	7.90842	9.0526	13.4514	30.5875
AT1G79680	Core_up	up	up	up		up	1.79008	45.7074	0.127273	9.29931	0.255462	77.0513	NA	NA	0.547273	93.1677
AT1G79690				up			37.4848	48.4394	41.5427	44.9407	33.7259	75.425	21.1573	26.7025	45.635	47.9697
AT1G79710				up			5.03248	6.38909	12.4976	13.2781	6.325	16.4869	NA	NA	NA	NA
AT1G79770				down			7.16753	4.76455	NA	NA	8.04787	1.15409	NA	NA	NA	NA
AT1G79880				down			13.2514	8.8856	13.3719	11.7897	9.60294	4.47827	22.7873	20.4008	7.53823	6.51571
AT1G79960				up			NA	NA	NA	NA	3.16273	8.56	NA	NA	NA	NA
AT1G80050	Core_down	down		down			12.089	4.6101	65.0504	50.5658	16.543	6.86818	29.3925	23.7516	26.0553	18.9994
AT1G80080						down	NA	NA	NA	NA	11.8093	6.32409	10.9564	15.5891	7.60912	3.22823
AT1G80110	Core_up			up	up		3.42103	5.44734	NA	NA	3.1008	6.25399	2.0215	5.8827	NA	NA
AT1G80130				down			98.7214	55.3337	NA	NA	22.5078	3.77355	NA	NA	24.8304	15.128
AT1G80160			up		up	down	NA	NA	2.38455	6.50273	NA	NA	3.74573	28.5787	21.4273	9.83523
AT1G80180	Core_down			down		down	93.8602	156.176	205.205	268.166	98.6664	43.4805	65.5437	123.882	92.0331	35.6128
AT1G80190		up					3.13899	9.85235	5.69273	6.3748	6.87999	8.96	10.8311	19.2652	NA	NA
AT1G80270				down			7.89656	14.9859	12.2027	10.5656	21.408	9.29455	14.5573	10.1471	13.0299	11.4144
AT1G80280		up					7.82524	21.9564	12.2936	12.3245	8.69669	6.25399	10.8555	10.025	7.79267	9.84485
AT1G80290				up			9.53301	11.6881	10.4011	10.1872	4.89326	14.088	7.24999	5.45529	5.33942	4.43652
AT1G80300	Core_up	up		up			112.48	262.031	28.7289	33.3468	36.6839	86.8392	32.6315	48.3124	47.1066	40.6332
AT1G80440		up				down	4.18802	50.4171	42.308	66.9113	69.4767	35.2655	28.3787	54.6982	32.3427	13.1899
AT1G80450	Core_up	up		up		up	2.42372	5.864	NA	NA	4.21174	36.606	NA	NA	2.03182	31.0184
AT1G80460				up			32.2076	26.224	143.748	179.025	70.9011	211.785	31.2412	40.6643	86.5614	77.2046
AT1G80510				up			7.72205	11.9522	7.75354	8.09784	8.67519	21.6622	4.87665	7.23215	NA	NA
AT1G80560		up					21.196	52.6887	22.2746	23.3496	38.9968	44.7166	43.5434	39.1873	45.7861	36.3745
AT1G80610	Core_up			up		up	8.46818	11.8317	14.9005	14.0057	5.09487	15.5873	4.70909	5.12186	7.76981	27.5493
AT1G80630				down			NA	NA	NA	NA	6.39435	3.1055	4.65818	6.30693	NA	NA
AT1G80640				down			29.1901	15.0143	6.15278	4.95851	38.7857	12.8471	20.2481	23.2705	18.0204	17.7524
AT1G80650						down	10.1486	7.7607	6.86367	6.33462	13.9144	11.5886	28.7777	31.2904	13.3972	5.88909
AT1G80690				down			7.28518	3.74305	20.2291	17.3925	6.07545	2.80523	14.3785	8.2535	5.18727	6.15206
AT1G80720		up					4.11061	10.2323	6.34477	6.07747	6.946	4.51952	11.4015	9.81883	NA	NA
AT1G80750		up					34.5101	73.465	49.2099	47.6808	72.1608	43.2814	68.9584	45.3542	63.0327	44.7197
AT1G80760				down			15.4925	8.83535	NA	NA	15.003	6.03227	9.00407	6.71632	6.66815	3.87689
AT1G80820	Core_up	up		up		up	2.72196	41.2691	16.8842	23.2822	1.60091	89.2973	4.73	5.39173	3.31909	38.6928
AT1G80840	Core_up	up		up	up	up	13.4808	342.985	NA	NA	6.24113	279.8	1.25115	10.4097	8.0394	540.949
AT1G80850	Core_down	down			down		12.2425	5.20955	NA	NA	NA	NA	16.9455	8.40077	NA	NA
AT1G80920						down	69.6425	76.0133	387.094	437.476	309.06	326.494	273.796	545.903	553.337	267.466
AT1G80940				down			50.3344	27.5064	26.8118	29.757	32.5898	15.6182	30.9811	28.0461	41.919	39.3114
AT1G80980					up		7.41731	3.84362	6.10288	5.51958	NA	NA	2.80455	6.16355	NA	NA
AT2G01008				up			5.59756	5.48896	NA	NA	13.7488	28.713	7.22831	5.58371	16.9334	9.30448
AT2G01021						down	1162.55	631.906	1010.06	1040.09	3029.89	3936.54	3358.73	5487.63	3536.07	1730.88
AT2G01110		down					99.0713	48.7178	9.72677	9.39444	74.8817	42.8066	80.2381	75.7214	58.3758	40.2716
AT2G01150		down				up	10.8246	4.85091	28.2647	25.3816	8.66412	10.601	9.32338	7.52	12.5514	26.8281
AT2G01180	Core_up	up		up		up	8.21612	28.8429	20.5837	22.9381	7.60727	55.7073	4.18281	5.94452	9.61633	201.452
AT2G01190		up					12.625	28.9618	34.9142	31.9964	20.1501	32.9698	10.3364	8.90864	23.726	36.3059
AT2G01290				down			82.2322	53.3621	NA	NA	26.5529	8.56	16.2323	10.5787	17.3703	14.1396
AT2G01300						up	NA	NA	NA	NA	NA	NA	NA	NA	4.15012	14.0453
AT2G01340	Core_up	up	up	up		up	6.87818	49.496	3.43636	10.5134	5.4028	10.9441	6.1966	6.04723	7.01955	18.1054
AT2G01420				down			37.2273	23.7857	19.3123	12.5509	22.981	10.2251	27.8301	34.2945	20.6625	13.4209
AT2G01505		down					8.8745	1.91316	8.92633	8.13182	5.19711	3.11542	7.81602	6.00205	5.54411	3.91362
AT2G01520			down				NA	NA	3710.33	781.144	NA	NA	112.727	126.042	256.803	180.719
AT2G01530	Core_down		down	down			NA	NA	2666.43	1301.45	48.0544	14.6349	59.8194	76.0462	191.743	107.957
AT2G01540		up					10.1973	23.0584	52.0454	54.1782	15.1447	26.542	24.2963	24.335	29.5595	27.4558
AT2G01590	Core_down	down		down			97.6806	28.5644	NA	NA	49.9755	16.3307	118.822	83.5287	31.6901	20.4723
AT2G01620	Core_down	down		down			47.2854	18.1849	8.05462	7.13909	27.1562	8.80596	24.2774	25.3458	16.5602	10.0101
AT2G01650				up			19.9468	30.1003	37.5207	44.4632	13.7196	50.2969	11.7529	14.2124	18.2803	21.0078
[truncated: 5,554 more rows]

## Sheet: TISSUES
GENE_ID	Tissue	Direction	Embryo_green_cotyledon_20C_WT	Embryo_mature_green_cotyledon_LD_WT	Embryo_mature_green_WT	Inflorescences_5_6wLD_WT	Inflorescences_5wLD_WT_A	Inflorescences_LD_WT_A	Roots_16dLD_WT	Roots_2wLD_WT_A	Leaves_35dSD_WT	Rosette_3wHD_WT	Rosette_3wLD_0h_37C_WT	Seeds_12hAI_WT	Seeds_germinating_12hS	Seeds_germinating_1hS	Siliques_5wLD_WT	Siliques_mature_WT_1	Siliques_mature_WT_2
AT1G01090	Seed	DOWN	406.205	125.891	471.888	144.32	139.842	98.0569	89.2491	82.9991	107.564	110.084	95.3554	49.8413	4.92532	9.98794	136.244	218.78	110.084
AT1G01120	Seed	DOWN	49.6934	40.8141	5.91476	95.2664	40.2282	59.2612	41.7181	20.8105	15.3225	45.8769	44.5386	1.59412	4.45878	1.43448	90.9538	79.6132	101.631
AT1G01140	Root	DOWN	24.3745	14.9021	16.3395	22.7703	21.1021	41.9707	1.55221	1.0533	42.3589	55.1311	48.9605	10.5222	9.3103	5.24169	43.33	34.5861	40.8238
AT1G01170	Root	DOWN	66.5021	467.309	246.88	83.327	119.526	60.9882	7.49406	28.2358	85.2158	136.288	209.227	172.048	1049.59	824.724	91.1228	148.722	126.579
AT1G01170	Seed	UP	66.5021	467.309	246.88	83.327	119.526	60.9882	7.49406	28.2358	85.2158	136.288	209.227	172.048	1049.59	824.724	91.1228	148.722	126.579
AT1G01180	Influorescence	DOWN	2.06499	15.4402	4.12523	2.4924	0.590554	0.494857	2.31324	12.4153	4.4702	8.3905	12.7788	6.50988	19.5676	19.1829	3.74217	3.43607	2.54618
AT1G01190	Root	UP	0.428274	0.0226667	0.933872	0.0615823	0.0116667	0	58.4993	18.5889	1.25406	5.61465	5.06229	0.617096	1.60959	1.43448	0.00588889	0	0.0102222
AT1G01225	Embryo	UP	27.9953	22.2086	43.996	2.22135	2.74865	2.58377	5.47838	2.97447	3.53508	2.82508	1.98625	1.88662	5.62994	2.04431	4.81212	8.72128	3.43459
AT1G01250	Embryo	UP	104.797	34.2997	277.54	11.2008	12.5519	24.8914	0.25032	0.0792648	3.81337	3.58866	1.53832	6.30812	3.0013	6.26293	19.2466	4.81069	20.8375
AT1G01250	Root	DOWN	104.797	34.2997	277.54	11.2008	12.5519	24.8914	0.25032	0.0792648	3.81337	3.58866	1.53832	6.30812	3.0013	6.26293	19.2466	4.81069	20.8375
AT1G01280	Influorescence	UP	0	0	0.00377778	7.09001	7.41524	14.8554	0	0	0	0.0346667	0.0593462	0.000242842	0	0	0.00588889	0.0141111	0.0102222
AT1G01310	Influorescence	UP	0.79657	1.06775	3.76425	5.0789	42.9997	26.0471	0.0445556	0.0852222	0.0511027	0	0.0742372	1.02014	6.07447	8.20149	3.42495	2.57452	6.26478
AT1G01340	Root	UP	0.961622	2.63032	0.116333	0.75526	0.296164	0.24695	11.2121	10.4842	2.85056	1.92632	1.49131	4.24697	2.70259	0.868023	0.164556	0.279243	0.162778
AT1G01350	Seed	UP	15.0346	30.0264	22.6314	9.24993	10.0031	10.2323	12.0772	13.5091	6.07103	10.9675	10.4128	23.587	115.306	88.455	10.3719	12.2471	11.3708
AT1G01355	Seed	UP	0.452748	3.2134	0	0.195475	0.17642	0.0791349	0.0629406	0.0425556	0.306732	0.16437	0.231035	3.06668	8.53996	11.4329	0.111209	0.213114	0.0453389
AT1G01430	Seed	DOWN	9.85214	13.4233	24.8062	46.5396	20.5096	24.6837	14.8197	12.7986	24.7936	37.1014	38.7059	8.90114	2.83118	3.67888	73.1652	50.1573	51.4745
AT1G01460	Influorescence	UP	0.0328827	0.20244	0	0.696484	9.13553	6.95836	0	0.0356667	0	0	0	0.207148	0.802204	1.46586	0.783506	0.594411	1.57974
AT1G01480	Embryo	UP	56.9312	42.9691	44.7985	0.0876111	1.09841	0.524055	3.46484	0.944252	0.55082	0.326373	0.127111	9.13052	10.3194	25.1523	2.80444	3.3689	10.0254
AT1G01520	Seed	UP	0.326333	0.846124	0.907057	0.105668	1.31647	0.154753	0.337671	0.121859	0.650417	6.21929	0.258072	16.9467	6.35618	27.1972	0.260362	0.194306	0.126771
AT1G01580	Root	UP	0.352911	2.28045	0.450876	0.153082	0.656163	0.652169	1.66759	107.059	1.01317	1.08057	0.402906	9.55755	3.56143	6.43071	0.0436667	0.00811111	0.00411111
AT1G01600	Influorescence	UP	1.58062	1.24443	3.98579	29.6527	28.0105	87.3388	1.59105	1.62346	2.117	3.33546	0.366601	3.45829	2.48278	3.38543	8.45136	5.12372	37.0777
AT1G01610	Seed	DOWN	35.0959	31.083	2.47225	40.7451	43.5172	60.7529	15.8803	16.64	23.9051	25.5461	25.4045	4.52747	0.6335	3.19782	53.0751	25.9258	58.7148
AT1G01620	Seed	DOWN	42.1925	167.546	83.386	543.632	507.34	298.252	1952.47	449.57	150.901	218.003	126.579	5.38924	7.69763	11.7833	258.069	213.106	305.214
AT1G01640	Root	UP	2.27315	4.40325	2.82904	9.57529	1.10228	1.59998	78.9773	43.3867	1.97885	0.492581	2.9103	8.09732	8.97855	8.70721	2.40236	3.93937	2.09303
AT1G01750	Root	UP	0.88862	0	1.22061	0.292286	0.923561	0.518788	11.5376	26.1233	0.120068	0.854873	0.731626	0.207148	0.945324	4.91139	0.175621	0.622897	0.523453
AT1G01790	Leaf	UP	2.32802	1.23271	2.19666	26.7633	14.0064	20.1256	6.14103	5.2222	72.3728	95.0244	47.6508	2.02204	0.681529	1.1306	18.5695	16.7909	26.1
AT1G01810	Seed	UP	2.19937	3.91021	9.90324	0.852458	0.558107	0.637971	0.379214	0.308031	0.530917	0.477275	0.329865	12.0552	56.9312	17.7686	0.558107	0.965167	0.960889
AT1G01840	Seed	UP	1.19111	1.0921	4.67755	0.993431	1.19027	0.937657	0.774546	0.452005	1.1087	2.36206	1.95366	6.06638	26.6149	7.55314	1.11767	1.84798	1.73343
AT1G01970	Root	DOWN	8.43975	18.9426	15.1894	14.3186	8.85049	10.6733	1.5132	2.33077	24.6498	27.9028	27.2379	15.7834	61.2309	53.6024	14.8681	14.2405	15.6737
AT1G01980	Influorescence	UP	0.264222	1.15238	0.116333	5.20848	30.1202	35.7887	0.0188889	0.0356667	0.037	0	0.0593462	0.000242842	2.24217	4.26868	5.08322	2.30344	8.21384
AT1G02050	Influorescence	UP	6.25176	6.75106	3.86798	26.1201	54.2055	52.9602	5.55322	4.53301	2.29145	1.80969	3.30617	11.7317	5.7682	9.83777	2.95208	2.661	2.94124
AT1G02070	Influorescence	UP	1.92491	2.43391	1.34682	7.50288	8.46221	16.1711	0.412431	0.301135	0.632311	0.153395	0.258072	0.386746	0.681529	0.24026	1.37286	0.871123	2.01498
AT1G02190	Influorescence	UP	2.50543	0.166028	0.0101373	26.8068	70.6035	37.403	0.0253333	0.0608889	0.211408	0.229516	0.172324	0.000242842	0	0	13.1748	0.766159	11.5037
AT1G02360	Root	UP	0.0328827	0	0.0101373	0.0650419	0.0368889	0.146444	21.3945	64.8144	3.61809	1.8031	2.53903	0.386746	0.447371	1.84259	0.00811111	0	0.00411111
AT1G02380	Seed	UP	2.09771	22.3961	7.00783	3.20283	1.84772	1.7914	1.39783	1.34526	1.26787	2.11352	2.37276	5.87592	44.0722	43.4271	0.921648	0.929314	0.921328
AT1G02390	Embryo	UP	14.5491	42.0592	18.8942	0.285406	1.13364	1.90691	6.24539	1.20652	2.15855	1.3026	0.762002	1.6915	1.64101	0.24026	0.567794	1.36637	0.267593
AT1G02400	Root	UP	0.536185	3.81246	0.0101373	0.588021	0.923561	0.643741	125.434	18.38	1.1087	0.521092	0.943403	1.10531	6.9326	7.34675	1.56208	1.21076	2.13793
AT1G02405	Seed	UP	1.74788	2.26812	0.0793069	0.167196	0.0659911	0.0560658	0.0375931	0.095012	0.761109	0.229516	1.16071	11.5936	8.16961	9.11693	0.639864	0.387391	0.64118
AT1G02420	Seed	UP	1.81076	1.95854	2.20878	1.53025	1.04949	1.67773	0.977918	1.76508	2.85538	2.08456	2.14661	8.51047	11.7072	4.84312	0.974027	1.26433	1.17183
AT1G02470	Influorescence	UP	1.66756	7.24072	0.980832	3.44982	42.8591	41.7691	0.253488	0.202323	1.59739	1.03218	1.11984	0.701209	0.6335	0.24026	0.639864	0.497032	0.254887
AT1G02475	Root	DOWN	8.55453	15.9075	8.7788	43.0367	37.1423	26.6713	1.59589	3.38253	54.2542	76.8619	87.9426	9.35121	9.28563	10.1936	50.6144	53.891	47.6592
AT1G02500	Seed	DOWN	308.289	199.185	159.058	1015.9	190.644	252.151	839.981	654.121	179.918	129.601	132.578	20.6418	5.06761	14.3214	556.101	722.228	212.099
AT1G02520	Root	UP	0.413343	0.395333	0.196175	0.64107	0.595836	1.67212	11.3615	12.3146	0.285549	0.201299	0.138658	2.5819	1.73441	0.24026	0.323008	0.111085	0.433095
AT1G02530	Silique	UP	0.0911111	0.268476	0.0254453	0.447	0.349674	0.488069	0.360682	0.18238	0.0944356	0.121022	0.0593462	0.453171	0	0	8.30952	1.4898	8.85313
AT1G02610	Seed	UP	1.88552	48.5904	3.60728	2.23813	3.98235	1.54924	1.37606	11.8051	1.04663	2.28637	8.14137	2.90691	138.707	32.8527	3.50938	3.08283	1.77973
AT1G02640	Embryo	DOWN	0.352911	8.88979	0.0793069	54.014	17.6509	16.3012	49.5254	22.9521	2.24066	4.46853	2.86639	16.7384	6.38167	9.8055	47.7257	32.3235	46.607
AT1G02710	Leaf	UP	1.24572	0	2.36636	0	0	0	0	0	0	7.03578	9.69905	0.000242842	1.93206	6.5246	0	0.53663	1.40344
AT1G02750	Seed	UP	17.6798	15.6679	24.3103	7.15633	8.26336	7.80078	5.76103	11.3122	6.93911	8.23654	12.9347	16.5582	184.008	53.4556	7.63935	9.84212	7.79573
AT1G02790	Influorescence	UP	1.10435	5.88481	1.50655	113.788	802.495	483.268	0	0.281656	0	0	0	0.000242842	8.64227	28.2557	37.7597	29.2481	60.3835
AT1G02800	Influorescence	UP	0.352911	0.812323	0.116333	7.63467	15.1163	8.1594	0.0629406	0.0741111	1.57414	1.83973	0.322222	0.741466	0.037	0.0506667	2.51594	3.06924	1.64199
AT1G02810	Root	UP	12.694	1.32004	9.24787	3.94463	1.35322	2.86859	46.0201	34.9764	0.201689	0.416416	0.249184	4.1743	4.35096	6.14635	1.0631	1.71609	30.6332
AT1G02813	Influorescence	UP	0.119	0.081948	0.196175	26.5966	42.4897	55.2643	0.0318889	0.132111	0	0	0	0.617096	0.681529	0.150111	0.068387	0.0647966	0.080126
AT1G02820	Leaf	UP	0.0911111	0.119444	0.450876	1.50735	8.14748	1.01345	0.196017	0.281656	7.03622	91.7833	16.2836	1.87212	6.76455	1.90275	4.6971	0.405167	0.97876
AT1G02850	Leaf	DOWN	547.633	361.794	312.702	11.5485	13.6152	15.0378	2.17972	12.244	1.20746	1.1683	2.45502	213.825	297.086	279.292	4.34099	3.80841	0.349899
AT1G02870	Seed	UP	14.7589	22.9544	24.5515	22.373	26.7369	30.8893	43.9267	28.933	17.3123	14.8179	15.3041	132.425	201.487	113.051	13.0447	13.2577	11.5814
AT1G02900	Root	UP	6.91682	15.8018	1.12572	8.32807	4.67868	2.96708	129.832	150.266	1.12797	1.00424	0.951649	4.90498	4.68224	5.45408	1.24044	1.14708	2.19535
AT1G02920	Root	UP	0.176574	0.246445	0	5.39242	0.355583	1.36621	91.2375	761.164	128.322	60.1102	76.5868	23.6833	7.043	10.0594	0.669618	0.622897	0.0996656
AT1G02930	Embryo	DOWN	2.86692	1.54829	0.0254453	35.1713	6.58162	14.6476	61.9859	159.349	225.975	109.789	90.728	36.357	15.1742	19.9825	532.704	165.643	363.843
AT1G02930	Silique	UP	2.86692	1.54829	0.0254453	35.1713	6.58162	14.6476	61.9859	159.349	225.975	109.789	90.728	36.357	15.1742	19.9825	532.704	165.643	363.843
AT1G02940	Silique	UP	0.0186667	1.72364	0.116333	0.635691	0.395333	0.340107	0.0566879	0.0356667	0.381247	0.620657	0.249184	0.000242842	0.037	0.0506667	29.1939	4.92125	17.203
AT1G02950	Root	UP	0	0.033	0	13.5293	4.35869	2.67197	59.967	19.1593	6.72502	7.27005	4.57655	0.000242842	0	0.178336	10.7443	2.72511	10.5007
AT1G02980	Silique	UP	0.176574	1.49465	0.00377778	0.094656	0.349674	0.171464	0.090556	0.106118	0	0	0.0498889	0.781604	0.585527	0.592223	9.78614	5.69927	5.15654
AT1G03050	Influorescence	UP	0.229568	0.67291	0.276231	5.0789	40.1617	36.1398	0.0188889	0.0356667	0	0.144	0.0498889	0.000242842	1.09278	2.72659	2.83291	1.89778	5.79938
AT1G03103	Embryo	UP	439.129	674.569	2.72448	0	0	0	0.0693333	0.014	0	0	0	2.76126	6.17517	4.94274	10.3297	0.139032	0.00677778
AT1G03180	Seed	UP	1.3985	1.32004	2.36636	1.29169	2.48208	1.62879	2.27437	2.10134	1.54559	1.45062	1.53832	3.28706	16.238	10.8372	1.03454	0.945782	1.09377
AT1G03220	Root	UP	11.9439	247.27	10.3406	35.0825	26.0749	7.69681	146.798	660.484	24.9102	18.7101	22.8607	168.935	48.8003	54.4424	67.8806	55.7197	50.2982
AT1G03230	Silique	DOWN	2.32802	7.76419	5.01191	9.38235	5.71734	8.49731	68.1314	47.9564	20.0274	6.57615	10.2404	88.9479	32.3731	29.7073	0.993431	1.68865	0.97876
AT1G03290	Seed	DOWN	11.0362	14.4567	0.482688	16.4779	22.0655	26.5184	13.5577	20.3184	36.4474	18.9013	14.7824	2.84633	0.802204	1.0986	20.3403	24.4038	19.2046
AT1G03400	Leaf	UP	1.00591	2.32557	0.313876	16.7463	3.3017	4.50476	1.42554	1.2014	34.7534	35.1587	23.8458	3.1201	0.681529	1.0633	3.20158	3.81878	2.65072
AT1G03420	Seed	DOWN	0.264222	6.40103	4.96688	19.7938	10.2361	7.91178	19.8505	20.9455	24.6031	1.77177	3.07304	2.27763	0	0	16.7697	3.24395	2.72511
AT1G03470	Seed	UP	41.3417	108.014	42.1845	4.18714	6.25388	3.78731	8.43994	5.76897	3.26926	2.19846	2.23426	52.0793	140.742	197.663	3.98821	19.092	2.83118
AT1G03510	Seed	UP	1.75907	1.05649	2.95523	0.828731	0.422058	0.485056	0.730739	0.530453	0.871555	0.741675	1.43158	5.7858	6.71491	7.49976	0.542495	0.658558	0.953493
AT1G03600	Root	DOWN	148.04	205.565	143.061	164.874	226.77	105.037	1.47434	8.01289	507.34	754.44	741.279	56.3504	40.3047	79.6615	345.579	191.138	256.027
AT1G03630	Root	DOWN	2.78529	6.40103	3.00007	91.3603	82.2689	82.4183	0.246342	1.06864	202.442	340.861	237.821	3.35807	2.55078	9.92158	130.325	70.9209	120.374
AT1G03650	Seed	UP	2.51564	1.42625	4.63364	1.83671	1.36432	1.2934	3.58503	2.69119	2.67026	1.15922	4.72222	9.88184	23.298	27.9778	0.852031	2.24128	2.4372
AT1G03680	Root	DOWN	50.9842	61.7103	89.0848	300.946	164.28	145.761	6.54144	11.0691	416.721	445.151	502.558	58.2047	34.5763	45.197	307.226	224.406	235.203
AT1G03760	Seed	UP	10.1475	19.5356	9.28027	3.86478	5.85719	6.17175	7.70115	7.88995	4.8568	4.21578	4.45508	29.6213	80.2423	78.7976	5.20295	4.11195	4.28335
AT1G03770	Seed	UP	12.8494	42.9085	8.26655	2.66245	2.04047	3.74938	9.21425	4.57212	2.0718	1.77177	1.77873	21.8421	50.3314	51.7075	2.83291	3.81878	3.37019
AT1G03850	Root	UP	0.65639	1.33329	0.0254453	0.768662	1.80921	0.94705	9.1842	79.6142	4.21457	2.72975	5.62225	7.10256	15.232	5.17743	0.814363	0.671445	0.854873
AT1G03870	Root	UP	3.07432	1.29453	9.61694	383.009	24.0025	19.6794	157.633	105	15.4885	44.7087	42.131	1.48647	2.27229	10.8839	33.0525	11.8764	45.5944
AT1G03880	Embryo	UP	10173.7	6919.67	12061.5	0.0232236	0.0614504	0	0	0.173899	0	0	0	3458.86	2439.85	2621.26	859.259	6.8303	0.0306111
AT1G03890	Embryo	UP	3662.34	1921.16	3253.91	0.00622222	0.00711111	0	0	0.00788889	0	0	0	76.0799	44.7179	120.282	50.5717	0.0754399	0.016
AT1G04250	Seed	DOWN	5.93988	0.610055	18.1747	13.4338	15.3186	7.22755	77.1868	89.4896	13.4867	86.9702	17.1957	1.59412	1.05344	5.80495	39.7147	14.8578	40.9477
AT1G04280	Root	UP	0.288809	4.6402	1.68166	1.2057	5.57943	4.70803	31.9887	22.5748	10.3093	6.4782	7.3359	5.94067	3.13284	3.65413	1.9224	2.69162	2.20143
AT1G04310	Embryo	UP	41.9599	60.2799	28.3666	6.31264	6.76303	11.3812	2.35529	3.9538	2.3385	1.53357	0.583782	5.1838	5.34999	4.75381	6.83117	9.86218	6.02136
AT1G04330	Embryo	UP	8.86217	4.38096	66.9164	0.790069	0.0698401	0.104778	2.48592	1.2014	0.401985	0.566565	0.427566	0.741466	5.49637	1.30797	0.205705	0.324721	0.921328
AT1G04350	Root	DOWN	19.5654	9.96448	28.6002	20.5599	15.8443	9.49154	0.408606	1.34526	27.0647	72.3386	38.7394	10.4793	14.1776	14.0733	19.9258	13.5696	11.63
AT1G04380	Embryo	UP	101.234	101.816	2.43191	0.112333	0.0511298	0.0746439	0.711425	0.142691	0.145889	0.132842	0.0883053	0.453171	0.839044	0.494331	18.5227	54.4078	6.81997
AT1G04400	Embryo	DOWN	10.0594	49.1644	7.5961	46.0608	60.7682	73.0446	38.0878	74.119	71.4375	43.606	83.7947	36.2274	37.9353	50.1261	41.9789	32.4885	35.5734
AT1G04420	Root	DOWN	9.19282	9.94373	11.5627	55.0347	38.9933	30.1505	2.5583	2.88181	95.581	114.174	124.072	8.81335	4.81939	8.90891	55.4457	45.8769	66.5021
AT1G04425	Root	UP	1.7076	12.6143	1.598	1.44227	6.04161	3.01277	27.4864	6.61611	4.81212	5.45556	3.36666	0.453171	0	0.209994	4.75326	35.3135	3.0217
AT1G04470	Influorescence	UP	0.0618889	0.359703	0.0254453	1.26154	9.85853	13.9989	0.0318889	0.014	0.037	0	0.0498889	0.000242842	0.248543	0.803861	1.20215	0.957478	2.72511
AT1G04610	Root	UP	0.487365	0.371395	4.49916	0.313994	0.503792	0.880884	1.61622	10.2227	0.211408	0.0726667	0	0.453171	0.037	0.178336	0.30153	0.486183	0.349899
AT1G04620	Root	DOWN	23.2892	8.05923	25.3601	20.8578	6.22434	27.6328	1.88934	3.31479	24.284	16.523	20.5111	14.8311	9.25416	10.3423	9.75082	29.9046	28.0274
AT1G04635	Seed	UP	3.36666	2.40417	12.2747	3.12769	2.01833	2.39461	1.85254	2.0418	2.62161	1.82624	3.13438	21.1856	38.89	19.749	1.53243	2.37844	1.04679
AT1G04645	Silique	UP	1.92491	6.50596	1.4003	0.716518	5.19088	1.13832	0.0629406	0.014	0.414039	0.108423	0	0.000242842	0.447371	0	59.8031	124.934	41.8273
AT1G04660	Embryo	UP	1356.53	326.585	705.052	3.64615	3.46347	0.156906	4.80217	0.173899	1.82758	1.08768	0.127111	43.427	20.6664	16.5673	56.8826	325.178	19.5041
AT1G04670	Influorescence	UP	0.0328827	0.0454409	0	2.19263	12.951	13.9646	0.115863	0.095012	0	0	0	0.000242842	0.037	0.462122	0.0215556	0.0331111	0.0131166
AT1G04680	Seed	DOWN	13.7048	2.05869	12.407	217.286	72.0452	153.351	149.73	39.2278	60.309	52.7248	36.5815	0.894269	0.49166	3.15347	116.11	38.9994	140.049
AT1G04778	Embryo	UP	36.4646	3.46134	116.106	4.19812	0.445968	0.793404	2.85097	0.865891	0.523723	0.685556	0.723137	1.18559	8.90481	8.53737	0.241562	0.356556	0.301744
AT1G04800	Leaf	UP	0.217704	1.81934	1.50655	86.9587	41.5949	0.44873	0.126	0.265232	134.106	150.971	67.2634	4.93757	7.08553	6.84528	38.6541	8.63686	107.996
AT1G04820	Seed	DOWN	165.643	110.101	100.195	425.38	432.789	364.448	431.367	419.424	144.913	189.159	133.437	6.87421	5.2521	24.4929	592.246	421.53	351.669
AT1G04945	Seed	UP	6.00834	5.53385	12.9359	3.32262	2.82165	3.19993	2.79578	3.61668	3.27975	2.70791	2.67887	39.0341	28.1535	18.1523	2.49668	2.56654	1.61687
AT1G05010	Embryo	DOWN	1.41036	10.9776	0.933872	77.457	27.9353	42.3157	27.0284	53.0962	165.726	128.225	127.311	1.94649	4.28122	4.91139	9.13414	5.24379	11.3172
AT1G05010	Leaf	UP	1.41036	10.9776	0.933872	77.457	27.9353	42.3157	27.0284	53.0962	165.726	128.225	127.311	1.94649	4.28122	4.91139	9.13414	5.24379	11.3172
AT1G05140	Root	DOWN	10.7571	22.4895	18.5657	25.4459	20.822	13.8542	1.99109	4.98814	44.7243	62.312	43.2969	17.8088	13.7586	17.0489	23.5896	20.1427	19.4173
AT1G05160	Embryo	UP	48.2421	23.8504	97.7073	3.25296	4.80565	5.5721	5.12697	4.03881	4.66942	3.66053	4.30126	8.74185	6.885	8.89654	12.7964	26.969	7.30259
AT1G05200	Leaf	UP	0.536185	0.516508	0.678711	2.97756	2.79418	5.93965	1.79052	3.96376	19.6774	21.2528	25.8722	0.508977	0.0857839	0.209994	4.85794	2.67418	3.87277
AT1G05230	Root	DOWN	12.2677	5.33424	3.09899	3.85497	6.01029	3.36969	0.153784	0.500783	7.7948	9.94213	6.55418	6.13544	2.65127	4.03736	11.1603	16.086	8.75046
AT1G05320	Seed	DOWN	13.4779	14.2888	2.71068	8.25151	6.302	14.8158	8.30006	13.3586	13.1748	13.8193	14.3608	1.8426	0.839044	1.16378	7.56614	6.8303	9.25031
AT1G05330	Seed	UP	1.42161	0.953627	0.116333	0.144105	0.688986	0.333944	0	0.0490266	0.276373	0.381243	0	2.95571	24.9291	8.99228	0.194533	0.149764	0.162778
AT1G05340	Leaf	DOWN	108.17	563.436	12.9633	3.76	11.8301	9.55401	63.6195	25.1299	2.42102	1.83973	0.754678	17.2022	124.385	264.61	24.6468	38.6846	12.7457
AT1G05350	Seed	DOWN	46.1334	23.0446	46.494	19.1474	15.3317	10.6936	28.2116	22.7957	21.6389	18.7226	16.238	6.46846	2.35093	3.83589	25.2941	27.2269	25.0938
AT1G05400	Seed	UP	0.84177	2.14128	2.51608	0.159611	0.241615	0.20622	0.639677	1.09379	0.45303	0.521092	0.518099	3.62047	8.56555	7.97778	0.349884	0.64936	0.250764
AT1G05450	Embryo	UP	211.42	275.198	1.96656	0.889366	20.4086	1.08658	0.764723	0.506154	0.211408	0	0	0.000242842	0	0	2.06852	0.0141111	0.258832
AT1G05570	Root	UP	2.91687	3.68889	1.598	6.70275	6.53404	19.193	23.7491	92.4527	20.5435	6.36759	8.57671	3.65511	0.585527	1.37367	5.31243	5.64379	5.97144
AT1G05575	Root	UP	0.176574	0.505531	0	0.958119	0.206073	0.239388	79.6142	42.3953	3.82872	0.910874	9.21929	1.28483	5.82102	1.0633	0.865891	1.68197	1.89831
AT1G05580	Influorescence	UP	0.217704	0.721225	0.155872	2.83797	24.6864	28.1637	0	0.0425556	0	0	0	0.000242842	1.30569	2.51335	3.36927	1.65138	5.30344
AT1G05600	Seed	UP	2.36456	1.62756	3.17123	1.3151	2.24097	1.59202	1.63013	2.19706	3.17661	3.41075	4.94431	10.3544	14.285	9.11693	1.86867	2.01213	1.71899
AT1G05660	Root	UP	0	0	0.0793069	0	0.00111111	0.0746439	6.69995	14.8512	0	0	0	0.000242842	0.0857839	0.270387	0.0329898	0.0578889	0
AT1G05680	Seed	UP	0.510056	11.4229	0.0254453	16.8782	10.1	7.95582	1.00263	11.2031	0.174565	0.264622	0.11498	38.0995	190.878	130.984	6.25308	2.71185	8.12066
AT1G05690	Seed	UP	2.46757	1.33329	6.28459	0.661045	0.688986	0.691902	0.230587	1.06864	1.82758	3.8429	3.3981	2.66128	17.4402	18.3045	0.837886	1.20192	0.893431
AT1G05700	Root	UP	0	0	0.0101373	0	0.00188889	0.00188889	1.23714	11.1575	0	0.0346667	0.0883053	0.000242842	0.037	0	0.00155556	0.00588889	0.00677778
AT1G05730	Seed	UP	1.74788	0.712207	1.96656	1.06927	1.01457	1.40744	0.991357	0.991646	1.03548	0.836035	1.11984	16.9728	47.1051	28.4073	1.20215	2.95619	2.57956
AT1G05780	Seed	UP	8.49336	10.5769	16.0932	4.68733	3.4049	3.77964	3.08203	4.12133	4.2413	4.79392	8.9009	11.5754	48.7472	40.2555	6.91054	10.0341	9.82264
AT1G05835	Influorescence	UP	13.812	12.9309	47.8602	58.7963	70.0949	44.2482	1.33724	1.7988	20.7828	15.248	3.89478	0.989165	2.94655	3.67888	3.09788	3.65333	3.7693
AT1G05850	Seed	DOWN	677.328	393.853	387.249	1261.22	366.554	451.269	331.333	281.32	478.349	430.67	429.207	36.4414	35.0348	34.7853	1051.07	1454.47	1005.35
AT1G05894	Seed	UP	0.441407	0.441518	0.761296	0.0876111	0.0573333	0.0486135	0.429522	0.261852	0.306732	0.389829	0.249184	1.67662	6.07447	8.90891	0.0408043	0.0578889	0.104455
AT1G06000	Silique	DOWN	87.7715	29.8394	65.2956	119.293	58.4993	77.3014	23.3389	12.7189	19.442	41.3269	17.3775	15.1134	9.43337	13.002	3.40148	1.57359	5.9921
AT1G06090	Root	UP	0	0	0.0254453	5.52377	0.789375	0.411757	24.0715	37.6722	1.31217	0.726878	0.278034	0.000242842	0.037	0.557102	0.309297	0.836925	0.765945
AT1G06260	Influorescence	UP	0.19157	0	0.41655	49.9286	102.736	89.6195	0	0.095012	0	0.536667	0.593551	0.207148	0.764166	0.122889	0.068387	0.121911	0.210385
AT1G06280	Influorescence	UP	0	0	0	2.69074	8.22455	7.54719	0	0	0	0	0	0.000242842	0.037	0	0.0130509	0.0423333	0.00677778
AT1G06360	Leaf	UP	0.510056	0.166028	1.36512	9.55922	6.58965	4.10878	0	0.111333	38.4813	42.7167	8.8521	0.928273	0.447371	4.61048	0.0564444	0.175664	0.0102222
AT1G06400	Seed	UP	53.5771	109.434	47.9085	52.4586	58.8998	42.5675	124.801	73.3888	28.8287	36.8383	40.1282	103.279	332.384	345.861	51.8961	48.4009	50.7055
AT1G06430	Root	DOWN	147.861	76.4398	106.805	34.9214	51.1189	42.6447	1.39783	4.69291	45.4935	134.142	70.2737	17.5915	10.7426	21.0621	41.6482	28.6525	16.8818
AT1G06460	Leaf	UP	4.53089	1.98486	20.3682	48.9493	30.1413	84.1947	1.94216	7.85558	229.548	76.8185	317.647	10.3544	8.44598	13.556	69.0645	77.3212	62.5586
AT1G06520	Leaf	DOWN	18.7616	35.0629	20.315	4.54994	23.7417	23.3899	12.7609	0.646095	0.490215	0.462231	0.634832	22.2709	28.2855	9.11693	41.3233	27.3252	35.1342
AT1G06550	Seed	DOWN	39.2704	16.1408	21.3289	50.5429	67.9276	47.2689	47.6428	39.8167	23.2653	34.1875	18.935	5.11773	2.45432	4.86538	179.172	85.5147	156.844
AT1G06550	Silique	UP	39.2704	16.1408	21.3289	50.5429	67.9276	47.2689	47.6428	39.8167	23.2653	34.1875	18.935	5.11773	2.45432	4.86538	179.172	85.5147	156.844
AT1G06620	Root	UP	0.585414	0.326677	0.0254453	2.63516	6.88281	6.90027	94.8039	24.0523	2.67944	2.41437	2.92044	0.207148	0.349792	1.40505	1.09124	0.139032	1.21135
AT1G06640	Seed	DOWN	17.1851	8.15656	14.1776	73.7778	50.9778	36.5568	344.019	164.464	44.1467	54.0652	75.3082	2.92993	3.86245	7.78525	137.978	53.6807	98.8568
AT1G06645	Root	DOWN	5.27365	36.551	11.8571	5.96951	3.45704	3.5999	0.933984	0.585129	5.67252	10.7723	11.9853	9.15985	61.4766	41.6931	5.05796	5.77939	5.19745
AT1G06645	Seed	UP	5.27365	36.551	11.8571	5.96951	3.45704	3.5999	0.933984	0.585129	5.67252	10.7723	11.9853	9.15985	61.4766	41.6931	5.05796	5.77939	5.19745
AT1G06690	Root	DOWN	11.6681	8.14134	12.8897	21.2191	22.1225	18.7245	1.5852	1.79273	49.2735	98.6455	52.4686	13.966	10.2749	17.0738	36.5213	18.4508	28.1665
AT1G06830	Leaf	UP	0	0	0	6.36466	1.0541	1.4215	12.9797	0.304551	3.60369	22.8748	26.3841	0.000242842	0.037	0.301744	0.416524	0.458581	0.637003
AT1G06990	Influorescence	UP	0.0328827	0.0454409	0.116333	2.42746	6.45784	10.8545	0.075162	0.0551111	0	0	0	0.000242842	0	0	0.00355556	0.00355556	0.0102222
AT1G07010	Root	DOWN	29.6498	29.7549	26.4456	20.3766	20.1725	6.89002	0.153784	0.485583	27.3216	69.3323	39.0722	3.95274	1.54399	2.69251	23.7187	10.8539	9.86134
[truncated: 5,499 more rows]
