# Supplementary material for: Alternative splicing landscapes in Arabidopsis thaliana across tissues and stress conditions highlight major functional differences with animals
Source: Genome Biol. 2021 Jan 14;22:35. doi: 10.1186/s13059-020-02258-y (PMC7807721; doi:10.1186/s13059-020-02258-y)
Supplement: Supplementary file 12 — Additional file 12: Table S11. Representative transcript per gene used for GE quantification in vast-tools and other analyses in this study. [file 13059_2020_2258_MOESM12_ESM.xlsx]

## Sheet: Table S11
GeneID	Reference_TranscriptID
AT1G50920	AT1G50920.1
AT1G36960	AT1G36960.1
AT1G44020	AT1G44020.1
AT1G15970	AT1G15970.1
AT1G73440	AT1G73440.1
AT1G75120	AT1G75120.1
AT1G17600	AT1G17600.1
AT1G50860	AT1G50860.1
AT1G51380	AT1G51380.1
AT1G77370	AT1G77370.1
AT1G44090	AT1G44090.1
AT1G10950	AT1G10950.1
AT1G31870	AT1G31870.1
AT1G51360	AT1G51360.1
AT1G14940	AT1G14940.1
AT1G50950	AT1G50950.1
AT1G75110	AT1G75110.1
AT1G17400	AT1G17400.1
AT1G50930	AT1G50930.1
AT1G17390	AT1G17390.1
AT1G09400	AT1G09400.1
AT1G09415	AT1G09415.1
AT1G74730	AT1G74730.1
AT1G75100	AT1G75100.1
AT1G75240	AT1G75240.1
AT1G14920	AT1G14920.1
AT1G65510	AT1G65510.1
AT1G75250	AT1G75250.1
AT1G54410	AT1G54410.1
AT1G09410	AT1G09410.1
AT1G54420	AT1G54420.1
AT1G54430	AT1G54430.1
AT1G75090	AT1G75090.1
AT1G36950	AT1G36950.1
AT1G50940	AT1G50940.1
AT1G14930	AT1G14930.1
AT1G65970	AT1G65970.1
AT1G17410	AT1G17410.1
AT1G31880	AT1G31880.1
AT1G77320	AT1G77320.1
AT1G77500	AT1G77500.1
AT1G51320	AT1G51320.1
AT1G43990	AT1G43990.1
AT1G74770	AT1G74770.1
AT1G75080	AT1G75080.1
AT1G14890	AT1G14890.1
AT1G51330	AT1G51330.1
AT1G80350	AT1G80350.1
AT1G14900	AT1G14900.1
AT1G15960	AT1G15960.1
AT1G14980	AT1G14980.1
AT1G14910	AT1G14910.1
AT1G44100	AT1G44100.1
AT1G42450	AT1G42450.1
AT1G15000	AT1G15000.1
AT1G31850	AT1G31850.1
AT1G79210	AT1G79210.1
AT1G67160	AT1G67160.1
AT1G42350	AT1G42350.1
AT1G20960	AT1G20960.1
AT1G74780	AT1G74780.1
AT1G65620	AT1G65620.1
AT1G12680	AT1G12680.1
AT1G74790	AT1G74790.1
AT1G77510	AT1G77510.1
AT1G43980	AT1G43980.1
AT1G77300	AT1G77300.1
AT1G80340	AT1G80340.1
AT1G65985	AT1G65985.1
AT1G43995	AT1G43995.1
AT1G51340	AT1G51340.2
AT1G31860	AT1G31860.1
AT1G73450	AT1G73450.1
AT1G21070	AT1G21070.1
AT1G51350	AT1G51350.1
AT1G14950	AT1G14950.1
AT1G09440	AT1G09440.1
AT1G09390	AT1G09390.1
AT1G22840	AT1G22840.1
AT1G09430	AT1G09430.1
AT1G44010	AT1G44010.1
AT1G80360	AT1G80360.1
AT1G73445	AT1G73445.1
AT1G74720	AT1G74720.1
AT1G65980	AT1G65980.1
AT1G44000	AT1G44000.1
AT1G65940	AT1G65940.1
AT1G75260	AT1G75260.1
AT1G31900	AT1G31900.1
AT1G14970	AT1G14970.1
AT1G42320	AT1G42320.1
AT1G14960	AT1G14960.1
AT1G12670	AT1G12670.1
AT1G73460	AT1G73460.1
AT1G09450	AT1G09450.1
AT1G51355	AT1G51355.1
AT1G36750	AT1G36750.1
AT1G12660	AT1G12660.1
AT1G75130	AT1G75130.1
AT1G21120	AT1G21120.1
AT1G09740	AT1G09740.1
AT1G21110	AT1G21110.1
AT1G50900	AT1G50900.1
AT1G37000	AT1G37000.1
AT1G77330	AT1G77330.1
AT1G80400	AT1G80400.1
AT1G74740	AT1G74740.1
AT1G17370	AT1G17370.1
AT1G09750	AT1G09750.1
AT1G75220	AT1G75220.1
AT1G65560	AT1G65560.1
AT1G65570	AT1G65570.1
AT1G49660	AT1G49660.1
AT1G36680	AT1G36680.1
AT1G21100	AT1G21100.1
AT1G29020	AT1G29020.1
AT1G42310	AT1G42310.1
AT1G77310	AT1G77310.1
AT1G44075	AT1G44075.1
AT1G12610	AT1G12610.1
AT1G70820	AT1G70820.1
AT1G70790	AT1G70790.2
AT1G12640	AT1G12640.1
AT1G12620	AT1G12620.1
AT1G12630	AT1G12630.1
AT1G65610	AT1G65610.1
AT1G75170	AT1G75170.1
AT1G49680	AT1G49680.1
AT1G50880	AT1G50880.1
AT1G36675	AT1G36675.1
AT1G23180	AT1G23180.1
AT1G09770	AT1G09770.1
AT1G75200	AT1G75200.1
AT1G80390	AT1G80390.1
AT1G74750	AT1G74750.1
AT1G75210	AT1G75210.1
AT1G44080	AT1G44080.1
AT1G65585	AT1G65585.1
AT1G21140	AT1G21140.1
AT1G09780	AT1G09780.1
AT1G09790	AT1G09790.1
AT1G09760	AT1G09760.1
AT1G75190	AT1G75190.1
AT1G49730	AT1G49730.1
AT1G79220	AT1G79220.1
AT1G50870	AT1G50870.1
AT1G65590	AT1G65590.1
AT1G75180	AT1G75180.1
AT1G09800	AT1G09800.1
AT1G50890	AT1G50890.1
AT1G70810	AT1G70810.1
AT1G21130	AT1G21130.1
AT1G65580	AT1G65580.1
AT1G70800	AT1G70800.1
AT1G09795	AT1G09795.1
AT1G80380	AT1G80380.2
AT1G55890	AT1G55890.1
AT1G65520	AT1G65520.1
AT1G49650	AT1G49650.1
AT1G36690	AT1G36690.1
AT1G75230	AT1G75230.2
AT1G44050	AT1G44050.1
AT1G09370	AT1G09370.1
AT1G50910	AT1G50910.1
AT1G75140	AT1G75140.1
AT1G80370	AT1G80370.1
AT1G36740	AT1G36740.1
AT1G36730	AT1G36730.1
AT1G75150	AT1G75150.1
AT1G12580	AT1G12580.1
AT1G36720	AT1G36720.1
AT1G36975	AT1G36975.1
AT1G73850	AT1G73850.1
AT1G17380	AT1G17380.1
AT1G31885	AT1G31885.1
AT1G77360	AT1G77360.1
AT1G44030	AT1G44030.1
AT1G65540	AT1G65540.1
AT1G09380	AT1G09380.1
AT1G44045	AT1G44045.1
AT1G44040	AT1G44040.1
AT1G77470	AT1G77470.1
AT1G36745	AT1G36745.1
AT1G23190	AT1G23190.1
AT1G12570	AT1G12570.1
AT1G36970	AT1G36970.1
AT1G15980	AT1G15980.1
AT1G77490	AT1G77490.1
AT1G10960	AT1G10960.1
AT1G67130	AT1G67130.1
AT1G55900	AT1G55900.1
AT1G15990	AT1G15990.1
AT1G75160	AT1G75160.1
AT1G44060	AT1G44060.1
AT1G49640	AT1G49640.1
AT1G36700	AT1G36700.1
AT1G36990	AT1G36990.1
AT1G44070	AT1G44070.1
AT1G12600	AT1G12600.1
AT1G42300	AT1G42300.1
AT1G09730	AT1G09730.1
AT1G77340	AT1G77340.1
AT1G12650	AT1G12650.1
AT1G70840	AT1G70840.1
AT1G49700	AT1G49700.1
AT1G36980	AT1G36980.1
AT1G65550	AT1G65550.1
AT1G21090	AT1G21090.1
AT1G28520	AT1G28520.1
AT1G42290	AT1G42290.1
AT1G79600	AT1G79600.1
AT1G36710	AT1G36710.1
AT1G65950	AT1G65950.1
AT1G70850	AT1G70850.1
AT1G09720	AT1G09720.1
AT1G44085	AT1G44085.1
AT1G77350	AT1G77350.1
AT1G80420	AT1G80420.1
AT1G36880	AT1G36880.1
AT1G65930	AT1G65930.1
AT1G74930	AT1G74930.1
AT1G43845	AT1G43845.1
AT1G51050	AT1G51050.1
AT1G77410	AT1G77410.1
AT1G74840	AT1G74840.1
AT1G51140	AT1G51140.1
AT1G43850	AT1G43850.1
AT1G09550	AT1G09550.1
AT1G51150	AT1G51150.1
AT1G09640	AT1G09640.1
AT1G43840	AT1G43840.1
AT1G36840	AT1G36840.1
AT1G10920	AT1G10920.1
AT1G36850	AT1G36850.1
AT1G09540	AT1G09540.1
AT1G71015	AT1G71015.1
AT1G09630	AT1G09630.1
AT1G42393	AT1G42393.1
AT1G77400	AT1G77400.1
AT1G74860	AT1G74860.1
AT1G73840	AT1G73840.1
AT1G36925	AT1G36925.1
AT1G74920	AT1G74920.1
AT1G09580	AT1G09580.1
AT1G79190	AT1G79190.1
AT1G09575	AT1G09575.1
AT1G77405	AT1G77405.1
AT1G36927	AT1G36927.1
AT1G09570	AT1G09570.1
AT1G09560	AT1G09560.1
AT1G74850	AT1G74850.1
AT1G73580	AT1G73580.1
AT1G43766	AT1G43766.1
AT1G09590	AT1G09590.1
AT1G36830	AT1G36830.1
AT1G74940	AT1G74940.1
AT1G51010	AT1G51010.1
AT1G65730	AT1G65730.1
AT1G09645	AT1G09645.1
AT1G36933	AT1G36933.1
AT1G51172	AT1G51172.1
AT1G51175	AT1G51175.1
AT1G70985	AT1G70985.1
AT1G42440	AT1G42440.1
AT1G51190	AT1G51190.1
AT1G70970	AT1G70970.1
AT1G80470	AT1G80470.1
AT1G51030	AT1G51030.1
AT1G65710	AT1G65710.1
AT1G09650	AT1G09650.1
AT1G65720	AT1G65720.1
AT1G70980	AT1G70980.1
AT1G43860	AT1G43860.1
AT1G43886	AT1G43886.1
AT1G36800	AT1G36800.1
AT1G71010	AT1G71010.1
AT1G51040	AT1G51040.1
AT1G51160	AT1G51160.1
AT1G43870	AT1G43870.1
AT1G20990	AT1G20990.1
AT1G36810	AT1G36810.1
AT1G65750	AT1G65750.1
AT1G43880	AT1G43880.1
AT1G71000	AT1G71000.1
AT1G73830	AT1G73830.1
AT1G51170	AT1G51170.1
AT1G43883	AT1G43883.1
AT1G70990	AT1G70990.1
AT1G65740	AT1G65740.1
AT1G10870	AT1G10870.1
AT1G21000	AT1G21000.1
AT1G79580	AT1G79580.1
AT1G43835	AT1G43835.1
AT1G21040	AT1G21040.1
AT1G43785	AT1G43785.1
AT1G51130	AT1G51130.1
AT1G31800	AT1G31800.1
AT1G10900	AT1G10900.1
AT1G74900	AT1G74900.1
AT1G21050	AT1G21050.1
AT1G74890	AT1G74890.1
AT1G74910	AT1G74910.1
AT1G10910	AT1G10910.1
AT1G42420	AT1G42420.1
AT1G31770	AT1G31770.1
AT1G77380	AT1G77380.1
AT1G51120	AT1G51120.1
AT1G51080	AT1G51080.1
AT1G51085	AT1G51085.1
AT1G65845	AT1G65845.1
AT1G21010	AT1G21010.1
AT1G43800	AT1G43800.1
AT1G73610	AT1G73610.1
AT1G51090	AT1G51090.1
AT1G42410	AT1G42410.1
AT1G43790	AT1G43790.1
AT1G54500	AT1G54500.1
AT1G31780	AT1G31780.1
AT1G21020	AT1G21020.1
AT1G65840	AT1G65840.1
AT1G51110	AT1G51110.1
AT1G51100	AT1G51100.1
AT1G43810	AT1G43810.1
AT1G31790	AT1G31790.1
AT1G36890	AT1G36890.1
AT1G79170	AT1G79170.1
AT1G65810	AT1G65810.1
AT1G36915	AT1G36915.1
AT1G43775	AT1G43775.1
AT1G74880	AT1G74880.1
AT1G73590	AT1G73590.1
AT1G65760	AT1G65760.1
AT1G31814	AT1G31814.1
AT1G42396	AT1G42396.1
AT1G09620	AT1G09620.1
AT1G36920	AT1G36920.1
AT1G74870	AT1G74870.1
AT1G43830	AT1G43830.1
AT1G31812	AT1G31812.1
AT1G10880	AT1G10880.1
AT1G09600	AT1G09600.1
AT1G09610	AT1G09610.1
AT1G65770	AT1G65770.1
AT1G36910	AT1G36910.1
AT1G79180	AT1G79180.1
AT1G43777	AT1G43777.1
AT1G51060	AT1G51060.1
AT1G77390	AT1G77390.1
AT1G43780	AT1G43780.1
AT1G31810	AT1G31810.1
AT1G65800	AT1G65800.1
AT1G31760	AT1G31760.1
AT1G77420	AT1G77420.1
AT1G42430	AT1G42430.1
AT1G65790	AT1G65790.1
AT1G54490	AT1G54490.1
AT1G22540	AT1G22540.1
AT1G73600	AT1G73600.2
AT1G51055	AT1G51055.1
AT1G10890	AT1G10890.1
AT1G42400	AT1G42400.1
AT1G65780	AT1G65780.1
AT1G74950	AT1G74950.1
AT1G70960	AT1G70960.1
AT1G73530	AT1G73530.1
AT1G10930	AT1G10930.1
AT1G70900	AT1G70900.1
AT1G75020	AT1G75020.1
AT1G65670	AT1G65670.1
AT1G70895	AT1G70895.1
AT1G31820	AT1G31820.1
AT1G42367	AT1G42367.1
AT1G73510	AT1G73510.1
AT1G36756	AT1G36756.1
AT1G20970	AT1G20970.1
AT1G80440	AT1G80440.1
AT1G10800	AT1G10800.1
AT1G65900	AT1G65900.1
AT1G42365	AT1G42365.1
AT1G79200	AT1G79200.1
AT1G43930	AT1G43930.1
AT1G74820	AT1G74820.1
AT1G36763	AT1G36763.1
AT1G70940	AT1G70940.1
AT1G23200	AT1G23200.1
AT1G15940	AT1G15940.1
AT1G42375	AT1G42375.1
AT1G36770	AT1G36770.1
AT1G50960	AT1G50960.1
AT1G79590	AT1G79590.1
AT1G70910	AT1G70910.1
AT1G10810	AT1G10810.1
AT1G70920	AT1G70920.1
AT1G42370	AT1G42370.1
AT1G51290	AT1G51290.1
AT1G75010	AT1G75010.1
AT1G43940	AT1G43940.1
AT1G21060	AT1G21060.1
AT1G31830	AT1G31830.1
AT1G15950	AT1G15950.1
AT1G70870	AT1G70870.1
AT1G10790	AT1G10790.1
AT1G43970	AT1G43970.1
AT1G65920	AT1G65920.1
AT1G75060	AT1G75060.1
AT1G22850	AT1G22850.1
AT1G65640	AT1G65640.1
AT1G51310	AT1G51310.1
AT1G36936	AT1G36936.1
AT1G70880	AT1G70880.1
AT1G31840	AT1G31840.1
AT1G65630	AT1G65630.1
AT1G54450	AT1G54450.1
AT1G21065	AT1G21065.1
AT1G74800	AT1G74800.1
AT1G65650	AT1G65650.1
AT1G31835	AT1G31835.1
AT1G42360	AT1G42360.1
AT1G74810	AT1G74810.1
AT1G43950	AT1G43950.1
AT1G75030	AT1G75030.1
AT1G73500	AT1G73500.1
AT1G55610	AT1G55610.1
AT1G65890	AT1G65890.1
AT1G65660	AT1G65660.1
AT1G70890	AT1G70890.1
AT1G51300	AT1G51300.1
AT1G75040	AT1G75040.1
AT1G65910	AT1G65910.1
AT1G43960	AT1G43960.1
AT1G70885	AT1G70885.1
AT1G75050	AT1G75050.1
AT1G73480	AT1G73480.1
AT1G80450	AT1G80450.1
AT1G70950	AT1G70950.1
AT1G15900	AT1G15900.1
AT1G43890	AT1G43890.1
AT1G09510	AT1G09510.1
AT1G09665	AT1G09665.1
AT1G77460	AT1G77460.1
AT1G15910	AT1G15910.1
AT1G09500	AT1G09500.1
AT1G74970	AT1G74970.1
AT1G42380	AT1G42380.1
AT1G73810	AT1G73810.1
AT1G09520	AT1G09520.1
AT1G51200	AT1G51200.1
AT1G74990	AT1G74990.1
AT1G43895	AT1G43895.1
AT1G80460	AT1G80460.1
AT1G09490	AT1G09490.1
AT1G09530	AT1G09530.1
AT1G20980	AT1G20980.1
AT1G65680	AT1G65680.1
AT1G65690	AT1G65690.1
AT1G09660	AT1G09660.1
AT1G73820	AT1G73820.1
AT1G74960	AT1G74960.2
AT1G51000	AT1G51000.1
AT1G73570	AT1G73570.1
AT1G42390	AT1G42390.1
AT1G50990	AT1G50990.1
AT1G73540	AT1G73540.1
AT1G73550	AT1G73550.1
AT1G10850	AT1G10850.1
AT1G77450	AT1G77450.1
AT1G42385	AT1G42385.1
AT1G77440	AT1G77440.1
AT1G73560	AT1G73560.1
AT1G09680	AT1G09680.1
AT1G22860	AT1G22860.1
AT1G51210	AT1G51210.1
AT1G36795	AT1G36795.1
AT1G65875	AT1G65875.1
AT1G43910	AT1G43910.1
AT1G65870	AT1G65870.1
AT1G09470	AT1G09470.1
AT1G15930	AT1G15930.2
AT1G65880	AT1G65880.1
AT1G51250	AT1G51250.1
AT1G50970	AT1G50970.1
AT1G36790	AT1G36790.1
AT1G74830	AT1G74830.1
AT1G73805	AT1G73805.1
AT1G51260	AT1G51260.1
AT1G09460	AT1G09460.1
AT1G43920	AT1G43920.1
AT1G31817	AT1G31817.1
AT1G51240	AT1G51240.1
AT1G65860	AT1G65860.1
AT1G54460	AT1G54460.1
AT1G51220	AT1G51220.1
AT1G09483	AT1G09483.1
AT1G15920	AT1G15920.2
AT1G75000	AT1G75000.1
AT1G43897	AT1G43897.1
AT1G09486	AT1G09486.1
AT1G09690	AT1G09690.1
AT1G36775	AT1G36775.1
AT1G51230	AT1G51230.1
AT1G09700	AT1G09700.1
AT1G42377	AT1G42377.1
AT1G10830	AT1G10830.1
AT1G43900	AT1G43900.1
AT1G49710	AT1G49710.1
AT1G50980	AT1G50980.1
AT1G09480	AT1G09480.1
AT1G49630	AT1G49630.1
AT1G42280	AT1G42280.1
AT1G14550	AT1G14550.1
AT1G21340	AT1G21340.1
AT1G07440	AT1G07440.1
AT1G47950	AT1G47950.1
AT1G14560	AT1G14560.1
AT1G07450	AT1G07450.1
AT1G69190	AT1G69190.1
AT1G07430	AT1G07430.1
AT1G16280	AT1G16280.1
AT1G49430	AT1G49430.1
AT1G07460	AT1G07460.1
AT1G47930	AT1G47930.1
AT1G47920	AT1G47920.1
AT1G14570	AT1G14570.2
AT1G14540	AT1G14540.1
AT1G07470	AT1G07470.1
AT1G47940	AT1G47940.1
AT1G23120	AT1G23120.1
AT1G13200	AT1G13200.1
AT1G23130	AT1G23130.1
AT1G69180	AT1G69180.1
AT1G16270	AT1G16270.1
AT1G13195	AT1G13195.1
AT1G42060	AT1G42060.1
AT1G69110	AT1G69110.1
AT1G69120	AT1G69120.1
AT1G55680	AT1G55680.1
AT1G13190	AT1G13190.1
AT1G70530	AT1G70530.1
AT1G21323	AT1G21323.1
AT1G73240	AT1G73240.1
AT1G73230	AT1G73230.1
AT1G17580	AT1G17580.1
AT1G16250	AT1G16250.1
AT1G69160	AT1G69160.1
AT1G69170	AT1G69170.1
AT1G21330	AT1G21330.1
AT1G70520	AT1G70520.1
AT1G16260	AT1G16260.1
AT1G21326	AT1G21326.1
AT1G69150	AT1G69150.1
AT1G14580	AT1G14580.1
AT1G69140	AT1G69140.1
AT1G70540	AT1G70540.1
AT1G13210	AT1G13210.1
AT1G73220	AT1G73220.1
AT1G07500	AT1G07500.1
AT1G76070	AT1G76070.1
AT1G07490	AT1G07490.1
AT1G70505	AT1G70505.1
AT1G13245	AT1G13245.1
AT1G21380	AT1G21380.1
AT1G76080	AT1G76080.1
AT1G21370	AT1G21370.1
AT1G13250	AT1G13250.1
AT1G13260	AT1G13260.1
AT1G21395	AT1G21395.1
AT1G73177	AT1G73177.1
AT1G73175	AT1G73175.1
AT1G70510	AT1G70510.1
AT1G55860	AT1G55860.1
AT1G73180	AT1G73180.1
AT1G21390	AT1G21390.1
AT1G70500	AT1G70500.1
AT1G76060	AT1G76060.1
AT1G73190	AT1G73190.1
AT1G42040	AT1G42040.1
AT1G76090	AT1G76090.1
AT1G47910	AT1G47910.1
AT1G73210	AT1G73210.1
AT1G49800	AT1G49800.1
AT1G47900	AT1G47900.1
AT1G47915	AT1G47915.1
AT1G14530	AT1G14530.1
AT1G42050	AT1G42050.1
AT1G07473	AT1G07473.1
AT1G16290	AT1G16290.1
AT1G47890	AT1G47890.1
AT1G13230	AT1G13230.1
AT1G76110	AT1G76110.1
AT1G76100	AT1G76100.1
AT1G73200	AT1G73200.1
AT1G07476	AT1G07476.1
AT1G17430	AT1G17430.1
AT1G07480	AT1G07480.1
AT1G21360	AT1G21360.1
AT1G17560	AT1G17560.1
AT1G76120	AT1G76120.1
AT1G72010	AT1G72010.1
AT1G49440	AT1G49440.1
AT1G71990	AT1G71990.1
AT1G07350	AT1G07350.1
AT1G62760	AT1G62760.1
AT1G76200	AT1G76200.1
AT1G07340	AT1G07340.1
AT1G76190	AT1G76190.1
AT1G17240	AT1G17240.1
AT1G47960	AT1G47960.1
AT1G76185	AT1G76185.1
AT1G17230	AT1G17230.1
AT1G77700	AT1G77700.1
AT1G13120	AT1G13120.1
AT1G49780	AT1G49780.1
AT1G70580	AT1G70580.1
AT1G76210	AT1G76210.1
AT1G07360	AT1G07360.1
AT1G49520	AT1G49520.1
AT1G77720	AT1G77720.1
AT1G72000	AT1G72000.1
AT1G77710	AT1G77710.1
AT1G07330	AT1G07330.1
AT1G17250	AT1G17250.1
AT1G47970	AT1G47970.1
AT1G69070	AT1G69070.1
AT1G71970	AT1G71970.1
AT1G48010	AT1G48010.1
AT1G71980	AT1G71980.1
AT1G14610	AT1G14610.1
AT1G69050	AT1G69050.1
AT1G69060	AT1G69060.1
AT1G17270	AT1G17270.1
AT1G77680	AT1G77680.1
AT1G76180	AT1G76180.1
AT1G14600	AT1G14600.1
AT1G77690	AT1G77690.1
AT1G49770	AT1G49770.1
AT1G47980	AT1G47980.1
AT1G17260	AT1G17260.1
AT1G48000	AT1G48000.1
AT1G69100	AT1G69100.1
AT1G47990	AT1G47990.1
AT1G69090	AT1G69090.1
AT1G69080	AT1G69080.1
AT1G14590	AT1G14590.1
AT1G13180	AT1G13180.1
AT1G77730	AT1G77730.1
AT1G07370	AT1G07370.1
AT1G55675	AT1G55675.1
AT1G07420	AT1G07420.1
AT1G42090	AT1G42090.1
AT1G16225	AT1G16225.1
AT1G49480	AT1G49480.1
AT1G49475	AT1G49475.1
AT1G13160	AT1G13160.1
AT1G76140	AT1G76140.1
AT1G42080	AT1G42080.1
AT1G17420	AT1G17420.1
AT1G49470	AT1G49470.1
AT1G16240	AT1G16240.1
AT1G73250	AT1G73250.1
AT1G16220	AT1G16220.1
AT1G16230	AT1G16230.1
AT1G42070	AT1G42070.1
AT1G49450	AT1G49450.1
AT1G76130	AT1G76130.1
AT1G62770	AT1G62770.1
AT1G07410	AT1G07410.1
AT1G13150	AT1G13150.1
AT1G70560	AT1G70560.1
AT1G76160	AT1G76160.1
AT1G55670	AT1G55670.1
AT1G49510	AT1G49510.1
AT1G17220	AT1G17220.1
AT1G07380	AT1G07380.1
AT1G77740	AT1G77740.1
AT1G13130	AT1G13130.1
AT1G76170	AT1G76170.1
AT1G13140	AT1G13140.1
AT1G16210	AT1G16210.1
AT1G13145	AT1G13145.1
AT1G07400	AT1G07400.1
AT1G77750	AT1G77750.1
AT1G42100	AT1G42100.1
AT1G49490	AT1G49490.1
AT1G62766	AT1G62766.1
AT1G49500	AT1G49500.1
AT1G76150	AT1G76150.1
AT1G48020	AT1G48020.1
AT1G72020	AT1G72020.1
AT1G72030	AT1G72030.1
AT1G16320	AT1G16320.1
AT1G13330	AT1G13330.1
AT1G75960	AT1G75960.1
AT1G07590	AT1G07590.1
AT1G70420	AT1G70420.1
AT1G16330	AT1G16330.1
AT1G16310	AT1G16310.1
AT1G75980	AT1G75980.1
AT1G07600	AT1G07600.1
AT1G13340	AT1G13340.1
AT1G63760	AT1G63760.1
AT1G75940	AT1G75940.1
AT1G70430	AT1G70430.1
AT1G13360	AT1G13360.1
AT1G75950	AT1G75950.1
AT1G13320	AT1G13320.1
AT1G41900	AT1G41900.1
AT1G75990	AT1G75990.1
AT1G47820	AT1G47820.1
AT1G73170	AT1G73170.1
AT1G13300	AT1G13300.1
AT1G41910	AT1G41910.1
AT1G47830	AT1G47830.1
AT1G07550	AT1G07550.1
AT1G77810	AT1G77810.1
AT1G50040	AT1G50040.1
AT1G47840	AT1G47840.1
AT1G16350	AT1G16350.1
AT1G07560	AT1G07560.1
AT1G47816	AT1G47816.1
AT1G13310	AT1G13310.1
AT1G76010	AT1G76010.1
AT1G76030	AT1G76030.1
AT1G49350	AT1G49350.1
AT1G16300	AT1G16300.1
AT1G75166	AT1G75166.1
AT1G77815	AT1G77815.1
AT1G76020	AT1G76020.1
AT1G13290	AT1G13290.1
AT1G70390	AT1G70390.1
AT1G70380	AT1G70380.1
AT1G63800	AT1G63800.1
AT1G17080	AT1G17080.1
AT1G72120	AT1G72120.1
AT1G19640	AT1G19640.1
AT1G63780	AT1G63780.1
AT1G19630	AT1G19630.1
AT1G19650	AT1G19650.1
AT1G17090	AT1G17090.1
AT1G49330	AT1G49330.1
AT1G17070	AT1G17070.1
AT1G14420	AT1G14420.1
AT1G49310	AT1G49310.1
AT1G77820	AT1G77820.1
AT1G72140	AT1G72140.1
AT1G17100	AT1G17100.1
AT1G19620	AT1G19620.1
AT1G14410	AT1G14410.1
AT1G49320	AT1G49320.1
AT1G72130	AT1G72130.1
AT1G72110	AT1G72110.1
AT1G16390	AT1G16390.1
AT1G41893	AT1G41893.1
AT1G70370	AT1G70370.1
AT1G73160	AT1G73160.1
AT1G55690	AT1G55690.1
AT1G41896	AT1G41896.1
AT1G73165	AT1G73165.1
AT1G75920	AT1G75920.1
AT1G16360	AT1G16360.1
AT1G49340	AT1G49340.2
AT1G75930	AT1G75930.1
AT1G41890	AT1G41890.1
AT1G41880	AT1G41880.1
AT1G73140	AT1G73140.1
AT1G17120	AT1G17120.1
AT1G19660	AT1G19660.1
AT1G70360	AT1G70360.1
AT1G16380	AT1G16380.1
AT1G73150	AT1G73150.1
AT1G16370	AT1G16370.1
AT1G70350	AT1G70350.1
AT1G70340	AT1G70340.1
AT1G22500	AT1G22500.1
AT1G72100	AT1G72100.1
AT1G17440	AT1G17440.1
AT1G72080	AT1G72080.1
AT1G77780	AT1G77780.1
AT1G17145	AT1G17145.1
AT1G70460	AT1G70460.1
AT1G72070	AT1G72070.1
AT1G63700	AT1G63700.1
AT1G17150	AT1G17150.1
AT1G70450	AT1G70450.1
AT1G17140	AT1G17140.1
AT1G28540	AT1G28540.1
AT1G63720	AT1G63720.1
AT1G69210	AT1G69210.1
AT1G70470	AT1G70470.1
AT1G63710	AT1G63710.1
AT1G69200	AT1G69200.1
AT1G50060	AT1G50060.1
AT1G49420	AT1G49420.1
AT1G70440	AT1G70440.1
AT1G76040	AT1G76040.2
AT1G17160	AT1G17160.1
AT1G17170	AT1G17170.1
AT1G70490	AT1G70490.1
AT1G17210	AT1G17210.1
AT1G77760	AT1G77760.1
AT1G17200	AT1G17200.1
AT1G22870	AT1G22870.1
AT1G63660	AT1G63660.1
AT1G17550	AT1G17550.1
AT1G13280	AT1G13280.1
AT1G72040	AT1G72040.1
AT1G19710	AT1G19710.1
AT1G17190	AT1G17190.1
AT1G63670	AT1G63670.1
AT1G72060	AT1G72060.1
AT1G77770	AT1G77770.1
AT1G72050	AT1G72050.2
AT1G63680	AT1G63680.1
AT1G63690	AT1G63690.2
AT1G17180	AT1G17180.1
AT1G14430	AT1G14430.1
AT1G63730	AT1G63730.1
AT1G77790	AT1G77790.1
AT1G14460	AT1G14460.1
AT1G69230	AT1G69230.1
AT1G49370	AT1G49370.1
AT1G47880	AT1G47880.1
AT1G69240	AT1G69240.1
AT1G14470	AT1G14470.1
AT1G50050	AT1G50050.1
AT1G14450	AT1G14450.1
AT1G41920	AT1G41920.1
AT1G49360	AT1G49360.1
AT1G47860	AT1G47860.1
AT1G07540	AT1G07540.1
AT1G41930	AT1G41930.1
AT1G07530	AT1G07530.1
AT1G07520	AT1G07520.1
AT1G14440	AT1G14440.1
AT1G07510	AT1G07510.1
AT1G47870	AT1G47870.1
AT1G49380	AT1G49380.1
AT1G19670	AT1G19670.1
AT1G14480	AT1G14480.1
AT1G14510	AT1G14510.1
AT1G49410	AT1G49410.1
AT1G49405	AT1G49405.1
AT1G19690	AT1G19690.1
AT1G14520	AT1G14520.1
AT1G69220	AT1G69220.1
AT1G63740	AT1G63740.1
AT1G72090	AT1G72090.1
AT1G19700	AT1G19700.1
AT1G49400	AT1G49400.1
AT1G42003	AT1G42003.1
AT1G19680	AT1G19680.1
AT1G77800	AT1G77800.1
AT1G55850	AT1G55850.1
AT1G62780	AT1G62780.1
AT1G42045	AT1G42045.1
AT1G47885	AT1G47885.1
AT1G49390	AT1G49390.1
AT1G14500	AT1G14500.1
AT1G14490	AT1G14490.1
AT1G44110	AT1G44110.1
AT1G14620	AT1G14620.1
AT1G17275	AT1G17275.1
AT1G44318	AT1G44318.1
AT1G14800	AT1G14800.1
AT1G68840	AT1G68840.1
AT1G21200	AT1G21200.1
AT1G14810	AT1G14810.1
AT1G14790	AT1G14790.1
AT1G16090	AT1G16090.1
AT1G68830	AT1G68830.1
AT1G21210	AT1G21210.1
AT1G17360	AT1G17360.1
AT1G44350	AT1G44350.1
AT1G21240	AT1G21240.1
AT1G12830	AT1G12830.1
AT1G73330	AT1G73330.1
AT1G44414	AT1G44414.1
AT1G21230	AT1G21230.1
AT1G44382	AT1G44382.1
AT1G14780	AT1G14780.1
AT1G21220	AT1G21220.1
AT1G65430	AT1G65430.1
AT1G73340	AT1G73340.1
AT1G21190	AT1G21190.1
AT1G73360	AT1G73360.1
AT1G65470	AT1G65470.1
AT1G70720	AT1G70720.1
AT1G12800	AT1G12800.1
AT1G44286	AT1G44286.1
AT1G62740	AT1G62740.1
AT1G31910	AT1G31910.1
AT1G44446	AT1G44446.1
AT1G65450	AT1G65450.1
AT1G12805	AT1G12805.1
AT1G68810	AT1G68810.1
AT1G65440	AT1G65440.1
AT1G68820	AT1G68820.1
AT1G16080	AT1G16080.1
AT1G79230	AT1G79230.1
AT1G12820	AT1G12820.1
AT1G68800	AT1G68800.1
AT1G12790	AT1G12790.1
AT1G14770	AT1G14770.1
AT1G71850	AT1G71850.1
AT1G09220	AT1G09220.1
AT1G44575	AT1G44575.1
AT1G09230	AT1G09230.1
AT1G49590	AT1G49590.1
AT1G12860	AT1G12860.1
AT1G12870	AT1G12870.1
AT1G44542	AT1G44542.1
AT1G77590	AT1G77590.1
AT1G44608	AT1G44608.1
AT1G09210	AT1G09210.1
AT1G12880	AT1G12880.1
AT1G17590	AT1G17590.1
AT1G12910	AT1G12910.1
AT1G68845	AT1G68845.1
AT1G14720	AT1G14720.1
AT1G12900	AT1G12900.1
AT1G09200	AT1G09200.1
AT1G12890	AT1G12890.1
AT1G36605	AT1G36605.1
AT1G12850	AT1G12850.1
AT1G17300	AT1G17300.1
AT1G44510	AT1G44510.1
AT1G17340	AT1G17340.1
AT1G09260	AT1G09260.1
AT1G77580	AT1G77580.2
AT1G12840	AT1G12840.1
AT1G14760	AT1G14760.1
AT1G71865	AT1G71865.1
AT1G09270	AT1G09270.1
AT1G55880	AT1G55880.1
AT1G17345	AT1G17345.1
AT1G14750	AT1G14750.1
AT1G14740	AT1G14740.1
AT1G09240	AT1G09240.1
AT1G71870	AT1G71870.1
AT1G12845	AT1G12845.1
AT1G09250	AT1G09250.1
AT1G14730	AT1G14730.1
AT1G44478	AT1G44478.1
AT1G17310	AT1G17310.1
AT1G17330	AT1G17330.1
AT1G09245	AT1G09245.1
AT1G09190	AT1G09190.1
AT1G12780	AT1G12780.1
AT1G73410	AT1G73410.1
AT1G16000	AT1G16000.1
AT1G77570	AT1G77570.1
AT1G09320	AT1G09320.1
AT1G14830	AT1G14830.1
AT1G42260	AT1G42260.1
AT1G49610	AT1G49610.1
AT1G68730	AT1G68730.1
AT1G16010	AT1G16010.2
AT1G68740	AT1G68740.1
AT1G68750	AT1G68750.1
AT1G09300	AT1G09300.1
AT1G36670	AT1G36670.1
AT1G42270	AT1G42270.1
AT1G73400	AT1G73400.1
AT1G09310	AT1G09310.1
AT1G49600	AT1G49600.1
AT1G16020	AT1G16020.1
AT1G14820	AT1G14820.3
AT1G73430	AT1G73430.1
AT1G09330	AT1G09330.1
AT1G14840	AT1G14840.1
AT1G14860	AT1G14860.1
AT1G44120	AT1G44120.1
AT1G09350	AT1G09350.1
AT1G77520	AT1G77520.1
AT1G49620	AT1G49620.1
AT1G09360	AT1G09360.1
AT1G12700	AT1G12700.1
AT1G14880	AT1G14880.1
AT1G14870	AT1G14870.1
AT1G16030	AT1G16030.1
AT1G12710	AT1G12710.1
AT1G14850	AT1G14850.1
AT1G77540	AT1G77540.1
AT1G22530	AT1G22530.1
AT1G77550	AT1G77550.1
AT1G44130	AT1G44130.1
AT1G12730	AT1G12730.1
AT1G12725	AT1G12725.1
AT1G09340	AT1G09340.1
AT1G77530	AT1G77530.1
AT1G12720	AT1G12720.1
AT1G70740	AT1G70740.1
AT1G21150	AT1G21150.1
AT1G42250	AT1G42250.1
AT1G42230	AT1G42230.1
AT1G55640	AT1G55640.1
AT1G65490	AT1G65490.1
AT1G36610	AT1G36610.1
AT1G21170	AT1G21170.1
AT1G70770	AT1G70770.1
AT1G65500	AT1G65500.1
AT1G70760	AT1G70760.1
AT1G65485	AT1G65485.1
AT1G70750	AT1G70750.1
AT1G12770	AT1G12770.1
AT1G42220	AT1G42220.1
AT1G44170	AT1G44170.1
AT1G73370	AT1G73370.1
AT1G12760	AT1G12760.1
AT1G65480	AT1G65480.1
AT1G44180	AT1G44180.1
AT1G23160	AT1G23160.1
AT1G42240	AT1G42240.1
AT1G36620	AT1G36620.1
AT1G68780	AT1G68780.1
AT1G68790	AT1G68790.1
AT1G09280	AT1G09280.1
AT1G68765	AT1G68765.1
AT1G68760	AT1G68760.1
AT1G21160	AT1G21160.1
AT1G09290	AT1G09290.1
AT1G36660	AT1G36660.1
AT1G16040	AT1G16040.1
AT1G68795	AT1G68795.1
AT1G44140	AT1G44140.1
AT1G73390	AT1G73390.1
AT1G70780	AT1G70780.1
AT1G12750	AT1G12750.1
AT1G36650	AT1G36650.1
AT1G36630	AT1G36630.1
AT1G36640	AT1G36640.1
AT1G44160	AT1G44160.1
AT1G55630	AT1G55630.1
AT1G44150	AT1G44150.1
AT1G68850	AT1G68850.1
AT1G49580	AT1G49580.1
AT1G73280	AT1G73280.1
AT1G36520	AT1G36520.1
AT1G44830	AT1G44830.1
AT1G09090	AT1G09090.2
AT1G36510	AT1G36510.1
AT1G44820	AT1G44820.1
AT1G49760	AT1G49760.1
AT1G21270	AT1G21270.1
AT1G13020	AT1G13020.1
AT1G70630	AT1G70630.1
AT1G21280	AT1G21280.1
AT1G21290	AT1G21290.1
AT1G21300	AT1G21300.1
AT1G44810	AT1G44810.1
AT1G16190	AT1G16190.1
AT1G13030	AT1G13030.1
AT1G36495	AT1G36495.1
AT1G36500	AT1G36500.1
AT1G44840	AT1G44840.1
AT1G16180	AT1G16180.1
AT1G21260	AT1G21260.1
AT1G16170	AT1G16170.1
AT1G36540	AT1G36540.1
AT1G68945	AT1G68945.1
AT1G68935	AT1G68935.1
AT1G16140	AT1G16140.1
AT1G68930	AT1G68930.1
AT1G09140	AT1G09140.1
AT1G16130	AT1G16130.1
AT1G44850	AT1G44850.1
AT1G16150	AT1G16150.1
AT1G68980	AT1G68980.1
AT1G55870	AT1G55870.1
AT1G16160	AT1G16160.1
AT1G21250	AT1G21250.1
AT1G68960	AT1G68960.1
AT1G21245	AT1G21245.1
AT1G09100	AT1G09100.1
AT1G36530	AT1G36530.1
AT1G73290	AT1G73290.1
AT1G42110	AT1G42110.1
AT1G73270	AT1G73270.1
AT1G44860	AT1G44860.1
AT1G69010	AT1G69010.1
AT1G13110	AT1G13110.1
AT1G13100	AT1G13100.1
AT1G13090	AT1G13090.1
AT1G14660	AT1G14660.1
AT1G14670	AT1G14670.1
AT1G71930	AT1G71930.1
AT1G69020	AT1G69020.1
AT1G14650	AT1G14650.1
AT1G71950	AT1G71950.1
AT1G79260	AT1G79260.1
AT1G14630	AT1G14630.1
AT1G71960	AT1G71960.1
AT1G17285	AT1G17285.1
AT1G69030	AT1G69030.1
AT1G48030	AT1G48030.1
AT1G17280	AT1G17280.1
AT1G14640	AT1G14640.1
AT1G77670	AT1G77670.1
AT1G55660	AT1G55660.1
AT1G13080	AT1G13080.1
AT1G17290	AT1G17290.1
AT1G36485	AT1G36485.1
AT1G21310	AT1G21310.1
AT1G44870	AT1G44870.1
AT1G13050	AT1G13050.1
AT1G36490	AT1G36490.1
AT1G73260	AT1G73260.1
AT1G13040	AT1G13040.1
AT1G13070	AT1G13070.1
AT1G36470	AT1G36470.1
AT1G70590	AT1G70590.1
AT1G44875	AT1G44875.1
AT1G70600	AT1G70600.1
AT1G21320	AT1G21320.1
AT1G36480	AT1G36480.1
AT1G44880	AT1G44880.1
AT1G70610	AT1G70610.1
AT1G36600	AT1G36600.1
AT1G73300	AT1G73300.1
AT1G68920	AT1G68920.1
AT1G36560	AT1G36560.1
AT1G70670	AT1G70670.1
AT1G12930	AT1G12930.1
AT1G42190	AT1G42190.1
AT1G36570	AT1G36570.1
AT1G70660	AT1G70660.1
AT1G70680	AT1G70680.1
AT1G49550	AT1G49550.1
AT1G70650	AT1G70650.1
AT1G71880	AT1G71880.1
AT1G42180	AT1G42180.1
AT1G71890	AT1G71890.1
AT1G44760	AT1G44760.1
AT1G73325	AT1G73325.1
AT1G77610	AT1G77610.1
AT1G36550	AT1G36550.1
AT1G70640	AT1G70640.1
AT1G42200	AT1G42200.1
AT1G23140	AT1G23140.1
AT1G12920	AT1G12920.1
AT1G70710	AT1G70710.1
AT1G49740	AT1G49740.1
AT1G36595	AT1G36595.1
AT1G49570	AT1G49570.1
AT1G68890	AT1G68890.1
AT1G23150	AT1G23150.1
AT1G68880	AT1G68880.1
AT1G68870	AT1G68870.1
AT1G68875	AT1G68875.1
AT1G77620	AT1G77620.1
AT1G70700	AT1G70700.1
AT1G44641	AT1G44641.1
AT1G36580	AT1G36580.1
AT1G55650	AT1G55650.1
AT1G42210	AT1G42210.1
AT1G36590	AT1G36590.1
AT1G49560	AT1G49560.1
AT1G44707	AT1G44707.1
AT1G44740	AT1G44740.1
AT1G44674	AT1G44674.1
AT1G70690	AT1G70690.1
AT1G16120	AT1G16120.1
AT1G12935	AT1G12935.1
AT1G42170	AT1G42170.1
AT1G77650	AT1G77650.1
AT1G77640	AT1G77640.1
AT1G71910	AT1G71910.1
AT1G62750	AT1G62750.1
AT1G13000	AT1G13000.1
AT1G77655	AT1G77655.1
AT1G73310	AT1G73310.1
AT1G77630	AT1G77630.1
AT1G42140	AT1G42140.1
AT1G42130	AT1G42130.1
AT1G09160	AT1G09160.2
AT1G16110	AT1G16110.1
AT1G68910	AT1G68910.1
AT1G09150	AT1G09150.1
AT1G12990	AT1G12990.1
AT1G14680	AT1G14680.1
AT1G09155	AT1G09155.1
AT1G79250	AT1G79250.1
AT1G77660	AT1G77660.1
AT1G12980	AT1G12980.1
AT1G14685	AT1G14685.3
AT1G09170	AT1G09170.1
AT1G14700	AT1G14700.1
AT1G12950	AT1G12950.1
AT1G73320	AT1G73320.1
AT1G42150	AT1G42150.1
AT1G44780	AT1G44780.1
AT1G12940	AT1G12940.1
AT1G49530	AT1G49530.1
AT1G42160	AT1G42160.1
AT1G14710	AT1G14710.1
AT1G44770	AT1G44770.1
AT1G79245	AT1G79245.1
AT1G14687	AT1G14687.1
AT1G12960	AT1G12960.1
AT1G44800	AT1G44800.1
AT1G12970	AT1G12970.1
AT1G14690	AT1G14690.1
AT1G71900	AT1G71900.1
AT1G49750	AT1G49750.1
AT1G09180	AT1G09180.1
AT1G44790	AT1G44790.1
AT1G14686	AT1G14686.1
AT1G67170	AT1G67170.1
AT1G42480	AT1G42480.1
AT1G67180	AT1G67180.1
AT1G56350	AT1G56350.1
AT1G29650	AT1G29650.1
AT1G29640	AT1G29640.1
AT1G04500	AT1G04500.1
AT1G04490	AT1G04490.1
AT1G04510	AT1G04510.1
AT1G34410	AT1G34410.1
AT1G56360	AT1G56360.1
AT1G11370	AT1G11370.1
AT1G05510	AT1G05510.1
AT1G27030	AT1G27030.1
AT1G27050	AT1G27050.1
AT1G59820	AT1G59820.1
AT1G34405	AT1G34405.1
AT1G63590	AT1G63590.1
AT1G63600	AT1G63600.1
AT1G34400	AT1G34400.1
AT1G29620	AT1G29620.1
AT1G27090	AT1G27090.1
AT1G03400	AT1G03400.1
AT1G05520	AT1G05520.1
AT1G63550	AT1G63550.1
AT1G27080	AT1G27080.1
AT1G03410	AT1G03410.1
AT1G27100	AT1G27100.1
AT1G53820	AT1G53820.1
AT1G63560	AT1G63560.1
AT1G29600	AT1G29600.1
AT1G63570	AT1G63570.1
AT1G27060	AT1G27060.1
AT1G63580	AT1G63580.1
AT1G60880	AT1G60880.1
AT1G62660	AT1G62660.1
AT1G11380	AT1G11380.1
AT1G60870	AT1G60870.1
AT1G27070	AT1G27070.1
AT1G59810	AT1G59810.1
AT1G56390	AT1G56390.1
AT1G59800	AT1G59800.1
AT1G53860	AT1G53860.1
AT1G34370	AT1G34370.2
AT1G53850	AT1G53850.1
AT1G05500	AT1G05500.1
AT1G53030	AT1G53030.1
AT1G34360	AT1G34360.1
AT1G53840	AT1G53840.1
AT1G22760	AT1G22760.1
AT1G60900	AT1G60900.1
AT1G67510	AT1G67510.1
AT1G29700	AT1G29700.1
AT1G29710	AT1G29710.1
AT1G53010	AT1G53010.1
AT1G29715	AT1G29715.1
AT1G59760	AT1G59760.1
AT1G59740	AT1G59740.1
AT1G63650	AT1G63650.1
AT1G53020	AT1G53020.1
AT1G59750	AT1G59750.1
AT1G34355	AT1G34355.1
AT1G53830	AT1G53830.1
AT1G04570	AT1G04570.1
AT1G53035	AT1G53035.1
AT1G04520	AT1G04520.1
AT1G59780	AT1G59780.1
AT1G63630	AT1G63630.1
AT1G56410	AT1G56410.1
AT1G53050	AT1G53050.1
AT1G59790	AT1G59790.1
AT1G29670	AT1G29670.1
AT1G29660	AT1G29660.1
AT1G56400	AT1G56400.1
AT1G29580	AT1G29580.1
AT1G34390	AT1G34390.1
AT1G29680	AT1G29680.1
AT1G63640	AT1G63640.1
AT1G53040	AT1G53040.1
AT1G59770	AT1G59770.1
AT1G04530	AT1G04530.1
AT1G04560	AT1G04560.1
AT1G04540	AT1G04540.1
AT1G29690	AT1G29690.1
AT1G56345	AT1G56345.1
AT1G27110	AT1G27110.1
AT1G63540	AT1G63540.1
AT1G53120	AT1G53120.1
AT1G56260	AT1G56260.1
AT1G07320	AT1G07320.1
AT1G59850	AT1G59850.1
AT1G56270	AT1G56270.1
AT1G07300	AT1G07300.1
AT1G07310	AT1G07310.1
AT1G67530	AT1G67530.1
AT1G59835	AT1G59835.1
AT1G11460	AT1G11460.1
AT1G53110	AT1G53110.1
AT1G56290	AT1G56290.1
AT1G60800	AT1G60800.1
AT1G67520	AT1G67520.1
AT1G59840	AT1G59840.1
AT1G53130	AT1G53130.1
AT1G67550	AT1G67550.1
AT1G59860	AT1G59860.1
AT1G07240	AT1G07240.1
AT1G07250	AT1G07250.1
AT1G50130	AT1G50130.1
AT1G07260	AT1G07260.1
AT1G29550	AT1G29550.1
AT1G29540	AT1G29540.1
AT1G79660	AT1G79660.1
AT1G29530	AT1G29530.1
AT1G04450	AT1G04450.1
AT1G63480	AT1G63480.1
AT1G59885	AT1G59885.1
AT1G53760	AT1G53760.1
AT1G07290	AT1G07290.1
AT1G53140	AT1G53140.1
AT1G07270	AT1G07270.1
AT1G07280	AT1G07280.1
AT1G04480	AT1G04480.1
AT1G59865	AT1G59865.1
AT1G04470	AT1G04470.1
AT1G59870	AT1G59870.1
AT1G53100	AT1G53100.1
AT1G11400	AT1G11400.1
AT1G29560	AT1G29560.1
AT1G56330	AT1G56330.1
AT1G53810	AT1G53810.1
AT1G34420	AT1G34420.1
AT1G05530	AT1G05530.1
AT1G63520	AT1G63520.1
AT1G03445	AT1G03445.1
AT1G03440	AT1G03440.1
AT1G63530	AT1G63530.1
AT1G27120	AT1G27120.1
AT1G03420	AT1G03420.1
AT1G29570	AT1G29570.1
AT1G11390	AT1G11390.1
AT1G03430	AT1G03430.1
AT1G60860	AT1G60860.1
AT1G53815	AT1G53815.1
AT1G56340	AT1G56340.1
AT1G11410	AT1G11410.1
AT1G56320	AT1G56320.1
AT1G53090	AT1G53090.1
AT1G53080	AT1G53080.1
AT1G11430	AT1G11430.1
AT1G53070	AT1G53070.1
AT1G11440	AT1G11440.1
AT1G53785	AT1G53785.1
AT1G60810	AT1G60810.1
AT1G63490	AT1G63490.1
AT1G56300	AT1G56300.1
AT1G53060	AT1G53060.1
AT1G03490	AT1G03490.1
AT1G78910	AT1G78910.1
AT1G63500	AT1G63500.1
AT1G60830	AT1G60830.1
AT1G05540	AT1G05540.1
AT1G03470	AT1G03470.1
AT1G11420	AT1G11420.1
AT1G56310	AT1G56310.1
AT1G03475	AT1G03475.1
AT1G59730	AT1G59730.1
AT1G60920	AT1G60920.1
AT1G23270	AT1G23270.1
AT1G56530	AT1G56530.1
AT1G56510	AT1G56510.1
AT1G59650	AT1G59650.1
AT1G29820	AT1G29820.1
AT1G11280	AT1G11280.1
AT1G56540	AT1G56540.1
AT1G59630	AT1G59630.1
AT1G59620	AT1G59620.1
AT1G56555	AT1G56555.1
AT1G79110	AT1G79110.1
AT1G03200	AT1G03200.1
AT1G59660	AT1G59660.1
AT1G59610	AT1G59610.1
AT1G56550	AT1G56550.1
AT1G23290	AT1G23290.1
AT1G23280	AT1G23280.1
AT1G53940	AT1G53940.1
AT1G29810	AT1G29810.1
AT1G61000	AT1G61000.1
AT1G59670	AT1G59670.1
AT1G11300	AT1G11300.1
AT1G29770	AT1G29770.1
AT1G23250	AT1G23250.1
AT1G78900	AT1G78900.1
AT1G53935	AT1G53935.1
AT1G60990	AT1G60990.1
AT1G23240	AT1G23240.1
AT1G53930	AT1G53930.1
AT1G34340	AT1G34340.1
AT1G26850	AT1G26850.1
AT1G23260	AT1G23260.1
AT1G29790	AT1G29790.1
AT1G59675	AT1G59675.1
AT1G29800	AT1G29800.1
AT1G29780	AT1G29780.1
AT1G42705	AT1G42705.1
AT1G59680	AT1G59680.1
AT1G62670	AT1G62670.1
AT1G11290	AT1G11290.1
AT1G79100	AT1G79100.1
AT1G29760	AT1G29760.1
AT1G23300	AT1G23300.1
AT1G61030	AT1G61030.1
AT1G56580	AT1G56580.1
AT1G61060	AT1G61060.1
AT1G34320	AT1G34320.1
AT1G32450	AT1G32450.1
AT1G03150	AT1G03150.1
AT1G29075	AT1G29075.1
AT1G23320	AT1G23320.1
AT1G61065	AT1G61065.1
AT1G61070	AT1G61070.1
AT1G28455	AT1G28455.1
AT1G32430	AT1G32430.1
AT1G29860	AT1G29860.1
AT1G23340	AT1G23340.1
AT1G53970	AT1G53970.1
AT1G03140	AT1G03140.1
AT1G32440	AT1G32440.1
AT1G61080	AT1G61080.1
AT1G34315	AT1G34315.1
AT1G23330	AT1G23330.1
AT1G03160	AT1G03160.1
AT1G61050	AT1G61050.1
AT1G29840	AT1G29840.1
AT1G50120	AT1G50120.1
AT1G42698	AT1G42698.1
AT1G62680	AT1G62680.1
AT1G34330	AT1G34330.1
AT1G56560	AT1G56560.1
AT1G42700	AT1G42700.1
AT1G55580	AT1G55580.1
AT1G11270	AT1G11270.1
AT1G61010	AT1G61010.1
AT1G03190	AT1G03190.1
AT1G03180	AT1G03180.1
AT1G32460	AT1G32460.1
AT1G61040	AT1G61040.1
AT1G56570	AT1G56570.1
AT1G23310	AT1G23310.1
AT1G03170	AT1G03170.1
AT1G32470	AT1G32470.1
AT1G29080	AT1G29080.1
AT1G53950	AT1G53950.1
AT1G42697	AT1G42697.1
AT1G04445	AT1G04445.1
AT1G53920	AT1G53920.1
AT1G26860	AT1G26860.1
AT1G29740	AT1G29740.1
AT1G03310	AT1G03310.2
AT1G56490	AT1G56490.1
AT1G27000	AT1G27000.1
AT1G23220	AT1G23220.1
AT1G56470	AT1G56470.1
AT1G56480	AT1G56480.1
AT1G26990	AT1G26990.1
AT1G53885	AT1G53885.1
AT1G26970	AT1G26970.1
AT1G26945	AT1G26945.1
AT1G60940	AT1G60940.1
AT1G55560	AT1G55560.1
AT1G23210	AT1G23210.1
AT1G67490	AT1G67490.1
AT1G26950	AT1G26950.1
AT1G59725	AT1G59725.1
AT1G26960	AT1G26960.1
AT1G79080	AT1G79080.1
AT1G03320	AT1G03320.1
AT1G03330	AT1G03330.1
AT1G79070	AT1G79070.1
AT1G03380	AT1G03380.1
AT1G60930	AT1G60930.1
AT1G56415	AT1G56415.1
AT1G03390	AT1G03390.1
AT1G53880	AT1G53880.1
AT1G52990	AT1G52990.1
AT1G29730	AT1G29730.1
AT1G53000	AT1G53000.1
AT1G67480	AT1G67480.1
AT1G56420	AT1G56420.1
AT1G03370	AT1G03370.1
AT1G03340	AT1G03340.1
AT1G27020	AT1G27020.1
AT1G56430	AT1G56430.1
AT1G56450	AT1G56450.1
AT1G03350	AT1G03350.1
AT1G23205	AT1G23205.1
AT1G03360	AT1G03360.1
AT1G59690	AT1G59690.1
AT1G67470	AT1G67470.1
AT1G59722	AT1G59722.1
AT1G26920	AT1G26920.1
AT1G03220	AT1G03220.1
AT1G26930	AT1G26930.1
AT1G03230	AT1G03230.1
AT1G60970	AT1G60970.1
AT1G11310	AT1G11310.1
AT1G11320	AT1G11320.1
AT1G26940	AT1G26940.1
AT1G03210	AT1G03210.1
AT1G23230	AT1G23230.1
AT1G26910	AT1G26910.1
AT1G42710	AT1G42710.1
AT1G26870	AT1G26870.1
AT1G60987	AT1G60987.1
AT1G53910	AT1G53910.1
AT1G26880	AT1G26880.1
AT1G26890	AT1G26890.1
AT1G60985	AT1G60985.1
AT1G60980	AT1G60980.1
AT1G26900	AT1G26900.1
AT1G03240	AT1G03240.1
AT1G42718	AT1G42718.1
AT1G55570	AT1G55570.1
AT1G03290	AT1G03290.1
AT1G67460	AT1G67460.1
AT1G11360	AT1G11360.1
AT1G03300	AT1G03300.1
AT1G59710	AT1G59710.1
AT1G59700	AT1G59700.1
AT1G59720	AT1G59720.1
AT1G56500	AT1G56500.1
AT1G79090	AT1G79090.1
AT1G03280	AT1G03280.1
AT1G11350	AT1G11350.1
AT1G60960	AT1G60960.1
AT1G60950	AT1G60950.1
AT1G11340	AT1G11340.1
AT1G03270	AT1G03270.1
AT1G03260	AT1G03260.1
AT1G53900	AT1G53900.1
AT1G27130	AT1G27130.1
AT1G29520	AT1G29520.1
AT1G59900	AT1G59900.1
AT1G19770	AT1G19770.1
AT1G29330	AT1G29330.1
AT1G53390	AT1G53390.1
AT1G63280	AT1G63280.1
AT1G67620	AT1G67620.1
AT1G62030	AT1G62030.1
AT1G63290	AT1G63290.1
AT1G19750	AT1G19750.1
AT1G04310	AT1G04310.1
AT1G53360	AT1G53360.1
AT1G22680	AT1G22680.1
AT1G19730	AT1G19730.1
AT1G29320	AT1G29320.1
AT1G63300	AT1G63300.1
AT1G62020	AT1G62020.1
AT1G53370	AT1G53370.1
AT1G53380	AT1G53380.1
AT1G19740	AT1G19740.1
AT1G63270	AT1G63270.1
AT1G53400	AT1G53400.1
AT1G53430	AT1G53430.1
AT1G34520	AT1G34520.1
AT1G19780	AT1G19780.1
AT1G29300	AT1G29300.1
AT1G63250	AT1G63250.1
AT1G05615	AT1G05615.1
AT1G63245	AT1G63245.1
AT1G67610	AT1G67610.1
AT1G04280	AT1G04280.1
AT1G05610	AT1G05610.1
AT1G67623	AT1G67623.1
AT1G29310	AT1G29310.1
AT1G53420	AT1G53420.1
AT1G04290	AT1G04290.1
AT1G67626	AT1G67626.1
AT1G34500	AT1G34500.1
AT1G34490	AT1G34490.1
AT1G34510	AT1G34510.1
AT1G05600	AT1G05600.1
AT1G60690	AT1G60690.1
AT1G04330	AT1G04330.1
AT1G62000	AT1G62000.1
AT1G04380	AT1G04380.1
AT1G07050	AT1G07050.1
AT1G04370	AT1G04370.1
AT1G04360	AT1G04360.1
AT1G07060	AT1G07060.1
AT1G61960	AT1G61960.1
AT1G27380	AT1G27380.2
AT1G53670	AT1G53670.1
AT1G07070	AT1G07070.1
AT1G07090	AT1G07090.1
AT1G53700	AT1G53700.1
AT1G07110	AT1G07110.1
AT1G07040	AT1G07040.1
AT1G61950	AT1G61950.1
AT1G53680	AT1G53680.1
AT1G53690	AT1G53690.1
AT1G27370	AT1G27370.1
AT1G07080	AT1G07080.1
AT1G53310	AT1G53310.1
AT1G61970	AT1G61970.1
AT1G61980	AT1G61980.1
AT1G53345	AT1G53345.1
AT1G22690	AT1G22690.1
AT1G53340	AT1G53340.1
AT1G19720	AT1G19720.1
AT1G29350	AT1G29350.1
AT1G63310	AT1G63310.1
AT1G50170	AT1G50170.1
AT1G29340	AT1G29340.1
AT1G53350	AT1G53350.1
AT1G62010	AT1G62010.1
AT1G53330	AT1G53330.1
AT1G04340	AT1G04340.1
AT1G29370	AT1G29370.1
AT1G04350	AT1G04350.1
AT1G61990	AT1G61990.1
AT1G53325	AT1G53325.1
AT1G50160	AT1G50160.1
AT1G53320	AT1G53320.1
AT1G29360	AT1G29360.1
AT1G67600	AT1G67600.1
AT1G29355	AT1G29355.1
AT1G56020	AT1G56020.1
AT1G50180	AT1G50180.1
AT1G34530	AT1G34530.1
AT1G76270	AT1G76270.1
AT1G11580	AT1G11580.1
AT1G17640	AT1G17640.1
AT1G60610	AT1G60610.1
AT1G29195	AT1G29195.1
AT1G63180	AT1G63180.1
AT1G63190	AT1G63190.1
AT1G63200	AT1G63200.1
AT1G17630	AT1G17630.1
AT1G76230	AT1G76230.1
AT1G76220	AT1G76220.1
AT1G22670	AT1G22670.1
AT1G76240	AT1G76240.1
AT1G34550	AT1G34550.1
AT1G76260	AT1G76260.1
AT1G76250	AT1G76250.1
AT1G05650	AT1G05650.1
AT1G48040	AT1G48040.1
AT1G63170	AT1G63170.1
AT1G06930	AT1G06930.1
AT1G06950	AT1G06950.1
AT1G48070	AT1G48070.1
AT1G53490	AT1G53490.1
AT1G53500	AT1G53500.1
AT1G04240	AT1G04240.1
AT1G06925	AT1G06925.1
AT1G48090	AT1G48090.1
AT1G06920	AT1G06920.1
AT1G19830	AT1G19830.1
AT1G48060	AT1G48060.1
AT1G04250	AT1G04250.1
AT1G48050	AT1G48050.1
AT1G04270	AT1G04270.1
AT1G76290	AT1G76290.1
AT1G05660	AT1G05660.1
AT1G04260	AT1G04260.1
AT1G34560	AT1G34560.1
AT1G63160	AT1G63160.1
AT1G11590	AT1G11590.1
AT1G63150	AT1G63150.1
AT1G63240	AT1G63240.1
AT1G63205	AT1G63205.1
AT1G60620	AT1G60620.1
AT1G60660	AT1G60660.1
AT1G06970	AT1G06970.1
AT1G53450	AT1G53450.1
AT1G34540	AT1G34540.1
AT1G11560	AT1G11560.1
AT1G06980	AT1G06980.1
AT1G78920	AT1G78920.1
AT1G05630	AT1G05630.1
AT1G06990	AT1G06990.1
AT1G07000	AT1G07000.1
AT1G07030	AT1G07030.1
AT1G60680	AT1G60680.1
AT1G63230	AT1G63230.1
AT1G60650	AT1G60650.1
AT1G53440	AT1G53440.1
AT1G05620	AT1G05620.1
AT1G07025	AT1G07025.1
AT1G07020	AT1G07020.1
AT1G06960	AT1G06960.1
AT1G17610	AT1G17610.1
AT1G29290	AT1G29290.1
AT1G29240	AT1G29240.1
AT1G34545	AT1G34545.1
AT1G29250	AT1G29250.1
AT1G63210	AT1G63210.1
AT1G29230	AT1G29230.1
AT1G17620	AT1G17620.1
AT1G05640	AT1G05640.1
AT1G53480	AT1G53480.1
AT1G19810	AT1G19810.1
AT1G19800	AT1G19800.2
AT1G63220	AT1G63220.1
AT1G29270	AT1G29270.1
AT1G19790	AT1G19790.1
AT1G29280	AT1G29280.1
AT1G60630	AT1G60630.1
AT1G17615	AT1G17615.1
AT1G53460	AT1G53460.1
AT1G29260	AT1G29260.1
AT1G53470	AT1G53470.1
AT1G60640	AT1G60640.1
AT1G26840	AT1G26840.1
AT1G27360	AT1G27360.1
AT1G60700	AT1G60700.1
AT1G34460	AT1G34460.1
AT1G04400	AT1G04400.2
AT1G56180	AT1G56180.1
AT1G59910	AT1G59910.1
AT1G53170	AT1G53170.1
AT1G56190	AT1G56190.1
AT1G59920	AT1G59920.1
AT1G07230	AT1G07230.1
AT1G63390	AT1G63390.1
AT1G56200	AT1G56200.1
AT1G63400	AT1G63400.1
AT1G03600	AT1G03600.1
AT1G59930	AT1G59930.1
AT1G53160	AT1G53160.2
AT1G56210	AT1G56210.1
AT1G56040	AT1G56040.1
AT1G04410	AT1G04410.1
AT1G53180	AT1G53180.1
AT1G59940	AT1G59940.1
AT1G07220	AT1G07220.1
AT1G07160	AT1G07160.1
AT1G34470	AT1G34470.1
AT1G07170	AT1G07170.1
AT1G07180	AT1G07180.1
AT1G07150	AT1G07150.1
AT1G07140	AT1G07140.1
AT1G60780	AT1G60780.1
AT1G59960	AT1G59960.1
AT1G29460	AT1G29460.1
AT1G34440	AT1G34440.1
AT1G53200	AT1G53200.1
AT1G59950	AT1G59950.1
AT1G53190	AT1G53190.1
AT1G04390	AT1G04390.1
AT1G22720	AT1G22720.1
AT1G60790	AT1G60790.1
AT1G07210	AT1G07210.1
AT1G07190	AT1G07190.1
AT1G11470	AT1G11470.1
AT1G05560	AT1G05560.1
AT1G29450	AT1G29450.1
AT1G03590	AT1G03590.1
AT1G63410	AT1G63410.1
AT1G04440	AT1G04440.1
AT1G29480	AT1G29480.1
AT1G27160	AT1G27160.1
AT1G27170	AT1G27170.1
AT1G56250	AT1G56250.1
AT1G63440	AT1G63440.1
AT1G27180	AT1G27180.1
AT1G67570	AT1G67570.1
AT1G29490	AT1G29490.1
AT1G63450	AT1G63450.1
AT1G29500	AT1G29500.1
AT1G29510	AT1G29510.1
AT1G63470	AT1G63470.1
AT1G67560	AT1G67560.1
AT1G27190	AT1G27190.1
AT1G27140	AT1G27140.1
AT1G22740	AT1G22740.1
AT1G27150	AT1G27150.1
AT1G63460	AT1G63460.1
AT1G50140	AT1G50140.1
AT1G03495	AT1G03495.1
AT1G27200	AT1G27200.1
AT1G29470	AT1G29470.1
AT1G03550	AT1G03550.1
AT1G03540	AT1G03540.1
AT1G67590	AT1G67590.1
AT1G34430	AT1G34430.1
AT1G56230	AT1G56230.1
AT1G55550	AT1G55550.1
AT1G03560	AT1G03560.1
AT1G04420	AT1G04420.1
AT1G03580	AT1G03580.1
AT1G03530	AT1G03530.1
AT1G27220	AT1G27220.1
AT1G67580	AT1G67580.1
AT1G03510	AT1G03510.1
AT1G29475	AT1G29475.1
AT1G63420	AT1G63420.1
AT1G27210	AT1G27210.1
AT1G04430	AT1G04430.1
AT1G56240	AT1G56240.1
AT1G22730	AT1G22730.1
AT1G03520	AT1G03520.1
AT1G27350	AT1G27350.1
AT1G29440	AT1G29440.1
AT1G29430	AT1G29430.1
AT1G05577	AT1G05577.1
AT1G53720	AT1G53720.1
AT1G60720	AT1G60720.1
AT1G11500	AT1G11500.1
AT1G53300	AT1G53300.1
AT1G60050	AT1G60050.1
AT1G60060	AT1G60060.1
AT1G11490	AT1G11490.1
AT1G53290	AT1G53290.1
AT1G60030	AT1G60030.1
AT1G11480	AT1G11480.1
AT1G63320	AT1G63320.1
AT1G34480	AT1G34480.1
AT1G05575	AT1G05575.1
AT1G60040	AT1G60040.1
AT1G53285	AT1G53285.1
AT1G56140	AT1G56140.1
AT1G05580	AT1G05580.1
AT1G11510	AT1G11510.1
AT1G27320	AT1G27320.1
AT1G07120	AT1G07120.1
AT1G27310	AT1G27310.1
AT1G11540	AT1G11540.1
AT1G27330	AT1G27330.1
AT1G11545	AT1G11545.1
AT1G27340	AT1G27340.1
AT1G22700	AT1G22700.1
AT1G53280	AT1G53280.1
AT1G11530	AT1G11530.1
AT1G07135	AT1G07135.1
AT1G53710	AT1G53710.1
AT1G11520	AT1G11520.1
AT1G05590	AT1G05590.1
AT1G07130	AT1G07130.1
AT1G60710	AT1G60710.1
AT1G27300	AT1G27300.1
AT1G60075	AT1G60075.1
AT1G56130	AT1G56130.1
AT1G60080	AT1G60080.1
AT1G63330	AT1G63330.1
AT1G53270	AT1G53270.1
AT1G59990	AT1G59990.1
AT1G27240	AT1G27240.1
AT1G56030	AT1G56030.1
AT1G27250	AT1G27250.1
AT1G53750	AT1G53750.1
AT1G05570	AT1G05570.1
AT1G29400	AT1G29400.1
AT1G27260	AT1G27260.1
AT1G59980	AT1G59980.1
AT1G79670	AT1G79670.1
AT1G53210	AT1G53210.1
AT1G29420	AT1G29420.1
AT1G60770	AT1G60770.1
AT1G27270	AT1G27270.1
AT1G63380	AT1G63380.1
AT1G60760	AT1G60760.1
AT1G11475	AT1G11475.1
AT1G59970	AT1G59970.1
AT1G60750	AT1G60750.1
AT1G63370	AT1G63370.1
AT1G60740	AT1G60740.1
AT1G27280	AT1G27280.1
AT1G63350	AT1G63350.1
AT1G56160	AT1G56160.1
AT1G60000	AT1G60000.1
AT1G29380	AT1G29380.1
AT1G53265	AT1G53265.1
AT1G63340	AT1G63340.1
AT1G60010	AT1G60010.1
AT1G56150	AT1G56150.1
AT1G60020	AT1G60020.1
AT1G63360	AT1G63360.1
AT1G29395	AT1G29395.1
AT1G27290	AT1G27290.1
AT1G27285	AT1G27285.1
AT1G53260	AT1G53260.1
AT1G53230	AT1G53230.1
AT1G53240	AT1G53240.1
AT1G56170	AT1G56170.1
AT1G22710	AT1G22710.1
AT1G53250	AT1G53250.1
AT1G77290	AT1G77290.1
AT1G79120	AT1G79120.1
AT1G32420	AT1G32420.1
AT1G66220	AT1G66220.1
AT1G23660	AT1G23660.1
AT1G23650	AT1G23650.1
AT1G66230	AT1G66230.1
AT1G23640	AT1G23640.1
AT1G23670	AT1G23670.2
AT1G67220	AT1G67220.1
AT1G32120	AT1G32120.1
AT1G77230	AT1G77230.1
AT1G22790	AT1G22790.1
AT1G11070	AT1G11070.1
AT1G29030	AT1G29030.1
AT1G74480	AT1G74480.1
AT1G66235	AT1G66235.1
AT1G77240	AT1G77240.1
AT1G23690	AT1G23690.1
AT1G66210	AT1G66210.1
AT1G23680	AT1G23680.1
AT1G77250	AT1G77250.1
AT1G50670	AT1G50670.1
AT1G56085	AT1G56085.1
AT1G66245	AT1G66245.1
AT1G77200	AT1G77200.1
AT1G80110	AT1G80110.1
AT1G02800	AT1G02800.1
AT1G67230	AT1G67230.1
AT1G50640	AT1G50640.1
AT1G77180	AT1G77180.1
AT1G80100	AT1G80100.1
AT1G79620	AT1G79620.1
AT1G80120	AT1G80120.1
AT1G32140	AT1G32140.1
AT1G80140	AT1G80140.1
AT1G77220	AT1G77220.1
AT1G50660	AT1G50660.1
AT1G32130	AT1G32130.1
AT1G50080	AT1G50080.1
AT1G66240	AT1G66240.1
AT1G50650	AT1G50650.1
AT1G80130	AT1G80130.1
AT1G02790	AT1G02790.1
AT1G74490	AT1G74490.1
AT1G02780	AT1G02780.1
AT1G74550	AT1G74550.1
AT1G80180	AT1G80180.1
AT1G42515	AT1G42515.1
AT1G74540	AT1G74540.1
AT1G11020	AT1G11020.1
AT1G50680	AT1G50680.1
AT1G66180	AT1G66180.1
AT1G77280	AT1G77280.1
AT1G80190	AT1G80190.1
AT1G66170	AT1G66170.1
AT1G02740	AT1G02740.1
AT1G80200	AT1G80200.1
AT1G80170	AT1G80170.1
AT1G50690	AT1G50690.1
AT1G22800	AT1G22800.1
AT1G32060	AT1G32060.1
AT1G54320	AT1G54320.1
AT1G02750	AT1G02750.1
AT1G42520	AT1G42520.1
AT1G11040	AT1G11040.1
AT1G80150	AT1G80150.1
AT1G74520	AT1G74520.1
AT1G02770	AT1G02770.1
AT1G80160	AT1G80160.1
AT1G77260	AT1G77260.1
AT1G74510	AT1G74510.2
AT1G32100	AT1G32100.1
AT1G74500	AT1G74500.1
AT1G32110	AT1G32110.1
AT1G50630	AT1G50630.1
AT1G11060	AT1G11060.1
AT1G56090	AT1G56090.1
AT1G11050	AT1G11050.1
AT1G42530	AT1G42530.1
AT1G32080	AT1G32080.1
AT1G42540	AT1G42540.1
AT1G77270	AT1G77270.1
AT1G22560	AT1G22560.1
AT1G32090	AT1G32090.1
AT1G66190	AT1G66190.1
AT1G32150	AT1G32150.1
AT1G80090	AT1G80090.1
AT1G80080	AT1G80080.1
AT1G50590	AT1G50590.1
AT1G80010	AT1G80010.1
AT1G54240	AT1G54240.1
AT1G50580	AT1G50580.1
AT1G54250	AT1G54250.1
AT1G54230	AT1G54230.1
AT1G28480	AT1G28480.1
AT1G80020	AT1G80020.1
AT1G20795	AT1G20795.1
AT1G54270	AT1G54270.1
AT1G02840	AT1G02840.1
AT1G02830	AT1G02830.1
AT1G42550	AT1G42550.1
AT1G34160	AT1G34160.1
AT1G80030	AT1G80030.1
AT1G50600	AT1G50600.1
AT1G54260	AT1G54260.1
[truncated: 31,603 more rows]
